# Supplementary material for: Identification, Characterization and Function of Orphan Genes Among the Current Cucurbitaceae Genomes
Source: Front Plant Sci. 2022 May 4;13:872137. doi: 10.3389/fpls.2022.872137 (PMC9114813; doi:10.3389/fpls.2022.872137)
Supplement: Supplementary file 3 [file Table_1.XLSX]

## Sheet: a.watermelon
Table S1. List of orphan genes (OGs) in eight Cucurbitaceae species
Gene accession	Chromosome name	Gene start (bp)	Gene end (bp)	Strand	Gene length	%GC content	Subcellular locations	Origin of models	Models of gene duplication
Cla97C01G000250	Cla97Chr01	136863	137546	+	684	39.04	nucleus	--	--
Cla97C01G000330	Cla97Chr01	181243	183478	+	2236	38.51	nucleus	--	--
Cla97C01G000380	Cla97Chr01	230389	231138	+	750	37.33	extracellular space	--	--
Cla97C01G000620	Cla97Chr01	427295	428579	+	1285	36.81	chloroplast	--	--
Cla97C01G000760	Cla97Chr01	510638	511719	+	1082	32.35	extracellular space	--	--
Cla97C01G001650	Cla97Chr01	1524068	1524465	-	398	39.95	chloroplast	--	--
Cla97C01G001860	Cla97Chr01	1690354	1690602	+	249	41.77	chloroplast	de novo	--
Cla97C01G002030	Cla97Chr01	1824033	1824428	-	396	40.91	nucleus	--	--
Cla97C01G002450	Cla97Chr01	2220957	2221321	+	365	39.18	extracellular space	--	--
Cla97C01G002460	Cla97Chr01	2221463	2223603	+	2141	27.09	chloroplast	--	--
Cla97C01G002530	Cla97Chr01	2258798	2259116	-	319	38.87	nucleus	--	--
Cla97C01G002550	Cla97Chr01	2288249	2288554	+	306	36.93	nucleus	de novo	--
Cla97C01G002690	Cla97Chr01	2453033	2453246	-	214	42.52	chloroplast	--	--
Cla97C01G003130	Cla97Chr01	2909585	2910892	+	1308	28.36	chloroplast	--	--
Cla97C01G003330	Cla97Chr01	3127899	3128156	+	258	48.06	chloroplast	--	--
Cla97C01G003760	Cla97Chr01	3647990	3648957	+	968	34.81	chloroplast	--	--
Cla97C01G003930	Cla97Chr01	3792977	3798620	+	5644	29.36	nucleus	--	--
Cla97C01G004090	Cla97Chr01	4018320	4018868	+	549	40.07	chloroplast	transposable element	--
Cla97C01G004190	Cla97Chr01	4095861	4096845	-	985	39.09	endomembrane system	transposable element	--
Cla97C01G004410	Cla97Chr01	4286429	4286841	-	413	38.74	extracellular space	--	--
Cla97C01G004810	Cla97Chr01	4601271	4605544	+	4274	32.41	nucleus	--	--
Cla97C01G004830	Cla97Chr01	4608622	4608834	+	213	45.54	nucleus	--	--
Cla97C01G004840	Cla97Chr01	4609352	4613764	+	4413	31	nucleus	--	--
Cla97C01G004890	Cla97Chr01	4642000	4642334	-	335	36.42	nucleus	--	--
Cla97C01G004940	Cla97Chr01	4666128	4666358	+	231	42.86	chloroplast	--	--
Cla97C01G005140	Cla97Chr01	4847886	4848371	-	486	36.42	chloroplast	--	--
Cla97C01G005510	Cla97Chr01	5243985	5245289	+	1305	29.81	nucleus	--	--
Cla97C01G005770	Cla97Chr01	5541595	5542513	+	919	41.35	nucleus	--	--
Cla97C01G005860	Cla97Chr01	5609778	5610658	+	881	32.24	endomembrane system	--	--
Cla97C01G006230	Cla97Chr01	6117294	6117758	+	465	34.62	chloroplast	--	--
Cla97C01G006320	Cla97Chr01	6244708	6245019	+	312	36.86	nucleus	--	--
Cla97C01G007000	Cla97Chr01	7114651	7114866	-	216	42.13	extracellular space	--	--
Cla97C01G007010	Cla97Chr01	7119590	7120257	-	668	36.08	extracellular space	--	--
Cla97C01G007060	Cla97Chr01	7202700	7205517	+	2818	32.22	extracellular space	--	--
Cla97C01G007130	Cla97Chr01	7311840	7312812	+	973	35.77	nucleus	--	--
Cla97C01G007240	Cla97Chr01	7465766	7469823	+	4058	27.92	nucleus	--	--
Cla97C01G008040	Cla97Chr01	8265004	8272358	-	7355	36.4	chloroplast	--	--
Cla97C01G008090	Cla97Chr01	8326149	8327481	+	1333	31.58	extracellular space	--	--
Cla97C01G008220	Cla97Chr01	8457952	8461063	-	3112	33.77	extracellular space	--	--
Cla97C01G008340	Cla97Chr01	8603124	8603389	+	266	36.47	organelle membrane	overlapping gene	--
Cla97C01G008400	Cla97Chr01	8694594	8694893	+	300	35.67	organelle membrane	de novo	--
Cla97C01G008420	Cla97Chr01	8706655	8709236	+	2582	33.97	chloroplast	Gene duplication	dispersed
Cla97C01G008780	Cla97Chr01	9483426	9486203	+	2778	28.73	nucleus	--	--
Cla97C01G008810	Cla97Chr01	9545747	9551756	-	6010	28.85	extracellular space	--	--
Cla97C01G009100	Cla97Chr01	10254218	10254418	+	201	40.8	chloroplast	--	--
Cla97C01G009160	Cla97Chr01	10391646	10394944	+	3299	32.8	nucleus	transposable element	--
Cla97C01G009290	Cla97Chr01	10668794	10669167	-	374	38.5	extracellular space	--	--
Cla97C01G009400	Cla97Chr01	10921443	10922435	+	993	39.78	endomembrane system	overlapping gene	--
Cla97C01G009460	Cla97Chr01	11207657	11208185	-	529	39.13	nucleus	--	--
Cla97C01G009470	Cla97Chr01	11209562	11211817	-	2256	27.35	nucleus	--	--
Cla97C01G009600	Cla97Chr01	12162195	12162435	+	241	53.94	extracellular space	--	--
Cla97C01G009860	Cla97Chr01	12902851	12903797	+	947	37.8	chloroplast	--	--
Cla97C01G009870	Cla97Chr01	12918650	12919772	+	1123	37.13	chloroplast	--	--
Cla97C01G010080	Cla97Chr01	13867988	13868231	-	244	38.93	extracellular space	--	--
Cla97C01G010130	Cla97Chr01	14237603	14238021	-	419	49.88	nucleus	Gene duplication	dispersed
Cla97C01G010200	Cla97Chr01	14585387	14585718	+	332	56.93	organelle membrane	--	--
Cla97C01G010400	Cla97Chr01	15677002	15682495	-	5494	27.1	nucleus	--	--
Cla97C01G010490	Cla97Chr01	15955315	15955725	-	411	40.88	extracellular space	--	--
Cla97C01G010530	Cla97Chr01	16041408	16043141	-	1734	35.47	nucleus	--	--
Cla97C01G010720	Cla97Chr01	16452397	16485039	+	32643	38.54	nucleus	--	--
Cla97C01G010750	Cla97Chr01	16655931	16656242	+	312	46.47	nucleus	Gene duplication	dispersed
Cla97C01G010960	Cla97Chr01	17457116	17457400	+	285	38.25	nucleus	--	--
Cla97C01G011070	Cla97Chr01	17819151	17819339	-	189	47.09	nucleus	--	--
Cla97C01G011190	Cla97Chr01	18288120	18288617	-	498	47.19	extracellular space	--	--
Cla97C01G011210	Cla97Chr01	18309415	18309681	+	267	46.82	extracellular space	--	--
Cla97C01G011300	Cla97Chr01	18689080	18690119	+	1040	33.85	extracellular space	--	--
Cla97C01G011450	Cla97Chr01	20412763	20413639	+	877	44.7	chloroplast	--	--
Cla97C01G011630	Cla97Chr01	21426606	21435034	-	8429	30.4	nucleus	Gene duplication	dispersed
Cla97C01G011770	Cla97Chr01	23565202	23566623	-	1422	35.3	nucleus	transposable element	--
Cla97C01G011920	Cla97Chr01	24563828	24564923	-	1096	38.23	nucleus	--	--
Cla97C01G012140	Cla97Chr01	24963459	24964420	+	962	40.23	nucleus	--	--
Cla97C01G012200	Cla97Chr01	25033368	25035188	-	1821	30.48	nucleus	--	--
Cla97C01G012230	Cla97Chr01	25051834	25052086	+	253	41.9	extracellular space	--	--
Cla97C01G012360	Cla97Chr01	25129748	25132248	-	2501	30.55	chloroplast	--	--
Cla97C01G012400	Cla97Chr01	25158129	25159752	-	1624	32.88	nucleus	--	--
Cla97C01G012410	Cla97Chr01	25165276	25165595	-	320	37.81	nucleus	--	--
Cla97C01G012430	Cla97Chr01	25178741	25178935	-	195	41.03	extracellular space	--	--
Cla97C01G012480	Cla97Chr01	25234068	25234283	-	216	46.3	nucleus	--	--
Cla97C01G012500	Cla97Chr01	25261254	25261534	+	281	41.99	nucleus	--	--
Cla97C01G012540	Cla97Chr01	25275248	25276147	+	900	41	chloroplast	--	--
Cla97C01G012600	Cla97Chr01	25441353	25441622	-	270	35.19	nucleus	--	--
Cla97C01G012700	Cla97Chr01	25716502	25716742	+	241	50.21	chloroplast	--	--
Cla97C01G012840	Cla97Chr01	26379173	26379502	+	330	39.09	endomembrane system	--	--
Cla97C01G012950	Cla97Chr01	26722193	26722810	+	618	43.04	nucleus	--	--
Cla97C01G013070	Cla97Chr01	26891508	26902102	-	10595	40.33	nucleus	Gene duplication	dispersed
Cla97C01G013190	Cla97Chr01	27003557	27003886	+	330	45.76	chloroplast	de novo	--
Cla97C01G013610	Cla97Chr01	27428274	27430123	+	1850	27.41	chloroplast	--	--
Cla97C01G013700	Cla97Chr01	27527461	27527823	-	363	53.17	extracellular space	--	--
Cla97C01G013800	Cla97Chr01	27618320	27618565	+	246	41.06	endomembrane system	de novo	--
Cla97C01G014320	Cla97Chr01	28064889	28065161	+	273	43.22	chloroplast thylakoid lumen	--	--
Cla97C01G014570	Cla97Chr01	28375828	28377126	+	1299	37.34	nucleus	overlapping gene	--
Cla97C01G014650	Cla97Chr01	28451237	28452207	-	971	31.31	extracellular space	--	--
Cla97C01G014670	Cla97Chr01	28476141	28477102	-	962	36.17	chloroplast	--	--
Cla97C01G014680	Cla97Chr01	28482691	28484179	+	1489	37	chloroplast	--	--
Cla97C01G014700	Cla97Chr01	28501420	28506316	+	4897	29.32	nucleus	--	--
Cla97C01G014820	Cla97Chr01	28586255	28586539	-	285	38.6	chloroplast	--	--
Cla97C01G014880	Cla97Chr01	28619357	28620085	-	729	37.31	endomembrane system	de novo	--
Cla97C01G015060	Cla97Chr01	28802194	28803216	-	1023	31.48	nucleus	--	--
Cla97C01G015140	Cla97Chr01	28899681	28900107	+	427	38.41	extracellular space	--	--
Cla97C01G015190	Cla97Chr01	28927154	28928673	-	1520	39.54	nucleus	--	--
Cla97C01G015330	Cla97Chr01	29098603	29099252	+	650	38.31	nucleus	--	--
Cla97C01G015490	Cla97Chr01	29288982	29290835	-	1854	40.88	nucleus	--	--
Cla97C01G015550	Cla97Chr01	29334296	29334664	-	369	35.23	chloroplast	--	--
Cla97C01G015600	Cla97Chr01	29379720	29380228	+	509	33.79	chloroplast	--	--
Cla97C01G015840	Cla97Chr01	29627399	29628456	-	1058	32.23	extracellular space	transposable element	--
Cla97C01G015870	Cla97Chr01	29643871	29644402	+	532	38.91	nucleus	--	--
Cla97C01G016060	Cla97Chr01	29804043	29804737	-	695	34.24	organelle membrane	--	--
Cla97C01G016130	Cla97Chr01	29883898	29887381	+	3484	30.6	chloroplast	overlapping gene	--
Cla97C01G016590	Cla97Chr01	30296470	30297646	-	1177	32.29	chloroplast	--	--
Cla97C01G016600	Cla97Chr01	30305187	30306218	-	1032	32.56	nucleus	--	--
Cla97C01G016960	Cla97Chr01	30585321	30586776	-	1456	32.83	extracellular space	--	--
Cla97C01G016980	Cla97Chr01	30589978	30590912	-	935	35.51	nucleus	--	--
Cla97C01G017000	Cla97Chr01	30614518	30616873	-	2356	30.86	chloroplast	--	--
Cla97C01G017010	Cla97Chr01	30624656	30630237	+	5582	29.51	chloroplast	--	--
Cla97C01G017050	Cla97Chr01	30643769	30644296	+	528	37.69	nucleus	--	--
Cla97C01G017060	Cla97Chr01	30644769	30645407	+	639	34.43	chloroplast	--	--
Cla97C01G017100	Cla97Chr01	30671000	30678100	+	7101	27.39	nucleus	--	--
Cla97C01G017160	Cla97Chr01	30749966	30751751	-	1786	36.84	nucleus	--	--
Cla97C01G017180	Cla97Chr01	30756882	30757626	+	745	36.38	extracellular space	--	--
Cla97C01G017220	Cla97Chr01	30785367	30785858	-	492	34.35	nucleus	--	--
Cla97C01G017400	Cla97Chr01	30978838	30980093	-	1256	38.46	extracellular space	--	--
Cla97C01G017450	Cla97Chr01	31021993	31022175	+	183	41.53	nucleus	--	--
Cla97C01G017540	Cla97Chr01	31074942	31075521	-	580	36.55	extracellular space	--	--
Cla97C01G017560	Cla97Chr01	31084060	31084272	+	213	45.54	nucleus	de novo	--
Cla97C01G017610	Cla97Chr01	31101549	31102671	-	1123	28.58	extracellular space	--	--
Cla97C01G017820	Cla97Chr01	31251682	31252514	+	833	34.69	extracellular space	--	--
Cla97C01G017830	Cla97Chr01	31256954	31257432	-	479	35.7	chloroplast	--	--
Cla97C01G017850	Cla97Chr01	31261436	31261865	-	430	34.65	extracellular space	--	--
Cla97C01G018020	Cla97Chr01	31422928	31425138	-	2211	32.16	chloroplast	--	--
Cla97C01G018050	Cla97Chr01	31433700	31436584	+	2885	35.67	chloroplast	--	--
Cla97C01G018150	Cla97Chr01	31488103	31491178	-	3076	27.83	chloroplast	--	--
Cla97C01G018290	Cla97Chr01	31550771	31551738	-	968	40.29	extracellular space	transposable element	--
Cla97C01G018350	Cla97Chr01	31601538	31603155	-	1618	37.64	chloroplast	--	--
Cla97C01G018690	Cla97Chr01	31865249	31866738	+	1490	39.93	endomembrane system	--	--
Cla97C01G018880	Cla97Chr01	31998941	31999381	+	441	38.1	extracellular space	--	--
Cla97C01G018980	Cla97Chr01	32062392	32062772	-	381	45.41	extracellular space	--	--
Cla97C01G019390	Cla97Chr01	32340581	32341399	+	819	38.58	extracellular space	--	--
Cla97C01G019420	Cla97Chr01	32351650	32352398	+	749	26.84	chloroplast	--	--
Cla97C01G019530	Cla97Chr01	32480269	32480568	-	300	44.67	chloroplast	--	--
Cla97C01G019640	Cla97Chr01	32546409	32546615	-	207	49.76	endomembrane system	--	--
Cla97C01G019810	Cla97Chr01	32715251	32716166	-	916	35.26	nucleus	--	--
Cla97C01G020090	Cla97Chr01	32905702	32908125	-	2424	30.24	endomembrane system	--	--
Cla97C01G020110	Cla97Chr01	32919959	32920358	+	400	41.75	nucleus	--	--
Cla97C01G020410	Cla97Chr01	33059336	33059679	-	344	42.15	extracellular space	--	--
Cla97C01G020570	Cla97Chr01	33163408	33163640	+	233	52.36	extracellular space	--	--
Cla97C01G020880	Cla97Chr01	33346786	33347130	+	345	37.1	organelle membrane	de novo	--
Cla97C01G021160	Cla97Chr01	33480975	33482264	+	1290	32.64	chloroplast	--	--
Cla97C01G021200	Cla97Chr01	33515113	33515631	+	519	37.76	nucleus	--	--
Cla97C01G021270	Cla97Chr01	33563875	33564450	+	576	34.55	extracellular space	--	--
Cla97C01G021280	Cla97Chr01	33568296	33573258	+	4963	28.77	chloroplast	--	--
Cla97C01G021380	Cla97Chr01	33638853	33639035	+	183	39.34	nucleus	--	--
Cla97C01G021620	Cla97Chr01	33754287	33754665	+	379	47.76	nucleus	overlapping gene	--
Cla97C01G021700	Cla97Chr01	33801219	33802538	-	1320	37.42	nucleus	--	--
Cla97C01G021830	Cla97Chr01	33874678	33876641	-	1964	30.14	endomembrane system	--	--
Cla97C01G021880	Cla97Chr01	33902532	33904195	+	1664	37.32	chloroplast	--	--
Cla97C01G021920	Cla97Chr01	33918306	33918494	+	189	43.92	extracellular space	--	--
Cla97C01G021960	Cla97Chr01	33925753	33926423	+	671	33.98	chloroplast	--	--
Cla97C01G021970	Cla97Chr01	33926732	33930541	+	3810	33.86	organelle membrane	--	--
Cla97C01G021990	Cla97Chr01	33935881	33936116	+	236	38.14	extracellular space	--	--
Cla97C01G022100	Cla97Chr01	33972628	33973043	+	416	31.97	chloroplast	--	--
Cla97C01G022120	Cla97Chr01	33976634	33977382	+	749	35.11	organelle membrane	--	--
Cla97C01G022170	Cla97Chr01	33989654	33990431	+	778	38.69	nucleus	--	--
Cla97C01G022270	Cla97Chr01	34053300	34053838	+	539	36.73	nucleus	--	--
Cla97C01G022380	Cla97Chr01	34123492	34123948	-	457	27.35	chloroplast	--	--
Cla97C01G022510	Cla97Chr01	34240055	34240755	-	701	39.09	extracellular space	--	--
Cla97C01G022550	Cla97Chr01	34262130	34263857	+	1728	34.55	nucleus	--	--
Cla97C01G022570	Cla97Chr01	34280816	34281597	+	782	36.57	nucleus	--	--
Cla97C01G022660	Cla97Chr01	34355094	34355600	-	507	37.08	chloroplast	--	--
Cla97C01G022930	Cla97Chr01	34525940	34527153	+	1214	27.92	extracellular space	--	--
Cla97C01G023050	Cla97Chr01	34608260	34611279	-	3020	36.56	nucleus	--	--
Cla97C01G023070	Cla97Chr01	34624451	34627288	-	2838	29.99	endomembrane system	transposable element	--
Cla97C01G023210	Cla97Chr01	34752008	34752336	-	329	48.94	extracellular space	--	--
Cla97C01G023270	Cla97Chr01	34782216	34784799	-	2584	34.06	extracellular space	--	--
Cla97C01G023320	Cla97Chr01	34810043	34810814	+	772	35.62	chloroplast	--	--
Cla97C01G023500	Cla97Chr01	34908167	34908609	+	443	40.41	nucleus	--	--
Cla97C01G023870	Cla97Chr01	35145430	35146799	-	1370	33.65	nucleus	--	--
Cla97C01G024230	Cla97Chr01	35372302	35373254	+	953	33.89	nucleus	--	--
Cla97C01G024360	Cla97Chr01	35464694	35464888	-	195	45.64	nucleus	--	--
Cla97C01G024500	Cla97Chr01	35549298	35553118	-	3821	26.83	chloroplast	--	--
Cla97C01G024670	Cla97Chr01	35727924	35730354	+	2431	31.26	chloroplast	--	--
Cla97C01G024860	Cla97Chr01	35864892	35865495	+	604	32.62	nucleus	--	--
Cla97C01G024880	Cla97Chr01	35874913	35875540	+	628	33.76	chloroplast	--	--
Cla97C01G025060	Cla97Chr01	36007740	36015167	+	7428	24.73	chloroplast	--	--
Cla97C01G025390	Cla97Chr01	36286468	36286674	+	207	45.89	extracellular space	overlapping gene	--
Cla97C01G025480	Cla97Chr01	36325319	36326044	-	726	29.75	nucleus	--	--
Cla97C01G025660	Cla97Chr01	36491112	36495916	-	4805	37.21	nucleus	--	--
Cla97C01G025760	Cla97Chr01	36567436	36571496	+	4061	33.37	extracellular space	--	--
Cla97C01G025850	Cla97Chr01	36658343	36658622	-	280	47.5	nucleus	--	--
Cla97C01G026100	Cla97Chr01	36840406	36840681	-	276	36.23	chloroplast	--	--
Cla97C01G026150	Cla97Chr01	36857048	36857536	+	489	37.22	nucleus	--	--
Cla97C01G026180	Cla97Chr01	36893261	36896540	-	3280	24.7	nucleus	--	--
Cla97C02G026380	Cla97Chr02	171278	172107	+	830	35.9	chloroplast	--	--
Cla97C02G026480	Cla97Chr02	257843	258379	+	537	41.71	chloroplast	--	--
Cla97C02G026520	Cla97Chr02	298809	300941	-	2133	42.19	mitochondrion	--	--
Cla97C02G026850	Cla97Chr02	574504	574752	-	249	41.77	organelle membrane	de novo	--
Cla97C02G026970	Cla97Chr02	668805	669122	+	318	31.13	organelle membrane	--	--
Cla97C02G027040	Cla97Chr02	766247	766772	+	526	42.02	extracellular space	--	--
Cla97C02G027090	Cla97Chr02	796925	798836	-	1912	41.79	nucleus	--	--
Cla97C02G027190	Cla97Chr02	893407	893604	+	198	60.1	extracellular space	--	--
Cla97C02G027220	Cla97Chr02	909518	910613	-	1096	29.47	organelle membrane	--	--
Cla97C02G027240	Cla97Chr02	947654	948257	-	604	38.08	endomembrane system	--	--
Cla97C02G027390	Cla97Chr02	1116399	1118662	+	2264	33.57	chloroplast	--	--
Cla97C02G027400	Cla97Chr02	1121751	1122011	-	261	38.31	extracellular space	--	--
Cla97C02G027520	Cla97Chr02	1246249	1246473	-	225	28.44	extracellular space	--	--
Cla97C02G027580	Cla97Chr02	1286800	1287421	+	622	34.57	extracellular space	--	--
Cla97C02G027770	Cla97Chr02	1402869	1403060	-	192	48.96	extracellular space	--	--
Cla97C02G027790	Cla97Chr02	1405829	1407451	-	1623	32.78	chloroplast	--	--
Cla97C02G028000	Cla97Chr02	1547729	1548194	-	466	39.91	extracellular space	--	--
Cla97C02G028100	Cla97Chr02	1614186	1614421	+	236	40.25	chloroplast	--	--
Cla97C02G028180	Cla97Chr02	1673145	1673525	-	381	37.27	endomembrane system	de novo	--
Cla97C02G028320	Cla97Chr02	1769902	1770102	-	201	50.25	nucleus	--	--
Cla97C02G028340	Cla97Chr02	1902686	1904976	+	2291	27.63	chloroplast	--	--
Cla97C02G028350	Cla97Chr02	1906990	1908678	+	1689	25.22	chloroplast	--	--
Cla97C02G028370	Cla97Chr02	1918817	1921159	+	2343	29.66	nucleus	--	--
Cla97C02G028390	Cla97Chr02	1928543	1928906	+	364	40.93	extracellular space	--	--
Cla97C02G028760	Cla97Chr02	2231433	2232484	+	1052	35.65	chloroplast	--	--
Cla97C02G028790	Cla97Chr02	2236823	2237181	-	359	30.92	nucleus	--	--
Cla97C02G028900	Cla97Chr02	2300878	2302431	+	1554	26.96	chloroplast thylakoid lumen	--	--
Cla97C02G028940	Cla97Chr02	2333377	2333822	+	446	40.58	extracellular space	--	--
Cla97C02G028960	Cla97Chr02	2339349	2340025	-	677	36.34	extracellular space	--	--
Cla97C02G029170	Cla97Chr02	2466323	2466768	+	446	41.7	nucleus	--	--
Cla97C02G029360	Cla97Chr02	2578768	2579431	-	664	43.22	nucleus	--	--
Cla97C02G029380	Cla97Chr02	2586582	2587431	-	850	41.53	chloroplast	--	--
Cla97C02G029480	Cla97Chr02	2663478	2664245	-	768	35.55	chloroplast	--	--
Cla97C02G029540	Cla97Chr02	2711083	2711930	-	848	34.08	endomembrane system	--	--
Cla97C02G029700	Cla97Chr02	2855941	2856312	+	372	34.41	chloroplast	--	--
Cla97C02G030020	Cla97Chr02	3141089	3141544	+	456	31.14	organelle membrane	--	--
Cla97C02G030080	Cla97Chr02	3175241	3176482	+	1242	34.22	extracellular space	--	--
Cla97C02G030170	Cla97Chr02	3238290	3240386	-	2097	28.37	nucleus	transposable element	--
Cla97C02G030270	Cla97Chr02	3300844	3301119	-	276	43.48	nucleus	--	--
Cla97C02G030620	Cla97Chr02	3595030	3595430	+	401	40.65	nucleus	overlapping gene	--
Cla97C02G030720	Cla97Chr02	3694217	3695313	+	1097	40.66	nucleus	--	--
Cla97C02G030780	Cla97Chr02	3756879	3757329	+	451	45.68	chloroplast	--	--
Cla97C02G030960	Cla97Chr02	3923475	3924418	+	944	29.98	extracellular space	--	--
Cla97C02G031030	Cla97Chr02	4001253	4002601	-	1349	33.95	chloroplast	--	--
Cla97C02G031090	Cla97Chr02	4050354	4051564	-	1211	28.82	extracellular space	--	--
Cla97C02G031290	Cla97Chr02	4171321	4171998	+	678	34.66	chloroplast	--	--
Cla97C02G031450	Cla97Chr02	4316822	4317587	-	766	32.64	plasma membrane	--	--
Cla97C02G031730	Cla97Chr02	4588760	4588951	+	192	50	extracellular space	--	--
Cla97C02G031960	Cla97Chr02	4984362	4985074	+	713	36.75	chloroplast	--	--
Cla97C02G031970	Cla97Chr02	4985381	4985650	+	270	46.67	nucleus	--	--
Cla97C02G032120	Cla97Chr02	5186413	5186760	+	348	43.39	chloroplast	--	--
Cla97C02G032460	Cla97Chr02	5573787	5576607	+	2821	30.13	chloroplast	--	--
Cla97C02G032600	Cla97Chr02	5718897	5721667	-	2771	34.75	nucleus	--	--
Cla97C02G032750	Cla97Chr02	5927829	5928639	+	811	36.87	endomembrane system	--	--
Cla97C02G032810	Cla97Chr02	6000042	6000590	-	549	47.18	nucleus	--	--
Cla97C02G032960	Cla97Chr02	6202839	6204170	-	1332	31.98	extracellular space	transposable element	--
Cla97C02G033160	Cla97Chr02	6513408	6514045	+	638	34.95	nucleus	de novo	--
Cla97C02G033180	Cla97Chr02	6522755	6523294	+	540	37.22	nucleus	--	--
Cla97C02G033360	Cla97Chr02	6867736	6868083	+	348	45.98	organelle membrane	--	--
Cla97C02G033470	Cla97Chr02	6987843	6988508	+	666	38.14	chloroplast	--	--
Cla97C02G033540	Cla97Chr02	7045857	7047897	+	2041	36.89	extracellular space	--	--
Cla97C02G033590	Cla97Chr02	7106427	7107971	+	1545	36.18	nucleus	--	--
Cla97C02G033640	Cla97Chr02	7184681	7184863	+	183	44.26	nucleus	--	--
Cla97C02G033680	Cla97Chr02	7221515	7221972	+	458	40.83	endomembrane system	--	--
Cla97C02G033710	Cla97Chr02	7228484	7228742	-	259	40.54	endomembrane system	--	--
Cla97C02G033750	Cla97Chr02	7297747	7300395	+	2649	35.94	extracellular space	--	--
Cla97C02G033870	Cla97Chr02	7462913	7470180	+	7268	35.13	chloroplast	--	--
Cla97C02G033910	Cla97Chr02	7554416	7554587	-	172	50	nucleus	de novo	--
Cla97C02G034770	Cla97Chr02	9651440	9654033	+	2594	35.66	nucleus	--	--
Cla97C02G035030	Cla97Chr02	10276180	10276830	-	651	37.33	chloroplast	--	--
Cla97C02G035410	Cla97Chr02	11696253	11697054	+	802	34.41	nucleus	--	--
Cla97C02G035720	Cla97Chr02	13138089	13139034	+	946	39.22	nucleus	--	--
Cla97C02G035810	Cla97Chr02	13329052	13332870	-	3819	33.67	chloroplast thylakoid lumen	--	--
Cla97C02G035900	Cla97Chr02	14029969	14031110	-	1142	34.76	chloroplast	overlapping gene	--
Cla97C02G035920	Cla97Chr02	14033581	14037379	-	3799	31.17	nucleus	--	--
Cla97C02G035940	Cla97Chr02	14157123	14158310	+	1188	37.71	plasma membrane	--	--
Cla97C02G035990	Cla97Chr02	14283048	14283329	+	282	53.9	nucleus	--	--
Cla97C02G036010	Cla97Chr02	14376440	14376782	+	343	39.65	extracellular space	--	--
Cla97C02G036080	Cla97Chr02	14990521	14990719	-	199	59.8	nucleus	Gene duplication	dispersed
Cla97C02G036170	Cla97Chr02	16141844	16142317	+	474	43.25	nucleus	--	--
Cla97C02G036340	Cla97Chr02	18246087	18247168	+	1082	41.59	chloroplast	--	--
Cla97C02G036450	Cla97Chr02	20107786	20108617	+	832	46.15	chloroplast	--	--
Cla97C02G036680	Cla97Chr02	21421800	21423589	-	1790	29.61	chloroplast	--	--
Cla97C02G036730	Cla97Chr02	21692035	21693299	+	1265	28.7	chloroplast	--	--
Cla97C02G036760	Cla97Chr02	21786990	21787241	-	252	57.14	nucleus	--	--
Cla97C02G036770	Cla97Chr02	21789005	21789580	+	576	44.1	organelle membrane	Gene duplication	dispersed
Cla97C02G036930	Cla97Chr02	22795158	22795570	+	413	34.38	extracellular space	--	--
Cla97C02G037190	Cla97Chr02	23829651	23833497	-	3847	36.39	nucleus	--	--
Cla97C02G037340	Cla97Chr02	24344531	24350628	-	6098	30.99	nucleus	--	--
Cla97C02G037480	Cla97Chr02	24538062	24538602	-	541	30.5	organelle membrane	--	--
Cla97C02G037580	Cla97Chr02	24688935	24692483	+	3549	28.01	nucleus	--	--
Cla97C02G037650	Cla97Chr02	24743291	24743855	-	565	37.17	chloroplast	de novo	--
Cla97C02G037700	Cla97Chr02	24782855	24791303	-	8449	25.94	extracellular space	--	--
Cla97C02G037740	Cla97Chr02	24828603	24828957	+	355	49.86	chloroplast thylakoid lumen	--	--
Cla97C02G037810	Cla97Chr02	24948039	24948815	+	777	31.92	chloroplast	--	--
Cla97C02G037910	Cla97Chr02	25020665	25029103	-	8439	31.48	chloroplast	--	--
Cla97C02G037950	Cla97Chr02	25111601	25111864	-	264	44.32	nucleus	--	--
Cla97C02G037960	Cla97Chr02	25111889	25112462	-	574	37.63	chloroplast	--	--
Cla97C02G038150	Cla97Chr02	25404192	25404569	-	378	31.22	endomembrane system	transposable element	--
Cla97C02G038160	Cla97Chr02	25404787	25405284	-	498	46.39	extracellular space	transposable element	--
Cla97C02G038220	Cla97Chr02	25493644	25496828	+	3185	35.01	nucleus	transposable element	--
Cla97C02G038390	Cla97Chr02	25820837	25824470	-	3634	32.64	nucleus	--	--
Cla97C02G038600	Cla97Chr02	26143959	26147110	-	3152	32.68	nucleus	--	--
Cla97C02G038860	Cla97Chr02	26418019	26418282	-	264	63.26	chloroplast	Gene duplication	dispersed
Cla97C02G039030	Cla97Chr02	26712517	26721943	-	9427	40.41	endomembrane system	transposable element	--
Cla97C02G039280	Cla97Chr02	27100820	27101170	-	351	38.46	chloroplast	--	--
Cla97C02G039500	Cla97Chr02	27368674	27371082	+	2409	36.07	nucleus	--	--
Cla97C02G039610	Cla97Chr02	27502176	27507246	-	5071	31.24	nucleus	--	--
Cla97C02G039630	Cla97Chr02	27516406	27516661	-	256	39.84	chloroplast	de novo	--
Cla97C02G039640	Cla97Chr02	27517236	27518152	-	917	38.39	chloroplast	--	--
Cla97C02G039650	Cla97Chr02	27533977	27534306	-	330	31.52	chloroplast	--	--
Cla97C02G039680	Cla97Chr02	27569441	27569932	-	492	45.53	nucleus	overlapping gene	--
Cla97C02G039720	Cla97Chr02	27593259	27597839	-	4581	28.92	chloroplast	--	--
Cla97C02G039760	Cla97Chr02	27644607	27645176	+	570	37.89	chloroplast	--	--
Cla97C02G039870	Cla97Chr02	27786702	27786896	+	195	51.28	nucleus	--	--
Cla97C02G040120	Cla97Chr02	28087351	28089802	+	2452	37.19	nucleus	--	--
Cla97C02G040290	Cla97Chr02	28248979	28255392	+	6414	30.26	nucleus	--	--
Cla97C02G040360	Cla97Chr02	28327521	28328068	+	548	47.99	nucleus	--	--
Cla97C02G040440	Cla97Chr02	28399018	28400956	+	1939	33.11	nucleus	--	--
Cla97C02G040600	Cla97Chr02	28501898	28509610	+	7713	28.3	nucleus	--	--
Cla97C02G040820	Cla97Chr02	28705890	28707078	+	1189	31.12	nucleus	--	--
Cla97C02G040890	Cla97Chr02	28768058	28768378	-	321	37.07	plasma membrane	--	--
Cla97C02G041460	Cla97Chr02	29395553	29395812	+	260	40	chloroplast	--	--
Cla97C02G041560	Cla97Chr02	29477013	29477379	+	367	34.88	extracellular space	--	--
Cla97C02G042090	Cla97Chr02	29947361	29948221	-	861	37.98	chloroplast	--	--
Cla97C02G042170	Cla97Chr02	30015659	30016204	-	546	40.66	nucleus	--	--
Cla97C02G042230	Cla97Chr02	30156476	30157736	-	1261	35.05	extracellular space	--	--
Cla97C02G042340	Cla97Chr02	30256447	30258330	-	1884	32.59	nucleus	--	--
Cla97C02G042550	Cla97Chr02	30490081	30491384	+	1304	31.13	extracellular space	--	--
Cla97C02G042570	Cla97Chr02	30493256	30495625	-	2370	31.31	plasma membrane	--	--
Cla97C02G042700	Cla97Chr02	30938368	30939628	-	1261	35.37	chloroplast	--	--
Cla97C02G042710	Cla97Chr02	30939892	30940786	-	895	33.07	organelle membrane	--	--
Cla97C02G043150	Cla97Chr02	31319427	31323057	-	3631	34.29	chloroplast	--	--
Cla97C02G043470	Cla97Chr02	31650863	31652207	+	1345	35.32	chloroplast	--	--
Cla97C02G043760	Cla97Chr02	31923835	31928251	-	4417	33.48	chloroplast	--	--
Cla97C02G043830	Cla97Chr02	31993271	31993539	+	269	39.78	nucleus	Gene duplication	tandem
Cla97C02G043840	Cla97Chr02	31996183	31996451	+	269	39.78	nucleus	Gene duplication	tandem
Cla97C02G043900	Cla97Chr02	32065293	32066293	-	1001	34.67	nucleus	--	--
Cla97C02G044000	Cla97Chr02	32206780	32207294	+	515	37.67	nucleus	--	--
Cla97C02G044240	Cla97Chr02	32433191	32433619	-	429	35.66	extracellular space	--	--
Cla97C02G044370	Cla97Chr02	32527467	32527894	-	428	42.52	extracellular space	transposable element	--
Cla97C02G044380	Cla97Chr02	32532934	32533978	-	1045	30.05	endomembrane system	--	--
Cla97C02G044390	Cla97Chr02	32537981	32538283	-	303	30.69	extracellular space	--	--
Cla97C02G044420	Cla97Chr02	32574791	32584091	-	9301	26.92	chloroplast	--	--
Cla97C02G044490	Cla97Chr02	32663420	32663722	+	303	40.92	endomembrane system	--	--
Cla97C02G044530	Cla97Chr02	32720405	32721065	+	661	27.84	chloroplast	--	--
Cla97C02G044540	Cla97Chr02	32724124	32724598	-	475	32	extracellular space	--	--
Cla97C02G044560	Cla97Chr02	32744163	32744539	+	377	41.91	chloroplast	--	--
Cla97C02G044600	Cla97Chr02	32771983	32773028	-	1046	34.13	nucleus	--	--
Cla97C02G044800	Cla97Chr02	32953946	32954170	-	225	41.33	nucleus	--	--
Cla97C02G044960	Cla97Chr02	33103140	33104342	-	1203	35.49	nucleus	--	--
Cla97C02G045050	Cla97Chr02	33191584	33192366	-	783	35.76	organelle membrane	--	--
Cla97C02G045160	Cla97Chr02	33258073	33258393	+	321	47.98	nucleus	overlapping gene	--
Cla97C02G045260	Cla97Chr02	33326730	33327194	-	465	35.7	endomembrane system	--	--
Cla97C02G045510	Cla97Chr02	33520628	33521462	-	835	34.25	chloroplast	--	--
Cla97C02G045630	Cla97Chr02	33626293	33627273	-	981	36.39	nucleus	--	--
Cla97C02G045690	Cla97Chr02	33661695	33661892	-	198	41.41	organelle membrane	--	--
Cla97C02G045850	Cla97Chr02	33808385	33810724	-	2340	35.98	nucleus	--	--
Cla97C02G046050	Cla97Chr02	33971669	33972291	+	623	25.2	nucleus	--	--
Cla97C02G046090	Cla97Chr02	34008481	34012542	-	4062	30.21	endomembrane system	--	--
Cla97C02G046110	Cla97Chr02	34015033	34015215	-	183	37.16	chloroplast	--	--
Cla97C02G046170	Cla97Chr02	34061684	34061923	-	240	40.83	endomembrane system	--	--
Cla97C02G046280	Cla97Chr02	34147212	34147905	+	694	42.07	nucleus	--	--
Cla97C02G046410	Cla97Chr02	34236237	34236827	-	591	38.58	organelle membrane	--	--
Cla97C02G046420	Cla97Chr02	34240955	34241218	-	264	40.53	chloroplast	--	--
Cla97C02G046500	Cla97Chr02	34291293	34296830	+	5538	28.4	nucleus	--	--
Cla97C02G046510	Cla97Chr02	34302567	34302963	+	397	42.57	nucleus	overlapping gene	--
Cla97C02G046530	Cla97Chr02	34316708	34317341	+	634	44.01	endomembrane system	overlapping gene	--
Cla97C02G046590	Cla97Chr02	34351895	34352601	-	707	36.35	extracellular space	--	--
Cla97C02G046630	Cla97Chr02	34389243	34390439	-	1197	39.77	chloroplast	--	--
Cla97C02G046660	Cla97Chr02	34403635	34408002	-	4368	26.99	extracellular space	--	--
Cla97C02G046760	Cla97Chr02	34509567	34510771	-	1205	37.18	chloroplast	--	--
Cla97C02G046810	Cla97Chr02	34579962	34580735	-	774	38.76	chloroplast	--	--
Cla97C02G046850	Cla97Chr02	34613326	34613725	-	400	39.5	nucleus	overlapping gene	--
Cla97C02G046890	Cla97Chr02	34647933	34648315	+	383	40.47	chloroplast	--	--
Cla97C02G047420	Cla97Chr02	35129215	35129496	-	282	46.1	nucleus	--	--
Cla97C02G047590	Cla97Chr02	35239256	35240206	+	951	36.49	organelle membrane	--	--
Cla97C02G047740	Cla97Chr02	35363626	35366486	-	2861	31.88	extracellular space	--	--
Cla97C02G047860	Cla97Chr02	35446623	35460410	+	13788	25.08	nucleus	--	--
Cla97C02G048240	Cla97Chr02	35835534	35836089	+	556	34.71	nucleus	--	--
Cla97C02G048720	Cla97Chr02	36266846	36268156	+	1311	28.38	nucleus	--	--
Cla97C02G048870	Cla97Chr02	36402626	36403846	-	1221	36.28	nucleus	--	--
Cla97C02G048980	Cla97Chr02	36491537	36495302	-	3766	26.16	nucleus	--	--
Cla97C02G049170	Cla97Chr02	36649527	36650269	+	743	36.88	chloroplast	de novo	--
Cla97C02G049280	Cla97Chr02	36729968	36730266	-	299	34.45	extracellular space	--	--
Cla97C02G049490	Cla97Chr02	36911492	36911689	+	198	55.56	organelle membrane	--	--
Cla97C02G049710	Cla97Chr02	37075552	37075826	-	275	45.09	extracellular space	transposable element	--
Cla97C02G050150	Cla97Chr02	37425770	37430323	-	4554	26.37	endomembrane system	--	--
Cla97C02G050180	Cla97Chr02	37449486	37449750	+	265	35.47	nucleus	--	--
Cla97C02G050240	Cla97Chr02	37485848	37488992	+	3145	27.38	nucleus	--	--
Cla97C02G050310	Cla97Chr02	37545350	37545532	-	183	36.61	chloroplast	--	--
Cla97C02G050350	Cla97Chr02	37561233	37562211	-	979	41.37	extracellular space	--	--
Cla97C02G050370	Cla97Chr02	37566974	37567678	-	705	41.56	chloroplast	--	--
Cla97C02G050440	Cla97Chr02	37617447	37619371	+	1925	34.65	chloroplast	--	--
Cla97C03G050820	Cla97Chr03	81932	82833	+	902	37.25	extracellular space	--	--
Cla97C03G050890	Cla97Chr03	127799	128517	+	719	46.18	nucleus	transposable element	--
Cla97C03G051100	Cla97Chr03	287702	288211	-	510	38.63	extracellular space	--	--
Cla97C03G051670	Cla97Chr03	824109	824394	+	286	35.66	nucleus	--	--
Cla97C03G051840	Cla97Chr03	978700	983253	+	4554	35.42	endomembrane system	--	--
Cla97C03G051850	Cla97Chr03	990651	991880	+	1230	36.18	chloroplast	--	--
Cla97C03G051880	Cla97Chr03	1003507	1004094	+	588	38.27	organelle membrane	--	--
Cla97C03G052080	Cla97Chr03	1124279	1124655	+	377	49.6	chloroplast	--	--
Cla97C03G052200	Cla97Chr03	1187222	1189889	-	2668	35.61	extracellular space	--	--
Cla97C03G052340	Cla97Chr03	1317229	1317429	+	201	43.28	organelle membrane	--	--
Cla97C03G052370	Cla97Chr03	1342606	1346255	+	3650	25.12	extracellular space	--	--
Cla97C03G052550	Cla97Chr03	1515176	1518427	+	3252	25.62	organelle membrane	--	--
Cla97C03G052580	Cla97Chr03	1538589	1540651	-	2063	26.76	chloroplast	--	--
Cla97C03G052630	Cla97Chr03	1577387	1581015	-	3629	26.26	chloroplast	--	--
Cla97C03G052760	Cla97Chr03	1769886	1774904	+	5019	30.4	extracellular space	--	--
Cla97C03G052800	Cla97Chr03	1799196	1799408	+	213	52.58	nucleus	--	--
Cla97C03G052850	Cla97Chr03	1848546	1849023	-	478	39.54	nucleus	--	--
Cla97C03G052940	Cla97Chr03	1973619	1973801	+	183	36.61	nucleus	--	--
Cla97C03G053150	Cla97Chr03	2245577	2246147	-	571	31.52	chloroplast	--	--
Cla97C03G053220	Cla97Chr03	2326401	2327154	-	754	26.79	chloroplast	--	--
Cla97C03G053330	Cla97Chr03	2502530	2502745	+	216	43.98	extracellular space	--	--
Cla97C03G053470	Cla97Chr03	2676322	2678224	-	1903	32.69	extracellular space	transposable element	--
Cla97C03G053480	Cla97Chr03	2679816	2680088	+	273	58.97	extracellular space	--	--
Cla97C03G053740	Cla97Chr03	2933701	2934087	+	387	55.56	chloroplast thylakoid lumen	--	--
Cla97C03G053790	Cla97Chr03	3012961	3013566	+	606	36.63	chloroplast	--	--
Cla97C03G053820	Cla97Chr03	3028414	3029678	+	1265	35.02	extracellular space	--	--
Cla97C03G053870	Cla97Chr03	3067205	3067967	-	763	40.76	nucleus	transposable element	--
Cla97C03G054120	Cla97Chr03	3377287	3383347	-	6061	25.95	nucleus	--	--
Cla97C03G054350	Cla97Chr03	3561487	3562118	-	632	38.45	extracellular space	transposable element	--
Cla97C03G054390	Cla97Chr03	3604991	3605916	+	926	36.29	nucleus	--	--
Cla97C03G054760	Cla97Chr03	3826215	3828275	-	2061	27.46	extracellular space	--	--
Cla97C03G055100	Cla97Chr03	4092476	4092955	-	480	43.96	nucleus	--	--
Cla97C03G055160	Cla97Chr03	4168304	4171394	-	3091	24.98	chloroplast	--	--
Cla97C03G055430	Cla97Chr03	4397175	4397792	-	618	39.81	extracellular space	--	--
Cla97C03G055470	Cla97Chr03	4446125	4446779	-	655	39.69	extracellular space	Gene duplication	dispersed
Cla97C03G056220	Cla97Chr03	5023433	5024956	+	1524	30.58	chloroplast	--	--
Cla97C03G056530	Cla97Chr03	5292387	5296375	-	3989	32.19	extracellular space	--	--
Cla97C03G056550	Cla97Chr03	5303552	5310332	-	6781	25.97	chloroplast	--	--
Cla97C03G056650	Cla97Chr03	5353554	5355671	+	2118	31.63	nucleus	--	--
Cla97C03G056760	Cla97Chr03	5434493	5435196	-	704	33.1	chloroplast	--	--
Cla97C03G056860	Cla97Chr03	5510045	5510762	-	718	35.52	extracellular space	--	--
Cla97C03G057080	Cla97Chr03	5737764	5738327	-	564	32.98	chloroplast	--	--
Cla97C03G057110	Cla97Chr03	5788946	5791084	+	2139	33.38	nucleus	--	--
Cla97C03G057290	Cla97Chr03	5993503	5998703	+	5201	30.05	nucleus	--	--
Cla97C03G057410	Cla97Chr03	6117213	6122162	-	4950	32.79	nucleus	transposable element	--
Cla97C03G057480	Cla97Chr03	6260670	6261537	-	868	37.44	chloroplast	--	--
Cla97C03G057490	Cla97Chr03	6271068	6273324	+	2257	30.44	nucleus	--	--
Cla97C03G057520	Cla97Chr03	6314034	6314405	+	372	37.63	nucleus	Gene duplication	tandem
Cla97C03G058040	Cla97Chr03	7243903	7245930	-	2028	33.38	extracellular space	--	--
Cla97C03G058230	Cla97Chr03	7551127	7552089	-	963	30.01	extracellular space	--	--
Cla97C03G058460	Cla97Chr03	7793911	7794278	+	368	37.5	nucleus	--	--
Cla97C03G058700	Cla97Chr03	8007608	8009215	+	1608	37.38	chloroplast	transposable element	--
Cla97C03G058960	Cla97Chr03	8254585	8266364	-	11780	27.94	nucleus	--	--
Cla97C03G059010	Cla97Chr03	8363965	8364243	-	279	54.48	nucleus	--	--
Cla97C03G059140	Cla97Chr03	8523775	8524077	-	303	40.26	chloroplast	--	--
Cla97C03G059240	Cla97Chr03	8640372	8641920	-	1549	28.66	chloroplast	--	--
Cla97C03G059280	Cla97Chr03	8708036	8708688	+	653	38.74	extracellular space	transposable element	--
Cla97C03G059330	Cla97Chr03	8760735	8765939	+	5205	30.51	nucleus	--	--
Cla97C03G059390	Cla97Chr03	8798707	8802331	+	3625	28.83	nucleus	transposable element	--
Cla97C03G059490	Cla97Chr03	8891947	8892721	+	775	37.16	chloroplast	--	--
Cla97C03G059570	Cla97Chr03	9001187	9002871	-	1685	37.33	nucleus	--	--
Cla97C03G059580	Cla97Chr03	9002953	9004303	-	1351	33.75	chloroplast	de novo	--
Cla97C03G059870	Cla97Chr03	9800527	9800718	-	192	56.25	nucleus	--	--
Cla97C03G059990	Cla97Chr03	10316992	10318524	+	1533	37.77	nucleus	--	--
Cla97C03G060160	Cla97Chr03	10837601	10839628	+	2028	34.96	nucleus	--	--
Cla97C03G060270	Cla97Chr03	11296632	11296886	+	255	41.18	chloroplast	--	--
Cla97C03G060350	Cla97Chr03	11485430	11486042	+	613	45.84	endomembrane system	overlapping gene	--
Cla97C03G060370	Cla97Chr03	11490396	11491301	+	906	37.31	chloroplast	--	--
Cla97C03G060380	Cla97Chr03	11491728	11492308	+	581	44.92	extracellular space	overlapping gene	--
Cla97C03G060390	Cla97Chr03	11506819	11508537	-	1719	37.46	nucleus	transposable element	--
Cla97C03G060400	Cla97Chr03	11539331	11554417	+	15087	32.81	chloroplast	--	--
Cla97C03G060410	Cla97Chr03	11555973	11556188	+	216	48.15	nucleus	--	--
Cla97C03G060440	Cla97Chr03	11643912	11649697	+	5786	29.61	extracellular space	--	--
Cla97C03G060490	Cla97Chr03	11733404	11747923	-	14520	31.16	nucleus	--	--
Cla97C03G060570	Cla97Chr03	11946082	11946576	+	495	52.73	extracellular space	--	--
Cla97C03G060600	Cla97Chr03	12021540	12022085	-	546	47.25	nucleus	--	--
Cla97C03G060650	Cla97Chr03	12828070	12828413	-	344	32.85	nucleus	--	--
Cla97C03G060690	Cla97Chr03	13934448	13934771	-	324	54.94	nucleus	--	--
Cla97C03G060780	Cla97Chr03	14591612	14592147	-	536	45.9	nucleus	--	--
Cla97C03G060800	Cla97Chr03	14652543	14653022	-	480	48.54	nucleus	Gene duplication	dispersed
Cla97C03G060830	Cla97Chr03	14862357	14862722	-	366	42.62	endomembrane system	--	--
Cla97C03G060970	Cla97Chr03	16276939	16277998	+	1060	37.92	nucleus	Gene duplication	dispersed
Cla97C03G061000	Cla97Chr03	17398902	17400848	-	1947	29.79	nucleus	--	--
Cla97C03G061030	Cla97Chr03	17431160	17434464	+	3305	33.46	extracellular space	--	--
Cla97C03G061040	Cla97Chr03	17471379	17471809	+	431	37.35	chloroplast	--	--
Cla97C03G061070	Cla97Chr03	17529764	17542703	-	12940	31.35	nucleus	--	--
Cla97C03G061150	Cla97Chr03	17853545	17855059	-	1515	43.5	nucleus	--	--
Cla97C03G061170	Cla97Chr03	17944390	17945364	+	975	39.79	nucleus	transposable element	--
Cla97C03G061180	Cla97Chr03	17945472	17947575	+	2104	40.73	nucleus	transposable element	--
Cla97C03G061200	Cla97Chr03	17984167	17984527	+	361	48.75	nucleus	--	--
Cla97C03G061290	Cla97Chr03	18327011	18328544	+	1534	39.96	extracellular space	transposable element	--
Cla97C03G061360	Cla97Chr03	18490673	18491026	+	354	52.82	nucleus	--	--
Cla97C03G061370	Cla97Chr03	18622077	18622715	+	639	49.14	chloroplast	--	--
Cla97C03G061550	Cla97Chr03	19162830	19163039	+	210	53.33	chloroplast	--	--
Cla97C03G061770	Cla97Chr03	20566171	20566859	-	689	35.85	chloroplast	--	--
Cla97C03G061890	Cla97Chr03	21367255	21367449	+	195	51.28	chloroplast	--	--
Cla97C03G061980	Cla97Chr03	21790786	21791105	-	320	38.12	chloroplast	--	--
Cla97C03G062110	Cla97Chr03	22772014	22772988	+	975	28.62	extracellular space	--	--
Cla97C03G062240	Cla97Chr03	23155235	23158165	+	2931	40.81	chloroplast	--	--
Cla97C03G062310	Cla97Chr03	23180753	23181427	-	675	47.26	nucleus	Gene duplication	proximal
Cla97C03G062510	Cla97Chr03	23405717	23414417	-	8701	34.16	chloroplast	--	--
Cla97C03G062560	Cla97Chr03	23629880	23630101	-	222	55.41	extracellular space	--	--
Cla97C03G062590	Cla97Chr03	23799220	23799513	-	294	57.14	nucleus	--	--
Cla97C03G062640	Cla97Chr03	24027929	24029235	-	1307	37.72	extracellular space	--	--
Cla97C03G062660	Cla97Chr03	24038297	24038616	-	320	39.38	chloroplast	--	--
Cla97C03G062780	Cla97Chr03	24204832	24206793	-	1962	34.56	nucleus	--	--
Cla97C03G062960	Cla97Chr03	24867438	24868118	+	681	43.76	chloroplast	--	--
Cla97C03G063080	Cla97Chr03	25442336	25443464	+	1129	30.65	chloroplast	--	--
Cla97C03G063180	Cla97Chr03	25573631	25573936	-	306	40.85	nucleus	--	--
Cla97C03G063310	Cla97Chr03	25849141	25852176	+	3036	28.29	nucleus	--	--
Cla97C03G063330	Cla97Chr03	25884169	25884420	+	252	52.38	nucleus	Gene duplication	dispersed
Cla97C03G063530	Cla97Chr03	26273124	26273483	+	360	51.67	nucleus	--	--
Cla97C03G063560	Cla97Chr03	26285106	26285477	-	372	43.01	chloroplast	overlapping gene	--
Cla97C03G063640	Cla97Chr03	26429549	26430169	-	621	32.21	nucleus	--	--
Cla97C03G063810	Cla97Chr03	26845659	26849961	-	4303	26.07	endomembrane system	--	--
Cla97C03G063820	Cla97Chr03	26851522	26852217	+	696	41.09	endomembrane system	--	--
Cla97C03G063840	Cla97Chr03	26889518	26891916	-	2399	30.05	nucleus	transposable element	--
Cla97C03G063860	Cla97Chr03	26914933	26915368	+	436	38.76	chloroplast	--	--
Cla97C03G064290	Cla97Chr03	27775473	27784019	+	8547	25.42	nucleus	--	--
Cla97C03G064370	Cla97Chr03	27856638	27860690	-	4053	29.53	chloroplast	--	--
Cla97C03G064620	Cla97Chr03	28076092	28076310	-	219	37.44	chloroplast	de novo	--
Cla97C03G064800	Cla97Chr03	28279240	28280284	-	1045	35.6	organelle membrane	--	--
Cla97C03G065450	Cla97Chr03	28908035	28908756	+	722	34.35	extracellular space	--	--
Cla97C03G065630	Cla97Chr03	29030090	29031697	-	1608	34.39	nucleus	--	--
Cla97C03G065670	Cla97Chr03	29061554	29063998	+	2445	29.12	organelle membrane	--	--
Cla97C03G065760	Cla97Chr03	29146381	29146635	-	255	46.27	chloroplast	overlapping gene	--
Cla97C03G065910	Cla97Chr03	29312898	29313161	-	264	40.15	endomembrane system	Gene duplication	tandem
Cla97C03G065920	Cla97Chr03	29314265	29314639	-	375	43.2	nucleus	Gene duplication	tandem
Cla97C03G065930	Cla97Chr03	29315368	29315643	-	276	44.57	extracellular space	Gene duplication	tandem
Cla97C03G066620	Cla97Chr03	30112378	30113620	+	1243	40.63	chloroplast	overlapping gene	--
Cla97C03G067180	Cla97Chr03	30680931	30682986	-	2056	27.04	extracellular space	--	--
Cla97C03G067510	Cla97Chr03	30974973	30975263	-	291	51.55	organelle membrane	overlapping gene	--
Cla97C03G067720	Cla97Chr03	31099038	31101905	+	2868	29.04	nucleus	transposable element	--
Cla97C03G067760	Cla97Chr03	31121394	31121579	-	186	49.46	nucleus	--	--
Cla97C03G067780	Cla97Chr03	31135539	31135886	+	348	39.94	chloroplast	--	--
Cla97C03G068100	Cla97Chr03	31441510	31442226	-	717	38.49	chloroplast	--	--
Cla97C03G068190	Cla97Chr03	31557785	31558825	+	1041	33.43	extracellular space	--	--
Cla97C03G068380	Cla97Chr03	31749947	31751302	+	1356	33.92	nucleus	--	--
Cla97C04G068570	Cla97Chr04	378462	378800	+	339	43.66	nucleus	Gene duplication	dispersed
Cla97C04G068620	Cla97Chr04	963906	965617	-	1712	33.12	extracellular space	--	--
Cla97C04G068740	Cla97Chr04	1451594	1452772	+	1179	40.54	nucleus	--	--
Cla97C04G068760	Cla97Chr04	1513630	1516839	-	3210	30.87	endomembrane system	--	--
Cla97C04G068770	Cla97Chr04	1534417	1535675	-	1259	41.62	nucleus	transposable element	--
Cla97C04G068850	Cla97Chr04	2029351	2029897	+	547	42.23	extracellular space	--	--
Cla97C04G068970	Cla97Chr04	2366032	2366315	+	284	49.65	chloroplast	--	--
Cla97C04G069030	Cla97Chr04	2757343	2765354	+	8012	32.81	extracellular space	--	--
Cla97C04G069080	Cla97Chr04	2994830	2995315	-	486	31.28	extracellular space	--	--
Cla97C04G069100	Cla97Chr04	3125572	3134191	+	8620	32.65	chloroplast	Gene duplication	dispersed
Cla97C04G069130	Cla97Chr04	3207901	3237596	-	29696	33.88	organelle membrane	--	--
Cla97C04G069150	Cla97Chr04	3291452	3318264	-	26813	35.41	nucleus	--	--
Cla97C04G069350	Cla97Chr04	4157728	4161049	+	3322	40.22	nucleus	transposable element	--
Cla97C04G069360	Cla97Chr04	4164063	4164272	-	210	51.9	extracellular space	--	--
Cla97C04G069370	Cla97Chr04	4164670	4165014	-	345	50.72	extracellular space	--	--
Cla97C04G069490	Cla97Chr04	5080014	5080343	-	330	36.36	endomembrane system	--	--
Cla97C04G069630	Cla97Chr04	6432006	6432639	+	634	33.28	chloroplast	--	--
Cla97C04G069660	Cla97Chr04	6588483	6588764	+	282	52.48	nucleus	--	--
Cla97C04G069790	Cla97Chr04	7135970	7137426	-	1457	36.31	chloroplast	--	--
Cla97C04G069810	Cla97Chr04	7170961	7172455	-	1495	30.64	chloroplast thylakoid lumen	--	--
Cla97C04G069820	Cla97Chr04	7238701	7240497	-	1797	35.17	nucleus	transposable element	--
Cla97C04G069840	Cla97Chr04	7401338	7402588	+	1251	40.93	chloroplast	--	--
Cla97C04G069880	Cla97Chr04	7511402	7514731	+	3330	33.15	nucleus	--	--
Cla97C04G070090	Cla97Chr04	8532159	8533186	-	1028	44.16	nucleus	--	--
Cla97C04G070370	Cla97Chr04	11545680	11562246	+	16567	41.31	chloroplast	--	--
Cla97C04G070630	Cla97Chr04	14073079	14074715	-	1637	32.19	chloroplast	--	--
Cla97C04G070700	Cla97Chr04	14251737	14252283	+	547	34.37	extracellular space	--	--
Cla97C04G070740	Cla97Chr04	14434033	14439269	-	5237	34.49	chloroplast	transposable element	--
Cla97C04G070770	Cla97Chr04	14560082	14560914	-	833	38.9	extracellular space	transposable element	--
Cla97C04G070790	Cla97Chr04	14705872	14707859	+	1988	38.03	plasma membrane	--	--
Cla97C04G070850	Cla97Chr04	15157596	15163251	+	5656	26.34	extracellular space	--	--
Cla97C04G070960	Cla97Chr04	15523603	15524265	-	663	39.52	extracellular space	--	--
Cla97C04G070980	Cla97Chr04	15698173	15699387	+	1215	36.21	chloroplast	--	--
Cla97C04G071090	Cla97Chr04	16346236	16346466	+	231	58.87	extracellular space	--	--
Cla97C04G071510	Cla97Chr04	18080529	18082225	-	1697	35.83	chloroplast	--	--
Cla97C04G071550	Cla97Chr04	18102264	18104616	-	2353	38.97	nucleus	--	--
Cla97C04G071560	Cla97Chr04	18105310	18105606	-	297	51.52	nucleus	--	--
Cla97C04G071680	Cla97Chr04	18279843	18280061	+	219	53.42	nucleus	--	--
Cla97C04G071920	Cla97Chr04	18543762	18546239	-	2478	32.53	nucleus	--	--
Cla97C04G071980	Cla97Chr04	18616967	18618182	+	1216	27.22	chloroplast	--	--
Cla97C04G072090	Cla97Chr04	18752844	18753174	+	331	42.3	nucleus	--	--
Cla97C04G072160	Cla97Chr04	18884259	18884972	+	714	41.32	nucleus	--	--
Cla97C04G072190	Cla97Chr04	18940443	18941628	+	1186	34.82	chloroplast	--	--
Cla97C04G072250	Cla97Chr04	19020496	19024083	+	3588	29.15	chloroplast	--	--
Cla97C04G072330	Cla97Chr04	19311739	19314108	+	2370	34.98	nucleus	--	--
Cla97C04G072370	Cla97Chr04	19346864	19349349	-	2486	36.97	endomembrane system	--	--
Cla97C04G072490	Cla97Chr04	19650062	19650362	-	301	42.19	chloroplast	--	--
Cla97C04G072550	Cla97Chr04	19738513	19738863	+	351	31.34	chloroplast	--	--
Cla97C04G072760	Cla97Chr04	20082111	20082308	+	198	35.86	chloroplast	--	--
Cla97C04G072830	Cla97Chr04	20211441	20213523	+	2083	36.01	chloroplast	--	--
Cla97C04G073040	Cla97Chr04	20580910	20582197	-	1288	37.89	endomembrane system	--	--
Cla97C04G073050	Cla97Chr04	20596579	20599754	-	3176	36.96	chloroplast	--	--
Cla97C04G073240	Cla97Chr04	20893416	20893865	-	450	37.78	nucleus	--	--
Cla97C04G073340	Cla97Chr04	21007689	21016053	-	8365	25	endomembrane system	--	--
Cla97C04G074010	Cla97Chr04	21769826	21770604	+	779	37.61	extracellular space	--	--
Cla97C04G074090	Cla97Chr04	21815049	21817795	+	2747	29.6	organelle membrane	--	--
Cla97C04G074160	Cla97Chr04	21862912	21863157	-	246	44.72	nucleus	--	--
Cla97C04G074200	Cla97Chr04	21905722	21906400	+	679	40.06	nucleus	transposable element	--
Cla97C04G074300	Cla97Chr04	21956794	21957201	+	408	41.67	chloroplast	--	--
Cla97C04G074470	Cla97Chr04	22151370	22153993	-	2624	32.89	extracellular space	--	--
Cla97C04G074650	Cla97Chr04	22310150	22310341	-	192	35.94	extracellular space	--	--
Cla97C04G074800	Cla97Chr04	22420730	22427319	+	6590	25.02	nucleus	--	--
Cla97C04G074950	Cla97Chr04	22555235	22560071	-	4837	27.58	nucleus	--	--
Cla97C04G074960	Cla97Chr04	22561028	22561231	-	204	36.27	chloroplast	--	--
Cla97C04G075460	Cla97Chr04	22983807	22989266	-	5460	32.99	nucleus	--	--
Cla97C04G075720	Cla97Chr04	23178913	23179104	-	192	38.02	extracellular space	--	--
Cla97C04G075760	Cla97Chr04	23239881	23240084	-	204	42.16	nucleus	overlapping gene	--
Cla97C04G075960	Cla97Chr04	23397240	23397484	-	245	46.94	nucleus	--	--
Cla97C04G076220	Cla97Chr04	23591533	23591748	-	216	37.96	nucleus	--	--
Cla97C04G076400	Cla97Chr04	23969694	23972100	+	2407	27.21	extracellular space	--	--
Cla97C04G076410	Cla97Chr04	23974547	23975170	+	624	37.18	extracellular space	--	--
Cla97C04G076670	Cla97Chr04	24261775	24262049	-	275	42.55	nucleus	de novo	--
Cla97C04G077110	Cla97Chr04	24617678	24618221	+	544	39.89	extracellular space	transposable element	--
Cla97C04G077460	Cla97Chr04	25032062	25034251	+	2190	29.32	chloroplast	--	--
Cla97C04G077480	Cla97Chr04	25052343	25053139	-	797	33	extracellular space	--	--
Cla97C04G077610	Cla97Chr04	25163598	25164910	+	1313	35.19	extracellular space	--	--
Cla97C04G077780	Cla97Chr04	25304261	25305166	+	906	34.77	nucleus	--	--
Cla97C04G077830	Cla97Chr04	25324612	25326261	+	1650	30.79	nucleus	--	--
Cla97C04G077870	Cla97Chr04	25419135	25422412	-	3278	32.95	organelle membrane	--	--
Cla97C04G078010	Cla97Chr04	25535794	25536111	+	318	38.68	endomembrane system	--	--
Cla97C04G078240	Cla97Chr04	25768207	25771435	-	3229	33.51	nucleus	--	--
Cla97C04G078370	Cla97Chr04	25933690	25933962	+	273	45.79	nucleus	overlapping gene	--
Cla97C04G078440	Cla97Chr04	25955580	25964677	-	9098	27.56	organelle membrane	--	--
Cla97C04G078480	Cla97Chr04	25993598	25994424	-	827	40.51	extracellular space	--	--
Cla97C04G078740	Cla97Chr04	26165457	26165796	+	340	44.41	nucleus	--	--
Cla97C04G078830	Cla97Chr04	26258193	26258987	+	795	38.11	organelle membrane	--	--
Cla97C04G079100	Cla97Chr04	26443195	26443344	-	150	37.33	chloroplast	--	--
Cla97C04G079120	Cla97Chr04	26450041	26450253	+	213	45.07	extracellular space	Gene duplication	dispersed
Cla97C04G079130	Cla97Chr04	26456950	26458740	-	1791	33.17	chloroplast	--	--
Cla97C04G079150	Cla97Chr04	26464626	26464898	-	273	50.92	chloroplast	--	--
Cla97C04G079170	Cla97Chr04	26469977	26473822	-	3846	35.02	chloroplast	--	--
Cla97C04G079590	Cla97Chr04	26730803	26732111	-	1309	36.21	extracellular space	--	--
Cla97C04G079790	Cla97Chr04	26872009	26872246	+	238	43.28	organelle membrane	--	--
Cla97C04G079810	Cla97Chr04	26887813	26888268	-	456	26.1	organelle membrane	--	--
Cla97C04G079830	Cla97Chr04	26941362	26942998	+	1637	40.13	chloroplast	overlapping gene	--
Cla97C05G079990	Cla97Chr05	123283	123474	+	192	42.19	nucleus	--	--
Cla97C05G080050	Cla97Chr05	148195	149429	-	1235	40.49	nucleus	--	--
Cla97C05G080060	Cla97Chr05	158262	159183	-	922	37.2	chloroplast	--	--
Cla97C05G080070	Cla97Chr05	159419	160566	+	1148	34.15	chloroplast	--	--
Cla97C05G080160	Cla97Chr05	325379	337372	+	11994	36.35	nucleus	--	--
Cla97C05G080170	Cla97Chr05	338600	339202	-	603	40.46	extracellular space	--	--
Cla97C05G080190	Cla97Chr05	348187	351290	-	3104	26.74	extracellular space	--	--
Cla97C05G080460	Cla97Chr05	553670	554828	+	1159	39.26	chloroplast	overlapping gene	--
Cla97C05G080580	Cla97Chr05	628661	628946	+	286	34.62	chloroplast	--	--
Cla97C05G080600	Cla97Chr05	636296	638630	-	2335	31.43	extracellular space	--	--
Cla97C05G080610	Cla97Chr05	638695	641144	-	2450	31.02	chloroplast	--	--
Cla97C05G080860	Cla97Chr05	780360	783398	+	3039	31.03	nucleus	--	--
Cla97C05G081090	Cla97Chr05	894890	895756	-	867	35.41	extracellular space	--	--
Cla97C05G081190	Cla97Chr05	994196	994498	+	303	38.94	extracellular space	de novo	--
Cla97C05G081220	Cla97Chr05	1011698	1012145	+	448	46.21	extracellular space	--	--
Cla97C05G081620	Cla97Chr05	1289246	1289507	+	262	45.04	extracellular space	overlapping gene	--
Cla97C05G081750	Cla97Chr05	1370113	1371897	-	1785	29.47	chloroplast	--	--
Cla97C05G081860	Cla97Chr05	1445468	1446052	-	585	42.39	nucleus	overlapping gene	--
Cla97C05G081890	Cla97Chr05	1481802	1482550	+	749	40.59	chloroplast	--	--
Cla97C05G082000	Cla97Chr05	1531739	1531933	+	195	31.79	endomembrane system	--	--
Cla97C05G082170	Cla97Chr05	1631003	1632674	-	1672	38.76	chloroplast	--	--
Cla97C05G082480	Cla97Chr05	1835558	1837130	-	1573	38.08	nucleus	--	--
Cla97C05G082490	Cla97Chr05	1837187	1837627	+	441	36.28	chloroplast	--	--
Cla97C05G082540	Cla97Chr05	1859211	1859828	-	618	33.33	extracellular space	--	--
Cla97C05G083050	Cla97Chr05	2291344	2291663	+	320	37.5	chloroplast	--	--
Cla97C05G083240	Cla97Chr05	2432646	2433306	-	661	36.46	endomembrane system	--	--
Cla97C05G083360	Cla97Chr05	2568082	2573151	-	5070	29.51	nucleus	--	--
Cla97C05G083540	Cla97Chr05	2707762	2709907	-	2146	25.96	extracellular space	--	--
Cla97C05G083830	Cla97Chr05	2917272	2917753	+	482	44.4	nucleus	--	--
Cla97C05G084090	Cla97Chr05	3131990	3132273	+	284	46.83	chloroplast	--	--
Cla97C05G084690	Cla97Chr05	3591936	3593487	+	1552	38.02	nucleus	--	--
Cla97C05G084760	Cla97Chr05	3612702	3613065	+	364	37.09	organelle membrane	--	--
Cla97C05G084870	Cla97Chr05	3676739	3677089	+	351	47.29	nucleus	--	--
Cla97C05G085130	Cla97Chr05	3835775	3841436	-	5662	28.44	nucleus	--	--
Cla97C05G085190	Cla97Chr05	3910766	3913439	+	2674	27.15	nucleus	--	--
Cla97C05G085380	Cla97Chr05	4016037	4016387	-	351	50.43	extracellular space	overlapping gene	--
Cla97C05G085490	Cla97Chr05	4106265	4106888	+	624	37.66	nucleus	--	--
Cla97C05G085510	Cla97Chr05	4108480	4109461	+	982	28	organelle membrane	--	--
Cla97C05G085870	Cla97Chr05	4412944	4413428	-	485	40.62	nucleus	--	--
Cla97C05G085900	Cla97Chr05	4446341	4446671	-	331	42.3	organelle membrane	--	--
Cla97C05G086050	Cla97Chr05	4584531	4585951	-	1421	35.47	nucleus	--	--
Cla97C05G086140	Cla97Chr05	4662375	4664443	+	2069	35.09	chloroplast	--	--
Cla97C05G086150	Cla97Chr05	4667243	4667536	+	294	43.2	nucleus	--	--
Cla97C05G086300	Cla97Chr05	4733916	4734513	-	598	40.8	chloroplast	--	--
Cla97C05G086680	Cla97Chr05	4989307	4989704	-	398	41.46	extracellular space	--	--
Cla97C05G086930	Cla97Chr05	5184098	5185072	+	975	43.38	chloroplast	--	--
Cla97C05G087010	Cla97Chr05	5241199	5241414	+	216	37.5	chloroplast	--	--
Cla97C05G087070	Cla97Chr05	5259785	5259994	+	210	47.14	nucleus	--	--
Cla97C05G087200	Cla97Chr05	5427213	5429348	+	2136	28.42	chloroplast	--	--
Cla97C05G087610	Cla97Chr05	5794454	5794745	+	292	41.1	endomembrane system	--	--
Cla97C05G087690	Cla97Chr05	5836385	5837029	-	645	39.53	endomembrane system	--	--
Cla97C05G087970	Cla97Chr05	6069820	6071229	-	1410	38.44	nucleus	--	--
Cla97C05G088050	Cla97Chr05	6119089	6119671	-	583	49.23	nucleus	--	--
Cla97C05G088550	Cla97Chr05	6670604	6671033	-	430	44.42	endomembrane system	--	--
Cla97C05G088750	Cla97Chr05	6853326	6853580	+	255	51.37	chloroplast	--	--
Cla97C05G089390	Cla97Chr05	7578385	7579869	-	1485	38.25	nucleus	--	--
Cla97C05G089810	Cla97Chr05	8040068	8040283	-	216	38.43	chloroplast	--	--
Cla97C05G089820	Cla97Chr05	8053168	8053998	+	831	40.31	nucleus	--	--
Cla97C05G089880	Cla97Chr05	8089665	8091423	+	1759	34.17	chloroplast	--	--
Cla97C05G089900	Cla97Chr05	8133420	8133876	+	457	38.29	extracellular space	--	--
Cla97C05G090140	Cla97Chr05	8271371	8272488	-	1118	31.93	nucleus	--	--
Cla97C05G090270	Cla97Chr05	8398285	8399893	-	1609	24.98	extracellular space	--	--
Cla97C05G090430	Cla97Chr05	8561085	8561510	+	426	36.85	chloroplast	--	--
Cla97C05G090470	Cla97Chr05	8575034	8577777	-	2744	32.29	chloroplast	--	--
Cla97C05G090760	Cla97Chr05	8795677	8796352	-	676	34.47	chloroplast	--	--
Cla97C05G090800	Cla97Chr05	8850886	8851128	-	243	54.73	extracellular space	--	--
Cla97C05G090830	Cla97Chr05	8869749	8870245	-	497	45.47	chloroplast	--	--
Cla97C05G091120	Cla97Chr05	9109760	9110377	-	618	39.16	chloroplast thylakoid lumen	--	--
Cla97C05G091200	Cla97Chr05	9234333	9235796	-	1464	34.84	nucleus	--	--
Cla97C05G091570	Cla97Chr05	9515817	9516169	-	353	43.91	chloroplast	--	--
Cla97C05G091710	Cla97Chr05	9652009	9652396	-	388	34.28	extracellular space	--	--
Cla97C05G092280	Cla97Chr05	10368410	10369026	+	617	37.76	nucleus	--	--
Cla97C05G092500	Cla97Chr05	10605447	10613439	-	7993	32.99	nucleus	--	--
Cla97C05G093480	Cla97Chr05	12722175	12722638	-	464	40.95	chloroplast	--	--
Cla97C05G093560	Cla97Chr05	12929627	12930448	+	822	34.91	chloroplast	--	--
Cla97C05G093580	Cla97Chr05	12942899	12943480	+	582	37.29	chloroplast	--	--
Cla97C05G093620	Cla97Chr05	13059209	13059469	+	261	33.72	chloroplast	--	--
Cla97C05G093670	Cla97Chr05	13289070	13290564	+	1495	41	nucleus	--	--
Cla97C05G093750	Cla97Chr05	13463756	13466149	+	2394	30.7	extracellular space	--	--
Cla97C05G093760	Cla97Chr05	13527815	13528488	-	674	48.96	chloroplast	--	--
Cla97C05G093820	Cla97Chr05	13961428	13966604	-	5177	35.14	nucleus	--	--
Cla97C05G093850	Cla97Chr05	14018334	14018594	-	261	55.56	nucleus	Gene duplication	dispersed
Cla97C05G093870	Cla97Chr05	14074950	14096011	+	21062	35.24	organelle membrane	--	--
Cla97C05G093880	Cla97Chr05	14104524	14111223	-	6700	31.07	nucleus	--	--
Cla97C05G094050	Cla97Chr05	14464488	14465091	+	604	38.58	extracellular space	transposable element	--
Cla97C05G094180	Cla97Chr05	15067418	15070044	+	2627	29.5	extracellular space	--	--
Cla97C05G094560	Cla97Chr05	17006190	17006586	+	397	39.8	extracellular space	--	--
Cla97C05G094700	Cla97Chr05	17458010	17459591	+	1582	36.35	extracellular space	--	--
Cla97C05G094770	Cla97Chr05	17667092	17668529	-	1438	33.03	chloroplast	--	--
Cla97C05G094800	Cla97Chr05	17736749	17744524	+	7776	26.62	extracellular space	--	--
Cla97C05G094870	Cla97Chr05	17823730	17833400	-	9671	40.11	endomembrane system	--	--
Cla97C05G094880	Cla97Chr05	17915963	17916391	+	429	39.86	extracellular space	--	--
Cla97C05G094930	Cla97Chr05	18078088	18079168	+	1081	45.05	chloroplast	--	--
Cla97C05G094940	Cla97Chr05	18120159	18122679	-	2521	33.12	chloroplast	transposable element	--
Cla97C05G094980	Cla97Chr05	18297296	18298064	+	769	40.31	nucleus	--	--
Cla97C05G095080	Cla97Chr05	18416781	18417068	-	288	45.14	nucleus	--	--
Cla97C05G095130	Cla97Chr05	18645847	18646572	-	726	33.75	chloroplast	--	--
Cla97C05G095200	Cla97Chr05	19135376	19139515	-	4140	33.41	extracellular space	--	--
Cla97C05G095240	Cla97Chr05	19568212	19568746	+	535	34.58	chloroplast	--	--
Cla97C05G095270	Cla97Chr05	19948209	19950001	+	1793	37.31	chloroplast	transposable element	--
Cla97C05G095380	Cla97Chr05	20854782	20854967	-	186	40.32	extracellular space	de novo	--
Cla97C05G095400	Cla97Chr05	20857574	20867061	+	9488	32.2	nucleus	--	--
Cla97C05G095510	Cla97Chr05	21851572	21851760	+	189	43.39	chloroplast	overlapping gene	--
Cla97C05G095640	Cla97Chr05	22492831	22493143	-	313	40.26	extracellular space	transposable element	--
Cla97C05G095650	Cla97Chr05	22493181	22493774	-	594	42.26	chloroplast	--	--
Cla97C05G095680	Cla97Chr05	22564777	22565040	-	264	43.18	nucleus	Gene duplication	dispersed
Cla97C05G095700	Cla97Chr05	22575425	22576589	+	1165	31.24	organelle membrane	--	--
Cla97C05G095860	Cla97Chr05	23225128	23225409	+	282	54.61	nucleus	--	--
Cla97C05G095930	Cla97Chr05	23489267	23489467	-	201	52.24	nucleus	--	--
Cla97C05G095970	Cla97Chr05	23821767	23821934	+	168	26.79	chloroplast	--	--
Cla97C05G096050	Cla97Chr05	24015977	24016469	-	493	41.58	nucleus	transposable element	--
Cla97C05G096240	Cla97Chr05	24657590	24658599	-	1010	35.35	nucleus	--	--
Cla97C05G096510	Cla97Chr05	25327248	25327468	-	221	47.51	extracellular space	--	--
Cla97C05G096530	Cla97Chr05	25416098	25430174	+	14077	32.54	nucleus	--	--
Cla97C05G096820	Cla97Chr05	25982245	25982424	-	180	41.67	extracellular space	--	--
Cla97C05G096850	Cla97Chr05	26016318	26020141	+	3824	34.41	nucleus	transposable element	--
Cla97C05G096970	Cla97Chr05	26216445	26217056	+	612	37.25	endomembrane system	--	--
Cla97C05G097220	Cla97Chr05	26549895	26550760	+	866	37.07	nucleus	--	--
Cla97C05G097230	Cla97Chr05	26550998	26551342	-	345	42.61	chloroplast	--	--
Cla97C05G097400	Cla97Chr05	26762068	26776697	+	14630	27.84	chloroplast	--	--
Cla97C05G097450	Cla97Chr05	26828215	26839976	+	11762	25	chloroplast	--	--
Cla97C05G097500	Cla97Chr05	26869987	26875243	-	5257	27.07	chloroplast	--	--
Cla97C05G097570	Cla97Chr05	26958134	26958337	-	204	38.73	nucleus	--	--
Cla97C05G097590	Cla97Chr05	26983112	26995284	-	12173	33.39	chloroplast	--	--
Cla97C05G097630	Cla97Chr05	27039677	27042230	-	2554	31.05	organelle membrane	--	--
Cla97C05G097700	Cla97Chr05	27096938	27099311	+	2374	35.43	nucleus	transposable element	--
Cla97C05G097720	Cla97Chr05	27101518	27101736	-	219	43.38	chloroplast	--	--
Cla97C05G097980	Cla97Chr05	27300524	27301019	+	496	35.08	chloroplast	--	--
Cla97C05G098040	Cla97Chr05	27351430	27351678	-	249	37.75	chloroplast	--	--
Cla97C05G098150	Cla97Chr05	27451189	27452281	-	1093	35.96	nucleus	--	--
Cla97C05G098200	Cla97Chr05	27472514	27472759	-	246	43.09	nucleus	--	--
Cla97C05G098220	Cla97Chr05	27477481	27477672	-	192	43.75	nucleus	--	--
Cla97C05G098270	Cla97Chr05	27511863	27513042	-	1180	32.2	nucleus	--	--
Cla97C05G098330	Cla97Chr05	27546450	27547540	+	1091	40.24	nucleus	--	--
Cla97C05G098630	Cla97Chr05	27846257	27846584	+	328	38.11	nucleus	--	--
Cla97C05G098860	Cla97Chr05	28042885	28045658	-	2774	29.7	nucleus	--	--
Cla97C05G098870	Cla97Chr05	28045686	28045904	+	219	51.14	nucleus	--	--
Cla97C05G098930	Cla97Chr05	28126655	28128210	-	1556	35.67	nucleus	--	--
Cla97C05G098980	Cla97Chr05	28179437	28180294	+	858	26.34	extracellular space	--	--
Cla97C05G099040	Cla97Chr05	28221238	28221540	+	303	33.66	chloroplast	transposable element	--
Cla97C05G099240	Cla97Chr05	28368406	28370070	+	1665	29.61	chloroplast	--	--
Cla97C05G099250	Cla97Chr05	28370113	28370666	+	554	38.45	endomembrane system	--	--
Cla97C05G099280	Cla97Chr05	28391483	28392149	+	667	34.78	chloroplast	--	--
Cla97C05G099490	Cla97Chr05	28551374	28553444	+	2071	33.51	chloroplast	--	--
Cla97C05G099510	Cla97Chr05	28563158	28564921	+	1764	34.92	endomembrane system	--	--
Cla97C05G099800	Cla97Chr05	28775987	28776273	-	287	50.17	organelle membrane	--	--
Cla97C05G100040	Cla97Chr05	28985785	28989356	+	3572	32	endomembrane system	transposable element	--
Cla97C05G100140	Cla97Chr05	29068684	29069207	-	524	36.83	chloroplast	overlapping gene	--
Cla97C05G100260	Cla97Chr05	29179631	29180173	-	543	42.73	chloroplast	--	--
Cla97C05G100300	Cla97Chr05	29197236	29197583	+	348	45.98	nucleus	overlapping gene	--
Cla97C05G100310	Cla97Chr05	29198686	29199078	+	393	48.35	nucleus	overlapping gene	--
Cla97C05G100400	Cla97Chr05	29249830	29255286	-	5457	32.25	nucleus	--	--
Cla97C05G100470	Cla97Chr05	29302099	29302445	+	347	49.28	extracellular space	--	--
Cla97C05G100660	Cla97Chr05	29440613	29441601	+	989	36.5	nucleus	--	--
Cla97C05G100730	Cla97Chr05	29493300	29494859	+	1560	29.62	chloroplast	--	--
Cla97C05G100880	Cla97Chr05	29594508	29594939	+	432	40.51	nucleus	transposable element	--
Cla97C05G100940	Cla97Chr05	29622549	29623563	-	1015	31.03	chloroplast	--	--
Cla97C05G101030	Cla97Chr05	29710890	29711402	-	513	37.23	nucleus	--	--
Cla97C05G101040	Cla97Chr05	29711644	29713451	-	1808	33.63	chloroplast	--	--
Cla97C05G101150	Cla97Chr05	29787289	29787770	-	482	39.63	nucleus	--	--
Cla97C05G101210	Cla97Chr05	29849579	29853339	+	3761	30.98	nucleus	--	--
Cla97C05G101240	Cla97Chr05	29873440	29874958	+	1519	37.33	nucleus	--	--
Cla97C05G101290	Cla97Chr05	29930701	29934405	-	3705	32.28	chloroplast	Gene duplication	proximal
Cla97C05G101360	Cla97Chr05	29989570	29989905	-	336	51.49	nucleus	overlapping gene	--
Cla97C05G101740	Cla97Chr05	30294034	30295759	-	1726	30.48	extracellular space	--	--
Cla97C05G101760	Cla97Chr05	30305437	30306242	-	806	38.09	chloroplast	--	--
Cla97C05G101780	Cla97Chr05	30307718	30309891	-	2174	36.52	extracellular space	--	--
Cla97C05G101800	Cla97Chr05	30325233	30325592	-	360	46.39	extracellular space	--	--
Cla97C05G101850	Cla97Chr05	30345431	30346280	+	850	38	nucleus	--	--
Cla97C05G101900	Cla97Chr05	30374007	30375836	-	1830	35.85	nucleus	--	--
Cla97C05G102000	Cla97Chr05	30438099	30441159	+	3061	28.85	extracellular space	--	--
Cla97C05G102070	Cla97Chr05	30470880	30471183	+	304	40.46	extracellular space	--	--
Cla97C05G102130	Cla97Chr05	30505208	30505606	+	399	43.61	chloroplast	overlapping gene	--
Cla97C05G102210	Cla97Chr05	30537532	30537849	-	318	45.28	extracellular space	--	--
Cla97C05G102350	Cla97Chr05	30646710	30646997	-	288	47.22	plasma membrane	--	--
Cla97C05G102380	Cla97Chr05	30651328	30651940	+	613	48.45	nucleus	--	--
Cla97C05G102580	Cla97Chr05	30835118	30835860	+	743	36.34	nucleus	overlapping gene	--
Cla97C05G102610	Cla97Chr05	30864418	30865464	-	1047	25.6	extracellular space	--	--
Cla97C05G102770	Cla97Chr05	30996456	30997650	+	1195	28.2	extracellular space	--	--
Cla97C05G102820	Cla97Chr05	31020934	31021552	-	619	39.26	endomembrane system	--	--
Cla97C05G102920	Cla97Chr05	31096530	31096754	-	225	44.44	extracellular space	--	--
Cla97C05G102960	Cla97Chr05	31114569	31116912	-	2344	33.23	nucleus	--	--
Cla97C05G103040	Cla97Chr05	31176135	31179129	-	2995	28.41	chloroplast	--	--
Cla97C05G103430	Cla97Chr05	31632648	31633564	+	917	32.82	nucleus	--	--
Cla97C05G103550	Cla97Chr05	31688692	31688997	-	306	41.83	endomembrane system	--	--
Cla97C05G103630	Cla97Chr05	31742070	31742507	-	438	36.53	chloroplast	--	--
Cla97C05G103690	Cla97Chr05	31777277	31777459	-	183	46.99	chloroplast	--	--
Cla97C05G103910	Cla97Chr05	31938728	31938944	-	217	46.08	chloroplast	--	--
Cla97C05G104090	Cla97Chr05	32055896	32057245	-	1350	28.89	nucleus	--	--
Cla97C05G104150	Cla97Chr05	32094915	32095377	-	463	40.82	nucleus	--	--
Cla97C05G104330	Cla97Chr05	32215162	32215633	-	472	36.65	nucleus	--	--
Cla97C05G104370	Cla97Chr05	32243537	32244053	+	517	41.01	nucleus	transposable element	--
Cla97C05G104490	Cla97Chr05	32341944	32342282	+	339	37.46	chloroplast	transposable element	--
Cla97C05G104500	Cla97Chr05	32347803	32348087	-	285	35.79	nucleus	--	--
Cla97C05G104540	Cla97Chr05	32354894	32355681	-	788	37.94	nucleus	--	--
Cla97C05G104550	Cla97Chr05	32363484	32363678	+	195	39.49	nucleus	--	--
Cla97C05G104750	Cla97Chr05	32520687	32524070	+	3384	28.81	nucleus	--	--
Cla97C05G104900	Cla97Chr05	32644180	32648390	+	4211	28.35	extracellular space	--	--
Cla97C05G105120	Cla97Chr05	32826779	32828187	-	1409	32.51	chloroplast	--	--
Cla97C05G105290	Cla97Chr05	32940931	32943274	+	2344	30.25	extracellular space	--	--
Cla97C05G105310	Cla97Chr05	32957580	32957777	+	198	42.93	chloroplast	de novo	--
Cla97C05G105420	Cla97Chr05	33028927	33030730	+	1804	35.48	nucleus	--	--
Cla97C05G105440	Cla97Chr05	33040671	33041760	+	1090	27.43	nucleus	--	--
Cla97C05G105470	Cla97Chr05	33050606	33051730	-	1125	36.62	nucleus	--	--
Cla97C05G105740	Cla97Chr05	33236650	33236835	+	186	39.25	chloroplast	de novo	--
Cla97C05G106000	Cla97Chr05	33408047	33408902	-	856	43.11	chloroplast	--	--
Cla97C05G106210	Cla97Chr05	33531839	33533856	+	2018	34.39	nucleus	--	--
Cla97C05G106430	Cla97Chr05	33644186	33647350	+	3165	32.64	endomembrane system	--	--
Cla97C05G106510	Cla97Chr05	33720070	33720331	+	262	45.8	extracellular space	--	--
Cla97C05G106540	Cla97Chr05	33723964	33725274	+	1311	37.22	nucleus	--	--
Cla97C05G106660	Cla97Chr05	33815762	33815975	-	214	43.93	nucleus	--	--
Cla97C05G106730	Cla97Chr05	33869036	33869447	-	412	37.62	extracellular space	--	--
Cla97C05G106830	Cla97Chr05	33940404	33940888	-	485	42.68	chloroplast	--	--
Cla97C05G107070	Cla97Chr05	34116103	34116432	-	330	39.7	chloroplast	--	--
Cla97C05G107160	Cla97Chr05	34175156	34175458	+	303	47.85	extracellular space	overlapping gene	--
Cla97C05G107220	Cla97Chr05	34218337	34218580	+	244	38.52	extracellular space	--	--
Cla97C05G107330	Cla97Chr05	34294228	34296310	-	2083	35.33	chloroplast	--	--
Cla97C05G107360	Cla97Chr05	34333334	34334670	-	1337	32.31	extracellular space	--	--
Cla97C05G107500	Cla97Chr05	34413793	34419042	+	5250	28.59	nucleus	--	--
Cla97C05G107580	Cla97Chr05	34461520	34461896	-	377	45.89	nucleus	--	--
Cla97C05G107860	Cla97Chr05	34644541	34647043	+	2503	30.08	extracellular space	--	--
Cla97C05G108130	Cla97Chr05	34859887	34860722	-	836	37.92	chloroplast	--	--
Cla97C05G108220	Cla97Chr05	34911544	34911843	-	300	46.67	nucleus	Gene duplication	dispersed
Cla97C05G108420	Cla97Chr05	35087869	35088552	-	684	34.06	nucleus	--	--
Cla97C05G108480	Cla97Chr05	35124683	35124904	+	222	42.34	endomembrane system	--	--
Cla97C05G108700	Cla97Chr05	35328038	35331276	+	3239	31.34	nucleus	transposable element	--
Cla97C05G108760	Cla97Chr05	35375862	35379229	-	3368	30.58	nucleus	--	--
Cla97C05G108780	Cla97Chr05	35381840	35382795	-	956	37.03	chloroplast	--	--
Cla97C05G109050	Cla97Chr05	35565844	35567006	+	1163	32.67	chloroplast	--	--
Cla97C05G109170	Cla97Chr05	35733003	35733468	+	466	45.71	nucleus	--	--
Cla97C06G109330	Cla97Chr06	99738	99938	+	201	42.79	chloroplast	--	--
Cla97C06G109520	Cla97Chr06	237859	246938	+	9080	24.3	extracellular space	--	--
Cla97C06G109930	Cla97Chr06	592792	593422	+	631	32.49	nucleus	--	--
Cla97C06G110480	Cla97Chr06	1110659	1116860	-	6202	27.64	endomembrane system	--	--
Cla97C06G110550	Cla97Chr06	1189459	1190024	-	566	38.69	plasma membrane	--	--
Cla97C06G110660	Cla97Chr06	1349469	1350609	+	1141	40.67	nucleus	--	--
Cla97C06G111020	Cla97Chr06	1666496	1669604	-	3109	30.17	nucleus	--	--
Cla97C06G111460	Cla97Chr06	2235765	2240797	-	5033	35.64	endomembrane system	transposable element	--
Cla97C06G111620	Cla97Chr06	2401502	2404225	+	2724	35.06	nucleus	--	--
Cla97C06G111670	Cla97Chr06	2443072	2443440	-	369	38.21	nucleus	--	--
Cla97C06G112010	Cla97Chr06	2895514	2895735	+	222	36.94	extracellular space	--	--
Cla97C06G112230	Cla97Chr06	3236259	3237200	+	942	34.39	extracellular space	--	--
Cla97C06G112260	Cla97Chr06	3247529	3248898	+	1370	32.99	nucleus	--	--
Cla97C06G112440	Cla97Chr06	3456033	3456290	+	258	35.27	chloroplast	--	--
Cla97C06G112730	Cla97Chr06	3774780	3777481	-	2702	30.5	chloroplast	--	--
Cla97C06G112740	Cla97Chr06	3799663	3800465	+	803	37.73	chloroplast	--	--
Cla97C06G112860	Cla97Chr06	3922342	3922623	+	282	39.36	chloroplast	--	--
Cla97C06G112930	Cla97Chr06	3992150	3995379	+	3230	42.82	extracellular space	--	--
Cla97C06G113010	Cla97Chr06	4054337	4055801	+	1465	34.2	extracellular space	--	--
Cla97C06G113050	Cla97Chr06	4085388	4087786	+	2399	32.51	extracellular space	--	--
Cla97C06G113710	Cla97Chr06	4656354	4658001	+	1648	38.47	nucleus	--	--
Cla97C06G114290	Cla97Chr06	5203153	5204849	-	1697	33.41	nucleus	--	--
Cla97C06G114590	Cla97Chr06	5506009	5514543	+	8535	27.24	extracellular space	--	--
Cla97C06G114960	Cla97Chr06	5869470	5872789	-	3320	36.96	organelle membrane	--	--
Cla97C06G115260	Cla97Chr06	6203790	6204486	-	697	36.44	nucleus	--	--
Cla97C06G115590	Cla97Chr06	6674835	6675612	-	778	30.08	chloroplast	transposable element	--
Cla97C06G115620	Cla97Chr06	6710113	6717056	+	6944	32.03	nucleus	--	--
Cla97C06G115670	Cla97Chr06	6776778	6779238	+	2461	36.85	organelle membrane	--	--
Cla97C06G115690	Cla97Chr06	6789579	6790426	+	848	42.81	chloroplast	--	--
Cla97C06G115720	Cla97Chr06	6797144	6799674	-	2531	29	nucleus	--	--
Cla97C06G116160	Cla97Chr06	7271090	7275757	-	4668	27.78	endomembrane system	--	--
Cla97C06G116330	Cla97Chr06	7506030	7507793	+	1764	32.03	nucleus	transposable element	--
Cla97C06G116350	Cla97Chr06	7524385	7528760	+	4376	34.39	chloroplast	--	--
Cla97C06G116400	Cla97Chr06	7567259	7568828	+	1570	30.45	nucleus	--	--
Cla97C06G116520	Cla97Chr06	7738442	7738962	+	521	30.52	chloroplast	--	--
Cla97C06G116540	Cla97Chr06	7758214	7763423	+	5210	34.3	chloroplast thylakoid lumen	transposable element	--
Cla97C06G116560	Cla97Chr06	7787990	7788145	-	156	52.56	extracellular space	--	--
Cla97C06G116640	Cla97Chr06	7977438	7978315	-	878	36.1	chloroplast	--	--
Cla97C06G116760	Cla97Chr06	8121925	8122290	+	366	37.16	endomembrane system	--	--
Cla97C06G117250	Cla97Chr06	8814835	8815840	+	1006	35.69	organelle membrane	--	--
Cla97C06G117380	Cla97Chr06	9306499	9307204	+	706	42.49	extracellular space	--	--
Cla97C06G117400	Cla97Chr06	9327123	9327380	-	258	47.29	nucleus	overlapping gene	--
Cla97C06G117410	Cla97Chr06	9337307	9337910	-	604	39.07	chloroplast	--	--
Cla97C06G117500	Cla97Chr06	9524977	9531744	-	6768	33.48	extracellular space	--	--
Cla97C06G117700	Cla97Chr06	10102447	10103451	+	1005	45.47	nucleus	--	--
Cla97C06G117860	Cla97Chr06	10393305	10394675	+	1371	32.09	chloroplast	--	--
Cla97C06G117960	Cla97Chr06	10773430	10773771	+	342	45.61	nucleus	--	--
Cla97C06G118160	Cla97Chr06	11675026	11676909	+	1884	37	chloroplast	--	--
Cla97C06G118180	Cla97Chr06	11726225	11726857	+	633	39.18	nucleus	transposable element	--
Cla97C06G118390	Cla97Chr06	12220355	12222483	-	2129	35.27	chloroplast	de novo	--
Cla97C06G118410	Cla97Chr06	12224338	12224550	-	213	53.99	nucleus	--	--
Cla97C06G118500	Cla97Chr06	12386270	12386625	-	356	41.29	chloroplast	--	--
Cla97C06G118520	Cla97Chr06	12591131	12593127	+	1997	33.15	mitochondrion	--	--
Cla97C06G118960	Cla97Chr06	14244563	14245425	-	863	38.93	nucleus	--	--
Cla97C06G118970	Cla97Chr06	14245522	14247247	-	1726	32.27	nucleus	--	--
Cla97C06G119310	Cla97Chr06	18278253	18290375	-	12123	35.78	chloroplast	--	--
Cla97C06G119430	Cla97Chr06	19361247	19361409	+	163	54.6	nucleus	--	--
Cla97C06G119460	Cla97Chr06	19583157	19583441	+	285	41.75	extracellular space	de novo	--
Cla97C06G119570	Cla97Chr06	20527606	20531903	+	4298	27.18	extracellular space	transposable element	--
Cla97C06G119880	Cla97Chr06	21498175	21499297	-	1123	36.06	chloroplast thylakoid lumen	--	--
Cla97C06G119900	Cla97Chr06	21551484	21551762	-	279	48.03	nucleus	--	--
Cla97C06G120170	Cla97Chr06	22051283	22054392	-	3110	32.12	endomembrane system	transposable element	--
Cla97C06G120280	Cla97Chr06	22205899	22206517	-	619	37.48	extracellular space	--	--
Cla97C06G120630	Cla97Chr06	22865388	22865594	+	207	49.76	nucleus	overlapping gene	--
Cla97C06G120740	Cla97Chr06	23018290	23018700	-	411	37.47	extracellular space	--	--
Cla97C06G120780	Cla97Chr06	23095385	23096448	-	1064	31.11	extracellular space	--	--
Cla97C06G120840	Cla97Chr06	23171908	23172175	-	268	48.51	nucleus	--	--
Cla97C06G120900	Cla97Chr06	23279030	23279368	-	339	49.26	extracellular space	--	--
Cla97C06G120920	Cla97Chr06	23286210	23287605	-	1396	28.15	chloroplast	--	--
Cla97C06G121330	Cla97Chr06	23712292	23712594	-	303	38.28	chloroplast	--	--
Cla97C06G121460	Cla97Chr06	23850508	23853765	-	3258	36.89	endomembrane system	--	--
Cla97C06G121510	Cla97Chr06	23949374	23949676	-	303	41.58	chloroplast	--	--
Cla97C06G121540	Cla97Chr06	23979498	23985124	-	5627	30.44	chloroplast	--	--
Cla97C06G121560	Cla97Chr06	24009130	24009810	+	681	35.1	nucleus	--	--
Cla97C06G121820	Cla97Chr06	24203395	24204630	-	1236	32.12	chloroplast	--	--
Cla97C06G121930	Cla97Chr06	24308905	24309108	+	204	49.02	extracellular space	--	--
Cla97C06G121940	Cla97Chr06	24317606	24317887	-	282	39.36	organelle membrane	--	--
Cla97C06G121950	Cla97Chr06	24324967	24326828	-	1862	34.85	nucleus	--	--
Cla97C06G121970	Cla97Chr06	24334959	24335700	-	742	36.39	chloroplast	--	--
Cla97C06G122020	Cla97Chr06	24376223	24381181	-	4959	30.79	extracellular space	transposable element	--
Cla97C06G122040	Cla97Chr06	24386468	24388356	-	1889	42.99	nucleus	Gene duplication	dispersed
Cla97C06G122140	Cla97Chr06	24506325	24514261	+	7937	29.38	extracellular space	--	--
Cla97C06G122200	Cla97Chr06	24566916	24571042	+	4127	34.89	nucleus	transposable element	--
Cla97C06G122220	Cla97Chr06	24576679	24577175	-	497	41.65	nucleus	--	--
Cla97C06G122420	Cla97Chr06	24787925	24788143	-	219	44.75	chloroplast	--	--
Cla97C06G122450	Cla97Chr06	24806343	24807016	-	674	32.34	nucleus	--	--
Cla97C06G122470	Cla97Chr06	24811317	24811535	+	219	47.03	endomembrane system	--	--
Cla97C06G122480	Cla97Chr06	24814183	24814452	-	270	37.04	organelle membrane	overlapping gene	--
Cla97C06G122610	Cla97Chr06	24905546	24907100	+	1555	29.07	nucleus	--	--
Cla97C06G122840	Cla97Chr06	25107511	25107810	-	300	50.67	chloroplast	--	--
Cla97C06G122880	Cla97Chr06	25137641	25138954	-	1314	37.21	organelle membrane	--	--
Cla97C06G123190	Cla97Chr06	25509464	25511721	-	2258	35.74	chloroplast	--	--
Cla97C06G123420	Cla97Chr06	25745850	25749431	-	3582	34.14	chloroplast	--	--
Cla97C06G123510	Cla97Chr06	25818885	25819679	+	795	36.23	extracellular space	--	--
Cla97C06G123970	Cla97Chr06	26236210	26237451	-	1242	33.25	chloroplast	de novo	--
Cla97C06G124060	Cla97Chr06	26293331	26294388	+	1058	29.87	extracellular space	--	--
Cla97C06G124250	Cla97Chr06	26459472	26462407	+	2936	25.99	endomembrane system	--	--
Cla97C06G124270	Cla97Chr06	26476349	26477180	+	832	40.75	nucleus	--	--
Cla97C06G124480	Cla97Chr06	26660405	26661215	-	811	36.62	chloroplast	--	--
Cla97C06G124760	Cla97Chr06	26870848	26871147	+	300	51.67	chloroplast	--	--
Cla97C06G124810	Cla97Chr06	26889028	26889883	-	856	38.08	chloroplast	--	--
Cla97C06G125030	Cla97Chr06	27104222	27107473	-	3252	26.32	nucleus	--	--
Cla97C06G125120	Cla97Chr06	27191734	27192036	+	303	39.93	extracellular space	--	--
Cla97C06G125370	Cla97Chr06	27373012	27374231	-	1220	38.61	nucleus	--	--
Cla97C06G125650	Cla97Chr06	27610416	27611056	+	641	46.49	nucleus	--	--
Cla97C06G126000	Cla97Chr06	27837393	27837960	-	568	36.97	chloroplast	--	--
Cla97C06G126230	Cla97Chr06	28053499	28054864	+	1366	37.41	extracellular space	--	--
Cla97C06G126600	Cla97Chr06	28319093	28319906	+	814	39.31	organelle membrane	overlapping gene	--
Cla97C06G126700	Cla97Chr06	28449492	28449896	+	405	40.74	chloroplast	--	--
Cla97C06G126760	Cla97Chr06	28477840	28478215	+	376	47.61	chloroplast	--	--
Cla97C06G126780	Cla97Chr06	28503453	28504006	-	554	40.79	nucleus	--	--
Cla97C06G126840	Cla97Chr06	28540282	28543900	+	3619	24.79	extracellular space	--	--
Cla97C06G127050	Cla97Chr06	28723684	28724844	-	1161	35.75	chloroplast	--	--
Cla97C06G127060	Cla97Chr06	28730551	28730833	+	283	49.82	chloroplast thylakoid lumen	--	--
Cla97C06G127480	Cla97Chr06	29008133	29008544	+	412	39.32	chloroplast	--	--
Cla97C06G127590	Cla97Chr06	29093652	29094081	+	430	35.81	extracellular space	--	--
Cla97C06G127610	Cla97Chr06	29107877	29108179	-	303	39.6	extracellular space	--	--
Cla97C06G127640	Cla97Chr06	29132498	29133425	-	928	36.21	organelle membrane	--	--
Cla97C06G127740	Cla97Chr06	29179276	29179574	+	299	41.47	endomembrane system	--	--
Cla97C06G127870	Cla97Chr06	29257171	29257356	-	186	41.94	nucleus	--	--
Cla97C06G128090	Cla97Chr06	29364044	29365424	-	1381	32.8	nucleus	--	--
Cla97C06G128130	Cla97Chr06	29393486	29396962	-	3477	38.63	extracellular space	--	--
Cla97C06G128160	Cla97Chr06	29410474	29410986	-	513	44.64	nucleus	--	--
Cla97C07G128290	Cla97Chr07	79852	80055	-	204	49.02	nucleus	--	--
Cla97C07G128400	Cla97Chr07	184363	184542	+	180	43.33	chloroplast	de novo	--
Cla97C07G128430	Cla97Chr07	229742	229960	-	219	38.36	nucleus	--	--
Cla97C07G128630	Cla97Chr07	350907	353938	-	3032	33.87	endomembrane system	--	--
Cla97C07G128760	Cla97Chr07	453413	455277	+	1865	31.31	chloroplast	--	--
Cla97C07G128800	Cla97Chr07	499675	501212	-	1538	34.14	chloroplast	--	--
Cla97C07G128880	Cla97Chr07	582528	584078	+	1551	37.33	organelle membrane	--	--
Cla97C07G129090	Cla97Chr07	809263	809451	+	189	35.45	nucleus	--	--
Cla97C07G129610	Cla97Chr07	1346932	1347917	-	986	30.73	organelle membrane	--	--
Cla97C07G130110	Cla97Chr07	1866190	1867261	+	1072	40.02	extracellular space	transposable element	--
Cla97C07G130260	Cla97Chr07	1983574	1983958	+	385	27.01	endomembrane system	transposable element	--
Cla97C07G130410	Cla97Chr07	2072078	2072854	+	777	38.22	nucleus	--	--
Cla97C07G130550	Cla97Chr07	2182863	2183294	+	432	44.44	extracellular space	--	--
Cla97C07G130560	Cla97Chr07	2185597	2185815	+	219	47.95	nucleus	--	--
Cla97C07G130650	Cla97Chr07	2291370	2292007	+	638	38.56	nucleus	Gene duplication	proximal
Cla97C07G130690	Cla97Chr07	2327082	2328502	+	1421	31.53	organelle membrane	--	--
Cla97C07G130800	Cla97Chr07	2455174	2456307	-	1134	33.86	extracellular space	--	--
Cla97C07G130840	Cla97Chr07	2470531	2470800	+	270	44.44	chloroplast	--	--
Cla97C07G131090	Cla97Chr07	2673528	2675491	-	1964	37.17	nucleus	--	--
Cla97C07G131480	Cla97Chr07	3012946	3014762	+	1817	35.28	chloroplast	--	--
Cla97C07G131610	Cla97Chr07	3186936	3188385	-	1450	26.21	nucleus	--	--
Cla97C07G131790	Cla97Chr07	3439717	3446570	+	6854	25.09	chloroplast	--	--
Cla97C07G131840	Cla97Chr07	3501169	3502406	-	1238	39.98	nucleus	--	--
Cla97C07G131860	Cla97Chr07	3519370	3522998	-	3629	34.06	nucleus	--	--
Cla97C07G131920	Cla97Chr07	3594806	3596572	-	1767	32.71	extracellular space	transposable element	--
Cla97C07G132270	Cla97Chr07	4049317	4049545	+	229	36.24	extracellular space	--	--
Cla97C07G132320	Cla97Chr07	4080237	4080491	+	255	50.59	nucleus	--	--
Cla97C07G132560	Cla97Chr07	4380539	4380847	-	309	37.86	endomembrane system	--	--
Cla97C07G132570	Cla97Chr07	4446870	4447564	+	695	21.73	organelle membrane	--	--
Cla97C07G132620	Cla97Chr07	4523947	4524246	-	300	42.33	nucleus	--	--
Cla97C07G132710	Cla97Chr07	4823776	4824157	+	382	37.96	chloroplast	transposable element	--
Cla97C07G132880	Cla97Chr07	5120863	5121927	-	1065	39.34	nucleus	transposable element	--
Cla97C07G133450	Cla97Chr07	6408268	6408468	+	201	45.27	extracellular space	--	--
Cla97C07G133500	Cla97Chr07	6485032	6486017	+	986	32.25	extracellular space	--	--
Cla97C07G133870	Cla97Chr07	7645529	7647959	-	2431	35.09	nucleus	Gene duplication	dispersed
Cla97C07G133950	Cla97Chr07	8394091	8394747	-	657	40.18	chloroplast	--	--
Cla97C07G134020	Cla97Chr07	8947996	8948193	+	198	46.97	extracellular space	--	--
Cla97C07G134140	Cla97Chr07	9441914	9442186	+	273	45.05	chloroplast	Gene duplication	dispersed
Cla97C07G134330	Cla97Chr07	10854492	10854794	+	303	63.04	extracellular space	Gene duplication	dispersed
Cla97C07G134360	Cla97Chr07	11185714	11187875	-	2162	34.51	chloroplast thylakoid lumen	transposable element	--
Cla97C07G134410	Cla97Chr07	11524991	11525212	+	222	51.8	nucleus	--	--
Cla97C07G134540	Cla97Chr07	13271801	13273342	+	1542	36.64	nucleus	--	--
Cla97C07G134700	Cla97Chr07	15583748	15584333	+	586	42.83	nucleus	Gene duplication	dispersed
Cla97C07G134830	Cla97Chr07	18408805	18409176	+	372	42.74	extracellular space	--	--
Cla97C07G134840	Cla97Chr07	18410325	18411637	-	1313	43.18	nucleus	--	--
Cla97C07G134980	Cla97Chr07	19343220	19343435	+	216	51.85	extracellular space	--	--
Cla97C07G135050	Cla97Chr07	19599368	19600899	-	1532	40.4	chloroplast	--	--
Cla97C07G135060	Cla97Chr07	19602674	19637756	-	35083	39.4	nucleus	Gene duplication	dispersed
Cla97C07G135090	Cla97Chr07	19815499	19816830	-	1332	35.44	nucleus	--	--
Cla97C07G135220	Cla97Chr07	20194792	20201207	+	6416	31.7	nucleus	transposable element	--
Cla97C07G135280	Cla97Chr07	20313623	20313943	-	321	63.24	mitochondrion	--	--
Cla97C07G135330	Cla97Chr07	20624273	20624470	-	198	42.93	chloroplast	--	--
Cla97C07G135350	Cla97Chr07	20653793	20654017	-	225	51.56	nucleus	--	--
Cla97C07G135410	Cla97Chr07	20708614	20708915	+	302	42.05	chloroplast	transposable element	--
Cla97C07G135720	Cla97Chr07	21522083	21531415	-	9333	35.59	nucleus	--	--
Cla97C07G135760	Cla97Chr07	21556831	21558989	-	2159	32.56	chloroplast	transposable element	--
Cla97C07G135810	Cla97Chr07	21663458	21665883	-	2426	35.28	chloroplast	Gene duplication	dispersed
Cla97C07G135880	Cla97Chr07	21900983	21915132	-	14150	32.01	nucleus	--	--
Cla97C07G136030	Cla97Chr07	22601327	22601814	+	488	41.39	chloroplast	--	--
Cla97C07G136180	Cla97Chr07	23108260	23108607	-	348	37.93	endomembrane system	--	--
Cla97C07G136320	Cla97Chr07	23444081	23444528	+	448	41.29	extracellular space	--	--
Cla97C07G136360	Cla97Chr07	23621514	23624449	+	2936	40.43	chloroplast	transposable element	--
Cla97C07G136400	Cla97Chr07	23648907	23649958	-	1052	36.98	chloroplast	--	--
Cla97C07G136540	Cla97Chr07	23846288	23846592	+	305	39.34	nucleus	--	--
Cla97C07G137250	Cla97Chr07	24778306	24785818	+	7513	23.31	extracellular space	--	--
Cla97C07G137820	Cla97Chr07	25446121	25447244	+	1124	34.79	chloroplast	--	--
Cla97C07G137890	Cla97Chr07	25551516	25551770	-	255	40	chloroplast	--	--
Cla97C07G138410	Cla97Chr07	26185035	26185307	-	273	42.49	extracellular space	--	--
Cla97C07G138450	Cla97Chr07	26233785	26234439	+	655	37.1	chloroplast	--	--
Cla97C07G138530	Cla97Chr07	26377021	26378112	-	1092	36.72	extracellular space	transposable element	--
Cla97C07G138550	Cla97Chr07	26385388	26385964	-	577	47.31	chloroplast thylakoid lumen	overlapping gene	--
Cla97C07G138610	Cla97Chr07	26465396	26465575	-	180	40	extracellular space	de novo	--
Cla97C07G138730	Cla97Chr07	26596020	26598070	-	2051	34.03	organelle membrane	--	--
Cla97C07G138780	Cla97Chr07	26673794	26674286	+	493	37.53	nucleus	--	--
Cla97C07G138800	Cla97Chr07	26699700	26699947	+	248	48.79	extracellular space	--	--
Cla97C07G139140	Cla97Chr07	27035128	27036278	+	1151	36.06	chloroplast	--	--
Cla97C07G139200	Cla97Chr07	27059631	27060887	-	1257	24.26	chloroplast	--	--
Cla97C07G139220	Cla97Chr07	27074207	27074961	-	755	34.44	chloroplast	--	--
Cla97C07G139320	Cla97Chr07	27148216	27148635	-	420	30.48	nucleus	--	--
Cla97C07G139670	Cla97Chr07	27429081	27429443	+	363	36.36	chloroplast	--	--
Cla97C07G139820	Cla97Chr07	27604867	27606345	-	1479	33	chloroplast	--	--
Cla97C07G140160	Cla97Chr07	27965858	27966283	-	426	38.03	nucleus	--	--
Cla97C07G140240	Cla97Chr07	28026494	28029874	-	3381	34.28	organelle membrane	--	--
Cla97C07G140330	Cla97Chr07	28095990	28096330	+	341	47.21	nucleus	transposable element	--
Cla97C07G140830	Cla97Chr07	28688199	28688617	-	419	40.57	nucleus	--	--
Cla97C07G141050	Cla97Chr07	28784045	28785427	+	1383	39.26	nucleus	overlapping gene	--
Cla97C07G141350	Cla97Chr07	28987465	28995391	+	7927	28.93	nucleus	--	--
Cla97C07G141570	Cla97Chr07	29106474	29108241	-	1768	37.22	chloroplast	--	--
Cla97C07G141700	Cla97Chr07	29297749	29300801	-	3053	30.53	nucleus	--	--
Cla97C07G141760	Cla97Chr07	29330050	29340877	-	10828	26.15	endomembrane system	--	--
Cla97C07G141790	Cla97Chr07	29361568	29361983	+	416	34.38	organelle membrane	--	--
Cla97C07G141830	Cla97Chr07	29392980	29393354	+	375	42.93	extracellular space	--	--
Cla97C07G141930	Cla97Chr07	29462267	29462576	-	310	47.42	nucleus	--	--
Cla97C07G142270	Cla97Chr07	29822678	29823999	-	1322	32.98	nucleus	--	--
Cla97C07G142530	Cla97Chr07	30099235	30099974	+	740	36.08	extracellular space	--	--
Cla97C07G142560	Cla97Chr07	30109876	30111494	+	1619	33.72	nucleus	--	--
Cla97C07G142700	Cla97Chr07	30215153	30216040	-	888	36.94	extracellular space	--	--
Cla97C07G142790	Cla97Chr07	30302904	30303534	-	631	34.55	extracellular space	--	--
Cla97C07G143210	Cla97Chr07	30653623	30654811	+	1189	40.12	mitochondrion	--	--
Cla97C07G143530	Cla97Chr07	30974917	30977279	-	2363	38.04	chloroplast	--	--
Cla97C07G143600	Cla97Chr07	31038202	31039929	-	1728	36.75	extracellular space	--	--
Cla97C07G143830	Cla97Chr07	31342213	31352504	-	10292	27.48	nucleus	--	--
Cla97C07G143990	Cla97Chr07	31482946	31485873	-	2928	36.37	extracellular space	--	--
Cla97C07G144020	Cla97Chr07	31521336	31527625	+	6290	29.62	nucleus	--	--
Cla97C07G144360	Cla97Chr07	31763830	31764262	+	433	39.72	nucleus	--	--
Cla97C07G144450	Cla97Chr07	31817870	31820499	+	2630	31.67	nucleus	--	--
Cla97C08G144730	Cla97Chr08	859108	859759	-	652	42.33	chloroplast	--	--
Cla97C08G144880	Cla97Chr08	1199153	1200297	+	1145	38.95	organelle membrane	--	--
Cla97C08G144910	Cla97Chr08	1274434	1274763	-	330	53.33	chloroplast thylakoid lumen	overlapping gene	--
Cla97C08G144960	Cla97Chr08	1409755	1411971	-	2217	29.09	endomembrane system	--	--
Cla97C08G145060	Cla97Chr08	1480835	1481071	+	237	39.66	extracellular space	overlapping gene	--
Cla97C08G145080	Cla97Chr08	1530670	1531080	-	411	48.18	chloroplast thylakoid lumen	--	--
Cla97C08G145110	Cla97Chr08	1556554	1556820	-	267	35.21	chloroplast	--	--
Cla97C08G145170	Cla97Chr08	1650001	1651126	-	1126	33.39	extracellular space	--	--
Cla97C08G145180	Cla97Chr08	1651927	1666233	-	14307	29.98	chloroplast	--	--
Cla97C08G145200	Cla97Chr08	1685116	1695476	+	10361	32.11	extracellular space	transposable element	--
Cla97C08G145220	Cla97Chr08	1707978	1708880	+	903	34.88	nucleus	--	--
Cla97C08G145250	Cla97Chr08	1733152	1733500	-	349	40.11	nucleus	--	--
Cla97C08G145290	Cla97Chr08	1782884	1784208	+	1325	33.74	chloroplast	--	--
Cla97C08G145330	Cla97Chr08	1853728	1854891	-	1164	29.04	extracellular space	--	--
Cla97C08G145340	Cla97Chr08	1855683	1855955	-	273	53.11	chloroplast	--	--
Cla97C08G145690	Cla97Chr08	2778470	2778751	-	282	38.65	nucleus	--	--
Cla97C08G145710	Cla97Chr08	2801115	2801917	+	803	34.74	endomembrane system	--	--
Cla97C08G145910	Cla97Chr08	3474479	3474909	-	431	44.08	nucleus	Gene duplication	transposed
Cla97C08G145960	Cla97Chr08	3714611	3714790	-	180	46.67	nucleus	--	--
Cla97C08G146140	Cla97Chr08	4098610	4098861	+	252	40.87	endomembrane system	--	--
Cla97C08G146190	Cla97Chr08	4318125	4320323	+	2199	33.15	nucleus	--	--
Cla97C08G146210	Cla97Chr08	4322109	4322411	+	303	50.17	extracellular space	--	--
Cla97C08G146300	Cla97Chr08	4529921	4530439	-	519	42.58	extracellular space	transposable element	--
Cla97C08G146340	Cla97Chr08	4623988	4624519	+	532	35.15	mitochondrion	--	--
Cla97C08G146480	Cla97Chr08	5020940	5021419	+	480	49.38	chloroplast	Gene duplication	dispersed
Cla97C08G146550	Cla97Chr08	5376539	5376910	-	372	45.43	nucleus	Gene duplication	dispersed
Cla97C08G146700	Cla97Chr08	6161345	6161575	+	231	35.5	chloroplast	transposable element	--
Cla97C08G146950	Cla97Chr08	7809597	7810182	-	586	41.47	nucleus	Gene duplication	dispersed
Cla97C08G147070	Cla97Chr08	9009125	9009451	-	327	36.7	endomembrane system	--	--
Cla97C08G147090	Cla97Chr08	9157251	9157720	+	470	40.64	chloroplast	Gene duplication	dispersed
Cla97C08G147260	Cla97Chr08	10645319	10646258	+	940	37.55	chloroplast	--	--
Cla97C08G147320	Cla97Chr08	11624999	11625348	-	350	39.43	nucleus	--	--
Cla97C08G147530	Cla97Chr08	12684767	12685268	-	502	41.04	extracellular space	--	--
Cla97C08G147660	Cla97Chr08	13536330	13538857	-	2528	32.4	nucleus	--	--
Cla97C08G147870	Cla97Chr08	14631481	14637905	-	6425	35.25	extracellular space	--	--
Cla97C08G147900	Cla97Chr08	14744144	14747450	+	3307	33.6	nucleus	--	--
Cla97C08G148020	Cla97Chr08	15248624	15248788	+	165	59.39	nucleus	--	--
Cla97C08G148050	Cla97Chr08	15305928	15307887	+	1960	35.92	extracellular space	--	--
Cla97C08G148120	Cla97Chr08	15444733	15445590	-	858	43.82	nucleus	--	--
Cla97C08G148190	Cla97Chr08	15770411	15774001	-	3591	33.64	nucleus	transposable element	--
Cla97C08G148430	Cla97Chr08	16500562	16501296	+	735	34.83	endomembrane system	--	--
Cla97C08G148480	Cla97Chr08	16520904	16522930	-	2027	35.27	endomembrane system	--	--
Cla97C08G148750	Cla97Chr08	16942619	16943338	+	720	33.75	endomembrane system	--	--
Cla97C08G148790	Cla97Chr08	17045348	17046829	+	1482	27.67	extracellular space	--	--
Cla97C08G148850	Cla97Chr08	17125592	17130983	+	5392	32.03	extracellular space	--	--
Cla97C08G148890	Cla97Chr08	17184719	17186838	-	2120	32.92	endomembrane system	--	--
Cla97C08G149100	Cla97Chr08	17449690	17450042	+	353	33.14	extracellular space	--	--
Cla97C08G149250	Cla97Chr08	17636110	17636339	-	230	37.39	extracellular space	--	--
Cla97C08G149440	Cla97Chr08	17828908	17829168	+	261	52.11	extracellular space	--	--
Cla97C08G149490	Cla97Chr08	17871541	17872723	+	1183	34.07	nucleus	--	--
Cla97C08G149640	Cla97Chr08	18058665	18061586	+	2922	33.47	chloroplast	--	--
Cla97C08G149730	Cla97Chr08	18126033	18127905	-	1873	34.92	chloroplast	--	--
Cla97C08G149880	Cla97Chr08	18322824	18325442	+	2619	23.33	chloroplast	--	--
Cla97C08G150280	Cla97Chr08	18688965	18689613	-	649	32.67	extracellular space	--	--
Cla97C08G150520	Cla97Chr08	18972206	18974813	-	2608	29.72	chloroplast	--	--
Cla97C08G150670	Cla97Chr08	19101133	19101720	+	588	63.95	extracellular space	overlapping gene	--
Cla97C08G150940	Cla97Chr08	19333156	19335401	-	2246	26.94	nucleus	--	--
Cla97C08G151120	Cla97Chr08	19499246	19508649	+	9404	33.48	nucleus	transposable element	--
Cla97C08G151170	Cla97Chr08	19542047	19549757	-	7711	28.06	extracellular space	--	--
Cla97C08G151260	Cla97Chr08	19605174	19605779	+	606	33.33	nucleus	--	--
Cla97C08G151370	Cla97Chr08	19697012	19698125	+	1114	36.27	organelle membrane	--	--
Cla97C08G151590	Cla97Chr08	19922221	19924856	-	2636	25.3	endomembrane system	--	--
Cla97C08G151680	Cla97Chr08	20007039	20007290	+	252	59.13	mitochondrion	de novo	--
Cla97C08G151930	Cla97Chr08	20316788	20317350	+	563	45.47	endomembrane system	--	--
Cla97C08G152020	Cla97Chr08	20393271	20393647	+	377	34.48	extracellular space	--	--
Cla97C08G152220	Cla97Chr08	20597062	20598307	-	1246	33.07	organelle membrane	--	--
Cla97C08G152430	Cla97Chr08	20788116	20788451	-	336	46.43	extracellular space	de novo	--
Cla97C08G152490	Cla97Chr08	20846503	20849240	-	2738	23.48	chloroplast	--	--
Cla97C08G152600	Cla97Chr08	21011028	21011359	-	332	38.25	nucleus	de novo	--
Cla97C08G152720	Cla97Chr08	21123900	21125250	+	1351	36.27	chloroplast	--	--
Cla97C08G152800	Cla97Chr08	21162773	21163421	-	649	35.29	chloroplast	--	--
Cla97C08G153130	Cla97Chr08	21401655	21401957	-	303	39.27	chloroplast	--	--
Cla97C08G153380	Cla97Chr08	21596694	21596873	-	180	42.78	extracellular space	--	--
Cla97C08G153430	Cla97Chr08	21632781	21633225	-	445	44.49	nucleus	--	--
Cla97C08G153460	Cla97Chr08	21648126	21648412	-	287	36.59	extracellular space	--	--
Cla97C08G153620	Cla97Chr08	21775770	21779081	-	3312	34.36	chloroplast	--	--
Cla97C08G153630	Cla97Chr08	21779828	21781087	-	1260	28.65	chloroplast	--	--
Cla97C08G153660	Cla97Chr08	21805578	21806370	-	793	31.4	extracellular space	--	--
Cla97C08G153830	Cla97Chr08	21992244	21993529	-	1286	33.75	endomembrane system	--	--
Cla97C08G153940	Cla97Chr08	22101403	22101859	-	457	44.2	chloroplast	--	--
Cla97C08G154070	Cla97Chr08	22214395	22214995	-	601	45.26	nucleus	--	--
Cla97C08G154110	Cla97Chr08	22226594	22233188	-	6595	33.51	chloroplast	--	--
Cla97C08G154120	Cla97Chr08	22236771	22238518	-	1748	36.61	nucleus	--	--
Cla97C08G154520	Cla97Chr08	22581787	22585865	-	4079	29.15	nucleus	--	--
Cla97C08G154670	Cla97Chr08	22762656	22762969	-	314	35.67	extracellular space	--	--
Cla97C08G154700	Cla97Chr08	22767365	22769621	-	2257	28.18	extracellular space	--	--
Cla97C08G154790	Cla97Chr08	22865138	22865801	-	664	46.54	chloroplast thylakoid lumen	--	--
Cla97C08G154830	Cla97Chr08	22910622	22913349	+	2728	30.76	nucleus	--	--
Cla97C08G154880	Cla97Chr08	22942768	22943490	-	723	41.77	nucleus	--	--
Cla97C08G154980	Cla97Chr08	23022086	23022283	-	198	49.49	nucleus	--	--
Cla97C08G155020	Cla97Chr08	23068301	23070648	+	2348	35.22	chloroplast	--	--
Cla97C08G155080	Cla97Chr08	23138168	23138524	-	357	40.62	chloroplast	--	--
Cla97C08G155110	Cla97Chr08	23150298	23151150	-	853	34.58	organelle membrane	--	--
Cla97C08G155140	Cla97Chr08	23171994	23172635	+	642	36.29	chloroplast	--	--
Cla97C08G155210	Cla97Chr08	23250277	23250498	-	222	48.2	nucleus	de novo	--
Cla97C08G155270	Cla97Chr08	23297226	23300706	-	3481	25.57	nucleus	--	--
Cla97C08G155330	Cla97Chr08	23339153	23339989	+	837	31.78	chloroplast	overlapping gene	--
Cla97C08G155350	Cla97Chr08	23349336	23350220	+	885	37.4	nucleus	--	--
Cla97C08G155590	Cla97Chr08	23623323	23623502	-	180	51.11	nucleus	--	--
Cla97C08G156050	Cla97Chr08	23949304	23952475	+	3172	31.75	extracellular space	--	--
Cla97C08G156240	Cla97Chr08	24102435	24102881	-	447	41.16	nucleus	--	--
Cla97C08G156610	Cla97Chr08	24371908	24372162	-	255	50.59	chloroplast	--	--
Cla97C08G156850	Cla97Chr08	24534937	24535489	+	553	37.07	extracellular space	--	--
Cla97C08G156960	Cla97Chr08	24585146	24585456	-	311	45.98	nucleus	--	--
Cla97C08G156970	Cla97Chr08	24597970	24598791	-	822	31.51	chloroplast	--	--
Cla97C08G157070	Cla97Chr08	24693209	24693826	-	618	40.29	nucleus	overlapping gene	--
Cla97C08G157110	Cla97Chr08	24752488	24756303	+	3816	36.53	nucleus	--	--
Cla97C08G157470	Cla97Chr08	25018107	25018695	+	589	43.97	extracellular space	--	--
Cla97C08G157780	Cla97Chr08	25249787	25250456	-	670	33.13	chloroplast	--	--
Cla97C08G158090	Cla97Chr08	25548230	25548586	+	357	44.82	nucleus	--	--
Cla97C08G158180	Cla97Chr08	25640617	25642606	+	1990	24.92	extracellular space	--	--
Cla97C08G158220	Cla97Chr08	25659112	25660112	+	1001	33.17	chloroplast	--	--
Cla97C08G158250	Cla97Chr08	25667965	25673794	+	5830	25.44	chloroplast	--	--
Cla97C08G158490	Cla97Chr08	25858973	25859212	-	240	31.67	chloroplast	--	--
Cla97C08G158670	Cla97Chr08	25984802	25987907	+	3106	25.4	nucleus	--	--
Cla97C08G158820	Cla97Chr08	26069031	26074801	+	5771	27.66	extracellular space	--	--
Cla97C08G158880	Cla97Chr08	26108824	26113467	-	4644	26.53	chloroplast	--	--
Cla97C08G158890	Cla97Chr08	26113515	26114175	+	661	41.75	extracellular space	--	--
Cla97C08G158920	Cla97Chr08	26132138	26141756	-	9619	27.65	nucleus	--	--
Cla97C08G159050	Cla97Chr08	26222008	26224080	+	2073	27.01	endomembrane system	--	--
Cla97C08G159090	Cla97Chr08	26245695	26246027	-	333	48.35	nucleus	overlapping gene	--
Cla97C08G159110	Cla97Chr08	26257215	26260477	+	3263	25.87	organelle membrane	--	--
Cla97C08G159320	Cla97Chr08	26398563	26399042	-	480	41.67	extracellular space	overlapping gene	--
Cla97C08G159410	Cla97Chr08	26457315	26458267	-	953	26.86	chloroplast	--	--
Cla97C08G159460	Cla97Chr08	26497221	26497427	-	207	46.86	nucleus	--	--
Cla97C08G159610	Cla97Chr08	26616600	26617052	+	453	36.87	endomembrane system	--	--
Cla97C08G159730	Cla97Chr08	26705176	26710016	-	4841	36.03	chloroplast	--	--
Cla97C08G159790	Cla97Chr08	26757642	26759434	+	1793	35.03	chloroplast	--	--
Cla97C08G159800	Cla97Chr08	26762817	26763977	+	1161	27.73	organelle membrane	--	--
Cla97C08G159920	Cla97Chr08	26829210	26831835	-	2626	31.3	nucleus	--	--
Cla97C08G159970	Cla97Chr08	26849183	26849779	+	597	40.37	nucleus	--	--
Cla97C08G160380	Cla97Chr08	27169125	27174041	+	4917	29.53	nucleus	--	--
Cla97C08G160400	Cla97Chr08	27179174	27183902	+	4729	28.34	endomembrane system	--	--
Cla97C08G160500	Cla97Chr08	27293403	27302464	-	9062	26.4	nucleus	--	--
Cla97C08G160680	Cla97Chr08	27436594	27437830	-	1237	30.64	nucleus	--	--
Cla97C08G160850	Cla97Chr08	27545970	27546404	-	435	40.46	nucleus	--	--
Cla97C08G160940	Cla97Chr08	27622648	27623394	-	747	35.61	chloroplast	--	--
Cla97C08G161390	Cla97Chr08	27909708	27910235	-	528	40.91	endomembrane system	--	--
Cla97C08G161410	Cla97Chr08	27926417	27927439	-	1023	35.68	nucleus	--	--
Cla97C08G161470	Cla97Chr08	27949526	27949920	-	395	37.22	nucleus	--	--
Cla97C08G161750	Cla97Chr08	28123326	28124079	-	754	34.88	endomembrane system	--	--
Cla97C09G161960	Cla97Chr09	75269	75805	-	537	41.34	chloroplast	--	--
Cla97C09G161970	Cla97Chr09	78011	78235	-	225	54.67	nucleus	--	--
Cla97C09G162300	Cla97Chr09	317803	318834	+	1032	27.62	organelle membrane	--	--
Cla97C09G162360	Cla97Chr09	357691	358593	+	903	37.87	extracellular space	--	--
Cla97C09G162410	Cla97Chr09	392978	393365	+	388	37.11	extracellular space	--	--
Cla97C09G162450	Cla97Chr09	405145	405719	+	575	39.48	chloroplast	--	--
Cla97C09G162490	Cla97Chr09	447125	450237	+	3113	27.85	nucleus	--	--
Cla97C09G162680	Cla97Chr09	568335	569076	+	742	34.5	nucleus	--	--
Cla97C09G162780	Cla97Chr09	623784	624821	-	1038	33.72	nucleus	--	--
Cla97C09G162990	Cla97Chr09	803784	807330	+	3547	27.97	nucleus	--	--
Cla97C09G163010	Cla97Chr09	809130	811543	+	2414	32.52	mitochondrion	--	--
Cla97C09G163070	Cla97Chr09	863505	864685	-	1181	27.86	endomembrane system	--	--
Cla97C09G163150	Cla97Chr09	939201	940600	+	1400	34.71	endomembrane system	--	--
Cla97C09G163440	Cla97Chr09	1198274	1199081	+	808	38.99	chloroplast	--	--
Cla97C09G163510	Cla97Chr09	1258121	1267159	+	9039	32.13	nucleus	--	--
Cla97C09G163560	Cla97Chr09	1296395	1300459	-	4065	30.63	nucleus	--	--
Cla97C09G164280	Cla97Chr09	1832412	1832609	+	198	44.44	extracellular space	overlapping gene	--
Cla97C09G164480	Cla97Chr09	2009969	2010869	+	901	32.52	chloroplast	--	--
Cla97C09G164530	Cla97Chr09	2040255	2040506	-	252	49.6	extracellular space	--	--
Cla97C09G164650	Cla97Chr09	2167822	2168022	+	201	44.78	organelle membrane	overlapping gene	--
Cla97C09G164860	Cla97Chr09	2284757	2285050	+	294	41.84	extracellular space	--	--
Cla97C09G164960	Cla97Chr09	2342175	2342677	+	503	40.36	chloroplast thylakoid lumen	--	--
Cla97C09G165190	Cla97Chr09	2466866	2467636	-	771	30.35	extracellular space	--	--
Cla97C09G165340	Cla97Chr09	2555889	2556935	+	1047	36.58	extracellular space	--	--
Cla97C09G165980	Cla97Chr09	3073473	3073877	+	405	34.07	endomembrane system	--	--
Cla97C09G166420	Cla97Chr09	3512278	3514862	+	2585	31.8	nucleus	--	--
Cla97C09G166570	Cla97Chr09	3608135	3610497	+	2363	35.76	extracellular space	--	--
Cla97C09G166590	Cla97Chr09	3611389	3611730	+	342	30.7	endomembrane system	--	--
Cla97C09G166660	Cla97Chr09	3657428	3657811	+	384	34.9	chloroplast	--	--
Cla97C09G166990	Cla97Chr09	3906656	3907599	-	944	36.65	chloroplast	overlapping gene	--
Cla97C09G167640	Cla97Chr09	4334858	4335046	+	189	34.39	extracellular space	--	--
Cla97C09G167660	Cla97Chr09	4356623	4357614	+	992	29.84	extracellular space	--	--
Cla97C09G167820	Cla97Chr09	4501674	4501967	-	294	47.96	organelle membrane	overlapping gene	--
Cla97C09G167910	Cla97Chr09	4549369	4550117	+	749	35.51	endomembrane system	--	--
Cla97C09G167980	Cla97Chr09	4571926	4573705	+	1780	31.63	chloroplast	--	--
Cla97C09G167990	Cla97Chr09	4577245	4577592	+	348	40.23	endomembrane system	--	--
Cla97C09G168110	Cla97Chr09	4689329	4689589	-	261	50.19	extracellular space	--	--
Cla97C09G168220	Cla97Chr09	4722021	4722434	+	414	34.3	nucleus	--	--
Cla97C09G168400	Cla97Chr09	4850054	4851196	-	1143	36.92	nucleus	--	--
Cla97C09G168470	Cla97Chr09	4869332	4872345	-	3014	27.11	extracellular space	--	--
Cla97C09G168510	Cla97Chr09	4894277	4895168	-	892	34.98	extracellular space	--	--
Cla97C09G168780	Cla97Chr09	5141590	5143351	-	1762	35.7	endomembrane system	--	--
Cla97C09G168980	Cla97Chr09	5277871	5278601	-	731	29.96	chloroplast	--	--
Cla97C09G168990	Cla97Chr09	5278683	5279275	-	593	34.4	extracellular space	--	--
Cla97C09G169000	Cla97Chr09	5279354	5279539	-	186	41.4	extracellular space	de novo	--
Cla97C09G169120	Cla97Chr09	5385722	5390203	+	4482	30.03	nucleus	--	--
Cla97C09G169130	Cla97Chr09	5390847	5392261	+	1415	35.41	nucleus	--	--
Cla97C09G169440	Cla97Chr09	5690592	5691427	-	836	32.54	nucleus	--	--
Cla97C09G169930	Cla97Chr09	6184508	6191937	-	7430	26.26	extracellular space	--	--
Cla97C09G169970	Cla97Chr09	6253943	6254881	+	939	38.76	organelle membrane	--	--
Cla97C09G170030	Cla97Chr09	6288609	6291749	+	3141	25.41	nucleus	--	--
Cla97C09G170540	Cla97Chr09	6913114	6915374	+	2261	36.05	nucleus	--	--
Cla97C09G170590	Cla97Chr09	6959265	6960934	+	1670	35.69	nucleus	--	--
Cla97C09G170930	Cla97Chr09	7294103	7294970	-	868	33.29	nucleus	transposable element	--
Cla97C09G171000	Cla97Chr09	7384740	7391389	-	6650	36.05	extracellular space	--	--
Cla97C09G171030	Cla97Chr09	7405765	7407685	+	1921	29.41	nucleus	--	--
Cla97C09G171130	Cla97Chr09	7476415	7476719	+	305	44.59	chloroplast	--	--
Cla97C09G171270	Cla97Chr09	7627164	7627490	-	327	43.43	nucleus	--	--
Cla97C09G171550	Cla97Chr09	7971163	7971723	+	561	35.83	nucleus	--	--
Cla97C09G171700	Cla97Chr09	8108069	8108770	+	702	40.46	chloroplast	transposable element	--
Cla97C09G171720	Cla97Chr09	8118994	8119427	-	434	40.55	extracellular space	--	--
Cla97C09G171910	Cla97Chr09	8324301	8325299	-	999	39.14	chloroplast	--	--
Cla97C09G172100	Cla97Chr09	8480101	8480426	+	326	40.49	extracellular space	--	--
Cla97C09G172440	Cla97Chr09	8843171	8843495	-	325	40.92	extracellular space	--	--
Cla97C09G172540	Cla97Chr09	8963745	8964818	+	1074	36.03	nucleus	--	--
Cla97C09G172710	Cla97Chr09	9203508	9213372	+	9865	26.93	nucleus	--	--
Cla97C09G173330	Cla97Chr09	9961717	9964200	-	2484	27.09	nucleus	--	--
Cla97C09G173350	Cla97Chr09	9979696	9980544	+	849	37.69	extracellular space	--	--
Cla97C09G173390	Cla97Chr09	10003276	10003801	-	526	47.34	chloroplast	--	--
Cla97C09G173450	Cla97Chr09	10055055	10055995	+	941	41.13	extracellular space	--	--
Cla97C09G173620	Cla97Chr09	10207457	10207801	-	345	44.35	nucleus	--	--
Cla97C09G173830	Cla97Chr09	10463387	10463879	-	493	30.83	endomembrane system	--	--
Cla97C09G173980	Cla97Chr09	10641874	10642080	+	207	48.79	extracellular space	--	--
Cla97C09G174210	Cla97Chr09	10832738	10833231	+	494	41.5	nucleus	--	--
Cla97C09G174390	Cla97Chr09	11226018	11238220	-	12203	34.86	nucleus	Gene duplication	dispersed
Cla97C09G174550	Cla97Chr09	11514191	11514714	-	524	36.83	endomembrane system	--	--
Cla97C09G174660	Cla97Chr09	11705591	11705782	+	192	51.56	extracellular space	--	--
Cla97C09G174690	Cla97Chr09	11787418	11793127	+	5710	32.87	organelle membrane	transposable element	--
Cla97C09G174810	Cla97Chr09	12107954	12108304	-	351	43.02	nucleus	--	--
Cla97C09G174870	Cla97Chr09	12242070	12245577	+	3508	34.95	chloroplast	transposable element	--
Cla97C09G174880	Cla97Chr09	12248291	12264872	+	16582	36.56	chloroplast	--	--
Cla97C09G174950	Cla97Chr09	12625224	12625742	+	519	42.39	chloroplast	--	--
Cla97C09G175010	Cla97Chr09	12705609	12706673	-	1065	41.13	chloroplast	transposable element	--
Cla97C09G175050	Cla97Chr09	12833078	12834733	+	1656	36.47	chloroplast	transposable element	--
Cla97C09G175260	Cla97Chr09	13533533	13533849	+	317	40.38	nucleus	--	--
Cla97C09G175410	Cla97Chr09	14251349	14251567	+	219	39.73	plasma membrane	--	--
Cla97C09G175490	Cla97Chr09	14768325	14769846	+	1522	38.96	nucleus	transposable element	--
Cla97C09G175570	Cla97Chr09	14933926	14946546	-	12621	31.67	nucleus	transposable element	--
Cla97C09G175590	Cla97Chr09	14963011	14963834	+	824	35.32	nucleus	--	--
Cla97C09G175710	Cla97Chr09	16258786	16260273	-	1488	42.2	nucleus	--	--
Cla97C09G175980	Cla97Chr09	18007678	18007905	+	228	41.67	chloroplast	--	--
Cla97C09G176170	Cla97Chr09	19378001	19378360	-	360	49.72	organelle membrane	transposable element	--
Cla97C09G176310	Cla97Chr09	20228298	20228530	-	233	60.09	extracellular space	--	--
Cla97C09G176370	Cla97Chr09	20596732	20599428	-	2697	40.79	extracellular space	--	--
Cla97C09G176530	Cla97Chr09	22077403	22079374	+	1972	40.11	mitochondrion	--	--
Cla97C09G176640	Cla97Chr09	23538798	23539161	-	364	46.15	nucleus	--	--
Cla97C09G176820	Cla97Chr09	25147490	25147737	-	248	41.94	nucleus	--	--
Cla97C09G177020	Cla97Chr09	25954402	25958726	-	4325	35.03	nucleus	Gene duplication	dispersed
Cla97C09G177220	Cla97Chr09	26846512	26851998	-	5487	35.76	organelle membrane	--	--
Cla97C09G177240	Cla97Chr09	26916379	26916937	+	559	47.58	extracellular space	--	--
Cla97C09G177490	Cla97Chr09	28362989	28364303	+	1315	33.46	nucleus	--	--
Cla97C09G177560	Cla97Chr09	28553705	28555272	-	1568	30.61	nucleus	Gene duplication	dispersed
Cla97C09G177680	Cla97Chr09	28898596	28900969	+	2374	37.83	chloroplast	--	--
Cla97C09G177700	Cla97Chr09	28919502	28924488	-	4987	28.71	nucleus	--	--
Cla97C09G178250	Cla97Chr09	30519654	30524574	-	4921	32.72	extracellular space	--	--
Cla97C09G178330	Cla97Chr09	30732443	30733367	+	925	40.22	chloroplast	--	--
Cla97C09G178370	Cla97Chr09	30782428	30782928	-	501	39.52	chloroplast	--	--
Cla97C09G178510	Cla97Chr09	31401546	31401994	+	449	39.42	chloroplast	--	--
Cla97C09G178580	Cla97Chr09	31490832	31492929	-	2098	30.98	chloroplast	transposable element	--
Cla97C09G178640	Cla97Chr09	31560231	31570557	+	10327	27.76	chloroplast	--	--
Cla97C09G178650	Cla97Chr09	31581296	31581487	-	192	41.15	nucleus	--	--
Cla97C09G178760	Cla97Chr09	31840180	31846858	+	6679	30.6	organelle membrane	transposable element	--
Cla97C09G178800	Cla97Chr09	31995904	31996155	-	252	45.63	chloroplast	--	--
Cla97C09G178980	Cla97Chr09	32428480	32428704	-	225	37.78	chloroplast	--	--
Cla97C09G179020	Cla97Chr09	32486896	32489186	-	2291	34.05	nucleus	de novo	--
Cla97C09G179070	Cla97Chr09	32558438	32558762	-	325	40.31	chloroplast	de novo	--
Cla97C09G179300	Cla97Chr09	32822885	32823848	-	964	30.81	nucleus	--	--
Cla97C09G179460	Cla97Chr09	32977205	32980140	-	2936	34.84	chloroplast	--	--
Cla97C09G179660	Cla97Chr09	33169947	33172854	+	2908	29.02	extracellular space	--	--
Cla97C09G179730	Cla97Chr09	33312425	33313242	+	818	43.03	nucleus	--	--
Cla97C09G179740	Cla97Chr09	33330024	33331001	+	978	34.87	nucleus	--	--
Cla97C09G179950	Cla97Chr09	33579975	33580577	-	603	32.34	endomembrane system	--	--
Cla97C09G180250	Cla97Chr09	33880286	33880810	+	525	40.57	endomembrane system	--	--
Cla97C09G180290	Cla97Chr09	33905054	33905599	-	546	31.32	plasma membrane	de novo	--
Cla97C09G180450	Cla97Chr09	34081346	34082530	+	1185	36.03	nucleus	--	--
Cla97C09G180470	Cla97Chr09	34092665	34094041	-	1377	33.33	nucleus	--	--
Cla97C09G180650	Cla97Chr09	34235444	34235635	-	192	46.88	extracellular space	overlapping gene	--
Cla97C09G180770	Cla97Chr09	34338195	34338498	+	304	39.47	chloroplast	--	--
Cla97C09G180980	Cla97Chr09	34515251	34515804	-	554	36.64	chloroplast	--	--
Cla97C09G181060	Cla97Chr09	34560219	34561937	+	1719	28.16	extracellular space	--	--
Cla97C09G181080	Cla97Chr09	34573425	34577619	+	4195	31.04	chloroplast	--	--
Cla97C09G181140	Cla97Chr09	34625022	34625628	-	607	37.73	chloroplast	--	--
Cla97C09G181280	Cla97Chr09	34705964	34706577	+	614	42.67	mitochondrion	--	--
Cla97C09G181340	Cla97Chr09	34758844	34761219	-	2376	29.92	extracellular space	--	--
Cla97C09G181600	Cla97Chr09	35046601	35046838	-	238	49.16	chloroplast	--	--
Cla97C09G181830	Cla97Chr09	35200331	35201115	-	785	32.36	chloroplast	--	--
Cla97C09G181870	Cla97Chr09	35222765	35224376	-	1612	38.65	nucleus	--	--
Cla97C09G182150	Cla97Chr09	35477307	35479362	-	2056	34.39	nucleus	--	--
Cla97C09G182280	Cla97Chr09	35607735	35609146	+	1412	26.77	extracellular space	--	--
Cla97C09G182560	Cla97Chr09	35870930	35871440	+	511	41.1	chloroplast	--	--
Cla97C09G182670	Cla97Chr09	35958793	35963465	-	4673	30.67	nucleus	--	--
Cla97C09G183110	Cla97Chr09	36329103	36329379	+	277	36.46	chloroplast	--	--
Cla97C09G183160	Cla97Chr09	36425885	36426404	+	520	33.46	chloroplast	--	--
Cla97C09G183190	Cla97Chr09	36448672	36449993	-	1322	37.07	chloroplast	--	--
Cla97C09G183330	Cla97Chr09	36554522	36554934	-	413	39.71	nucleus	--	--
Cla97C09G183560	Cla97Chr09	36798535	36798915	-	381	31.23	chloroplast	--	--
Cla97C09G183770	Cla97Chr09	37010901	37011098	-	198	54.55	extracellular space	de novo	--
Cla97C09G183790	Cla97Chr09	37017931	37018784	+	854	36.77	extracellular space	--	--
Cla97C09G183840	Cla97Chr09	37043990	37044627	+	638	35.74	chloroplast	--	--
Cla97C09G184070	Cla97Chr09	37204606	37205754	+	1149	43.52	chloroplast	--	--
Cla97C09G184100	Cla97Chr09	37231929	37232117	-	189	42.86	extracellular space	--	--
Cla97C09G184180	Cla97Chr09	37306047	37306380	-	334	37.72	nucleus	--	--
Cla97C09G184200	Cla97Chr09	37312991	37317586	-	4596	29.33	nucleus	--	--
Cla97C09G184350	Cla97Chr09	37428771	37429918	-	1148	33.1	chloroplast	--	--
Cla97C09G184450	Cla97Chr09	37488972	37489692	-	721	32.73	extracellular space	--	--
Cla97C10G185040	Cla97Chr10	505628	506027	+	400	40.25	chloroplast	overlapping gene	--
Cla97C10G185050	Cla97Chr10	506074	506226	-	153	37.91	chloroplast	overlapping gene	--
Cla97C10G185080	Cla97Chr10	526165	527379	+	1215	26.34	endomembrane system	--	--
Cla97C10G185290	Cla97Chr10	702600	703573	-	974	38.4	extracellular space	--	--
Cla97C10G185410	Cla97Chr10	797587	797888	+	302	47.02	extracellular space	de novo	--
Cla97C10G185460	Cla97Chr10	831082	831426	+	345	43.19	chloroplast	--	--
Cla97C10G185690	Cla97Chr10	1021320	1022209	-	890	39.21	endomembrane system	--	--
Cla97C10G185850	Cla97Chr10	1157802	1160638	-	2837	27.88	chloroplast	--	--
Cla97C10G186030	Cla97Chr10	1375532	1377457	-	1926	27.21	endomembrane system	--	--
Cla97C10G186040	Cla97Chr10	1394921	1395716	+	796	37.69	chloroplast	--	--
Cla97C10G186280	Cla97Chr10	1625974	1628468	-	2495	34.71	nucleus	--	--
Cla97C10G186350	Cla97Chr10	1736752	1740141	+	3390	39.47	nucleus	Gene duplication	dispersed
Cla97C10G186610	Cla97Chr10	2055959	2056435	+	477	37.95	endomembrane system	--	--
Cla97C10G186710	Cla97Chr10	2199455	2201127	-	1673	31.92	chloroplast	--	--
Cla97C10G186760	Cla97Chr10	2229663	2230514	+	852	32.28	extracellular space	--	--
Cla97C10G186860	Cla97Chr10	2338657	2349935	+	11279	35.5	nucleus	overlapping gene	--
Cla97C10G186870	Cla97Chr10	2351075	2353026	-	1952	38.58	nucleus	--	--
Cla97C10G186960	Cla97Chr10	2464201	2464425	+	225	56.44	extracellular space	transposable element	--
Cla97C10G187160	Cla97Chr10	2772293	2772640	+	348	37.93	chloroplast	--	--
Cla97C10G187200	Cla97Chr10	2803347	2803994	+	648	42.28	nucleus	--	--
Cla97C10G187220	Cla97Chr10	2820050	2821280	+	1231	34.85	chloroplast	--	--
Cla97C10G187610	Cla97Chr10	3577219	3578359	+	1141	34.62	nucleus	--	--
Cla97C10G187770	Cla97Chr10	3770555	3771858	-	1304	42.71	chloroplast	--	--
Cla97C10G187790	Cla97Chr10	3776809	3778354	+	1546	29.3	plasma membrane	--	--
Cla97C10G187920	Cla97Chr10	3915849	3916061	+	213	37.09	chloroplast	de novo	--
Cla97C10G187950	Cla97Chr10	3928887	3931551	-	2665	38.8	chloroplast	Gene duplication	proximal
Cla97C10G187980	Cla97Chr10	3941294	3941506	+	213	46.95	chloroplast	Gene duplication	proximal
Cla97C10G188200	Cla97Chr10	4235367	4235666	-	300	49.33	nucleus	--	--
Cla97C10G188230	Cla97Chr10	4257084	4262585	+	5502	34.9	chloroplast	--	--
Cla97C10G188300	Cla97Chr10	4354265	4354941	+	677	41.06	extracellular space	--	--
Cla97C10G188330	Cla97Chr10	4377068	4377999	+	932	30.47	nucleus	--	--
Cla97C10G188460	Cla97Chr10	4516682	4516906	+	225	49.78	nucleus	de novo	--
Cla97C10G188530	Cla97Chr10	4586831	4592140	+	5310	30.11	extracellular space	--	--
Cla97C10G189020	Cla97Chr10	5101287	5102520	-	1234	40.19	extracellular space	--	--
Cla97C10G189060	Cla97Chr10	5156336	5157029	+	694	39.19	chloroplast	--	--
Cla97C10G189220	Cla97Chr10	5403709	5404369	-	661	37.97	extracellular space	--	--
Cla97C10G189270	Cla97Chr10	5486387	5488354	-	1968	30.39	nucleus	--	--
Cla97C10G189340	Cla97Chr10	5566091	5566477	+	387	41.86	chloroplast	--	--
Cla97C10G189450	Cla97Chr10	5703270	5703936	+	667	39.88	endomembrane system	--	--
Cla97C10G189770	Cla97Chr10	6101374	6102276	+	903	39.09	nucleus	--	--
Cla97C10G190080	Cla97Chr10	6910958	6915531	-	4574	34.98	endomembrane system	--	--
Cla97C10G190210	Cla97Chr10	7613224	7615739	-	2516	32.63	nucleus	--	--
Cla97C10G190290	Cla97Chr10	8115674	8115963	+	290	38.97	extracellular space	--	--
Cla97C10G190420	Cla97Chr10	8378380	8378607	+	228	48.68	extracellular space	transposable element	--
Cla97C10G190520	Cla97Chr10	8467528	8467982	-	455	42.86	extracellular space	--	--
Cla97C10G190600	Cla97Chr10	8780228	8788898	+	8671	27.19	nucleus	--	--
Cla97C10G190660	Cla97Chr10	8919736	8920229	-	494	34.41	extracellular space	--	--
Cla97C10G190830	Cla97Chr10	9278470	9278860	-	391	40.41	chloroplast	overlapping gene	--
Cla97C10G190990	Cla97Chr10	9790132	9802160	-	12029	37.43	extracellular space	--	--
Cla97C10G191110	Cla97Chr10	10212024	10212860	-	837	40.5	chloroplast	--	--
Cla97C10G191150	Cla97Chr10	10247181	10247690	-	510	45.88	nucleus	Gene duplication	dispersed
Cla97C10G191280	Cla97Chr10	10650125	10658619	-	8495	35.34	nucleus	--	--
Cla97C10G191300	Cla97Chr10	10760371	10760590	+	220	46.82	extracellular space	--	--
Cla97C10G191370	Cla97Chr10	10901617	10901980	-	364	43.13	nucleus	--	--
Cla97C10G191570	Cla97Chr10	12721271	12768677	+	47407	38.02	nucleus	Gene duplication	proximal
Cla97C10G191620	Cla97Chr10	13427367	13427537	+	171	46.78	extracellular space	Gene duplication	proximal
Cla97C10G191640	Cla97Chr10	13676116	13676704	+	589	42.61	nucleus	Gene duplication	proximal
Cla97C10G191700	Cla97Chr10	14384367	14388024	-	3658	36.91	nucleus	--	--
Cla97C10G191880	Cla97Chr10	16870042	16878718	-	8677	26.88	chloroplast	--	--
Cla97C10G191890	Cla97Chr10	16949875	16950183	-	309	47.57	nucleus	--	--
Cla97C10G191920	Cla97Chr10	17223275	17225609	+	2335	32.59	extracellular space	--	--
Cla97C10G191970	Cla97Chr10	17548405	17548986	+	582	39.18	nucleus	transposable element	--
Cla97C10G192020	Cla97Chr10	17732862	17737322	-	4461	27.75	organelle membrane	transposable element	--
Cla97C10G192380	Cla97Chr10	18816809	18817380	-	572	34.97	plasma membrane	--	--
Cla97C10G192770	Cla97Chr10	20679314	20679809	-	496	37.3	chloroplast	Gene duplication	dispersed
Cla97C10G192850	Cla97Chr10	20852067	20852294	+	228	43.42	nucleus	--	--
Cla97C10G192860	Cla97Chr10	20863680	20866242	-	2563	37.22	nucleus	--	--
Cla97C10G192960	Cla97Chr10	21044363	21044575	-	213	45.54	extracellular space	de novo	--
Cla97C10G193180	Cla97Chr10	21480084	21482897	-	2814	34.79	nucleus	--	--
Cla97C10G193320	Cla97Chr10	21697271	21698534	+	1264	31.25	nucleus	transposable element	--
Cla97C10G193390	Cla97Chr10	21841511	21843771	-	2261	29.81	nucleus	--	--
Cla97C10G193850	Cla97Chr10	22698081	22699910	+	1830	29.73	chloroplast	--	--
Cla97C10G193880	Cla97Chr10	22776390	22776590	+	201	44.28	nucleus	de novo	--
Cla97C10G193970	Cla97Chr10	22926081	22927562	-	1482	32.25	endomembrane system	--	--
Cla97C10G194350	Cla97Chr10	23595419	23595679	+	261	53.64	chloroplast	Gene duplication	dispersed
Cla97C10G194490	Cla97Chr10	23873838	23875792	+	1955	35.65	chloroplast	--	--
Cla97C10G194530	Cla97Chr10	23919308	23919523	+	216	50.46	extracellular space	--	--
Cla97C10G194610	Cla97Chr10	24030738	24032331	-	1594	31.24	endomembrane system	--	--
Cla97C10G194750	Cla97Chr10	24211636	24214401	-	2766	29.9	nucleus	--	--
Cla97C10G195050	Cla97Chr10	24558854	24559262	-	409	35.45	endomembrane system	--	--
Cla97C10G195440	Cla97Chr10	24983945	24985015	+	1071	31.56	nucleus	--	--
Cla97C10G195460	Cla97Chr10	24988713	24991168	+	2456	35.18	extracellular space	--	--
Cla97C10G195550	Cla97Chr10	25048301	25048596	-	296	49.32	nucleus	--	--
Cla97C10G196370	Cla97Chr10	26103838	26104044	+	207	48.31	extracellular space	de novo	--
Cla97C10G196600	Cla97Chr10	26370540	26371176	-	637	31.71	extracellular space	--	--
Cla97C10G196690	Cla97Chr10	26487284	26493326	+	6043	25.19	chloroplast	--	--
Cla97C10G196800	Cla97Chr10	26613762	26614490	-	729	39.92	endomembrane system	--	--
Cla97C10G196840	Cla97Chr10	26640914	26649177	-	8264	26.95	chloroplast	--	--
Cla97C10G197200	Cla97Chr10	26983101	26983484	+	384	38.54	extracellular space	--	--
Cla97C10G197230	Cla97Chr10	26987196	26987731	+	536	30.6	nucleus	--	--
Cla97C10G197520	Cla97Chr10	27316680	27316960	+	281	39.86	extracellular space	--	--
Cla97C10G198420	Cla97Chr10	28265060	28265302	-	243	52.26	nucleus	overlapping gene	--
Cla97C10G198700	Cla97Chr10	28530426	28532204	+	1779	32.27	nucleus	--	--
Cla97C10G198750	Cla97Chr10	28581653	28583566	+	1914	32.97	nucleus	transposable element	--
Cla97C10G199060	Cla97Chr10	28926211	28926640	+	430	43.26	plasma membrane	overlapping gene	--
Cla97C10G199140	Cla97Chr10	29081300	29081782	+	483	54.04	chloroplast	--	--
Cla97C10G199310	Cla97Chr10	29246751	29248201	-	1451	34.8	extracellular space	--	--
Cla97C10G199440	Cla97Chr10	29407089	29407271	-	183	41.53	nucleus	de novo	--
Cla97C10G199680	Cla97Chr10	29646277	29646459	-	183	44.26	nucleus	--	--
Cla97C10G199780	Cla97Chr10	29698274	29725995	+	27722	34.12	extracellular space	--	--
Cla97C10G200030	Cla97Chr10	30102081	30102477	+	397	39.8	chloroplast	--	--
Cla97C10G200050	Cla97Chr10	30117287	30119263	+	1977	33.33	chloroplast thylakoid lumen	--	--
Cla97C10G200490	Cla97Chr10	30555379	30555677	-	299	43.14	extracellular space	--	--
Cla97C10G200580	Cla97Chr10	30624858	30627690	-	2833	35.58	nucleus	--	--
Cla97C10G200720	Cla97Chr10	30783272	30793193	-	9922	25.7	endomembrane system	--	--
Cla97C10G200970	Cla97Chr10	31039558	31040013	+	456	47.37	endomembrane system	--	--
Cla97C10G201000	Cla97Chr10	31050714	31053106	+	2393	37.78	chloroplast	--	--
Cla97C10G201010	Cla97Chr10	31054080	31056129	+	2050	35.32	nucleus	--	--
Cla97C10G201120	Cla97Chr10	31168390	31168840	+	451	39.02	endomembrane system	--	--
Cla97C10G201190	Cla97Chr10	31231581	31231880	-	300	46.33	chloroplast	--	--
Cla97C10G201560	Cla97Chr10	31626478	31626854	-	377	34.48	chloroplast	--	--
Cla97C10G201840	Cla97Chr10	31842180	31847798	-	5619	27.46	chloroplast	--	--
Cla97C10G202050	Cla97Chr10	31999180	32000506	-	1327	30.37	nucleus	--	--
Cla97C10G202280	Cla97Chr10	32176091	32178358	+	2268	28.48	chloroplast	--	--
Cla97C10G202310	Cla97Chr10	32221426	32222175	-	750	31.6	chloroplast	--	--
Cla97C10G202410	Cla97Chr10	32324621	32324908	+	288	50.69	nucleus	overlapping gene	--
Cla97C10G202500	Cla97Chr10	32396699	32397657	-	959	40.98	chloroplast	--	--
Cla97C10G202710	Cla97Chr10	32557955	32558306	+	352	40.34	chloroplast	--	--
Cla97C10G203060	Cla97Chr10	32795731	32796530	-	800	40.12	extracellular space	--	--
Cla97C10G203240	Cla97Chr10	32960585	32964630	+	4046	28.18	chloroplast	--	--
Cla97C10G203280	Cla97Chr10	33003439	33004205	+	767	38.07	extracellular space	transposable element	--
Cla97C10G203360	Cla97Chr10	33036781	33037280	+	500	36.6	extracellular space	--	--
Cla97C10G203420	Cla97Chr10	33076126	33076368	+	243	48.15	chloroplast	--	--
Cla97C10G203630	Cla97Chr10	33242190	33242759	+	570	33.33	nucleus	--	--
Cla97C10G203820	Cla97Chr10	33397268	33398988	-	1721	30.33	chloroplast	--	--
Cla97C10G204120	Cla97Chr10	33618541	33618802	-	262	46.56	nucleus	--	--
Cla97C10G204550	Cla97Chr10	33907779	33908529	-	751	34.49	extracellular space	--	--
Cla97C10G204790	Cla97Chr10	34060245	34061761	-	1517	33.55	extracellular space	--	--
Cla97C10G204910	Cla97Chr10	34143855	34144043	-	189	40.21	nucleus	--	--
Cla97C10G205210	Cla97Chr10	34346080	34347546	-	1467	38.1	chloroplast	overlapping gene	--
Cla97C10G205330	Cla97Chr10	34420650	34420874	+	225	45.78	extracellular space	--	--
Cla97C10G205350	Cla97Chr10	34432553	34433142	-	590	37.97	nucleus	--	--
Cla97C10G205840	Cla97Chr10	34737955	34739150	+	1196	31.94	nucleus	--	--
Cla97C10G205920	Cla97Chr10	34784002	34786537	-	2536	32.33	extracellular space	--	--
Cla97C10G206050	Cla97Chr10	34881606	34884759	-	3154	29.96	extracellular space	--	--
Cla97C10G206170	Cla97Chr10	34937147	34938848	-	1702	36.25	nucleus	--	--
Cla97C10G206210	Cla97Chr10	34957681	34958480	-	800	36.12	extracellular space	--	--
Cla97C10G206260	Cla97Chr10	34985858	34986823	-	966	42.55	nucleus	--	--
Cla97C11G206350	Cla97Chr11	8525	9249	-	725	34.07	endomembrane system	--	--
Cla97C11G206410	Cla97Chr11	75218	75472	-	255	56.08	nucleus	overlapping gene	--
Cla97C11G207280	Cla97Chr11	1143745	1145582	-	1838	29.6	extracellular space	--	--
Cla97C11G207360	Cla97Chr11	1222766	1223152	+	387	44.44	endomembrane system	transposable element	--
Cla97C11G207810	Cla97Chr11	1620701	1622444	-	1744	36.7	chloroplast	--	--
Cla97C11G207950	Cla97Chr11	1700865	1701245	+	381	40.68	chloroplast	--	--
Cla97C11G208170	Cla97Chr11	1885615	1885943	-	329	39.82	nucleus	--	--
Cla97C11G208190	Cla97Chr11	1887557	1889749	+	2193	30.37	nucleus	--	--
Cla97C11G208230	Cla97Chr11	1906116	1906871	-	756	42.46	chloroplast	overlapping gene	--
Cla97C11G208540	Cla97Chr11	2165786	2166261	-	476	50.21	extracellular space	--	--
Cla97C11G208600	Cla97Chr11	2222633	2222896	+	264	50	nucleus	--	--
Cla97C11G208650	Cla97Chr11	2257526	2259836	-	2311	34.36	chloroplast	--	--
Cla97C11G208690	Cla97Chr11	2326798	2328589	+	1792	33.59	chloroplast	--	--
Cla97C11G208890	Cla97Chr11	2500298	2501317	-	1020	29.9	nucleus	--	--
Cla97C11G208940	Cla97Chr11	2523530	2523718	+	189	44.44	chloroplast	--	--
Cla97C11G208970	Cla97Chr11	2570897	2571085	+	189	55.03	extracellular space	--	--
Cla97C11G209000	Cla97Chr11	2583749	2584074	+	326	34.36	extracellular space	--	--
Cla97C11G209020	Cla97Chr11	2591002	2592703	-	1702	37.07	extracellular space	--	--
Cla97C11G209310	Cla97Chr11	2909670	2910605	-	936	38.89	nucleus	--	--
Cla97C11G209620	Cla97Chr11	3190781	3192583	+	1803	30.62	chloroplast	--	--
Cla97C11G209700	Cla97Chr11	3234267	3241176	-	6910	27.02	chloroplast	--	--
Cla97C11G209740	Cla97Chr11	3291999	3296256	-	4258	29.73	nucleus	--	--
Cla97C11G209850	Cla97Chr11	3408810	3409229	+	420	38.81	chloroplast	--	--
Cla97C11G210000	Cla97Chr11	3493040	3494954	+	1915	35.67	nucleus	--	--
Cla97C11G210180	Cla97Chr11	3640298	3641268	-	971	32.65	organelle membrane	--	--
Cla97C11G210350	Cla97Chr11	3757564	3759041	-	1478	37.69	chloroplast	--	--
Cla97C11G210460	Cla97Chr11	3802350	3803071	+	722	28.95	chloroplast	transposable element	--
Cla97C11G210560	Cla97Chr11	3905370	3911998	-	6629	24.14	chloroplast	--	--
Cla97C11G210570	Cla97Chr11	3937233	3937673	-	441	41.72	extracellular space	overlapping gene	--
Cla97C11G210590	Cla97Chr11	3940366	3943098	+	2733	33.74	plasma membrane	--	--
Cla97C11G210760	Cla97Chr11	4116222	4116434	-	213	43.66	extracellular space	de novo	--
Cla97C11G211240	Cla97Chr11	4648669	4651553	+	2885	35.42	extracellular space	--	--
Cla97C11G211330	Cla97Chr11	4768898	4769167	+	270	40.37	nucleus	de novo	--
Cla97C11G211450	Cla97Chr11	4859939	4860148	+	210	39.52	extracellular space	--	--
Cla97C11G211490	Cla97Chr11	4882277	4882574	-	298	58.05	extracellular space	overlapping gene	--
Cla97C11G211580	Cla97Chr11	4933219	4935844	+	2626	29.51	chloroplast	--	--
Cla97C11G211610	Cla97Chr11	4942919	4943282	+	364	38.19	nucleus	--	--
Cla97C11G211630	Cla97Chr11	4975001	4975357	+	357	29.69	nucleus	--	--
Cla97C11G211800	Cla97Chr11	5146146	5147027	-	882	37.53	organelle membrane	overlapping gene	--
Cla97C11G212280	Cla97Chr11	5555972	5556221	-	250	41.6	chloroplast	--	--
Cla97C11G212290	Cla97Chr11	5556234	5556687	-	454	30.18	chloroplast	--	--
Cla97C11G212310	Cla97Chr11	5560929	5561189	-	261	40.61	nucleus	--	--
Cla97C11G212980	Cla97Chr11	6335764	6336539	+	776	39.95	extracellular space	--	--
Cla97C11G213060	Cla97Chr11	6399432	6404837	-	5406	33.83	nucleus	--	--
Cla97C11G213220	Cla97Chr11	6579024	6583800	-	4777	33.85	chloroplast	--	--
Cla97C11G213300	Cla97Chr11	6630837	6633320	+	2484	35.71	nucleus	--	--
Cla97C11G213320	Cla97Chr11	6687482	6687646	+	165	51.52	extracellular space	--	--
Cla97C11G213470	Cla97Chr11	6912367	6917251	-	4885	37.58	chloroplast	--	--
Cla97C11G213570	Cla97Chr11	6996619	6997110	+	492	43.09	nucleus	--	--
Cla97C11G213600	Cla97Chr11	7003289	7003719	-	431	47.8	mitochondrion	--	--
Cla97C11G213690	Cla97Chr11	7098210	7099490	-	1281	30.91	nucleus	--	--
Cla97C11G213910	Cla97Chr11	7476097	7476945	+	849	37.69	chloroplast	--	--
Cla97C11G214360	Cla97Chr11	7747317	7756444	+	9128	39.54	chloroplast	Gene duplication	dispersed
Cla97C11G214370	Cla97Chr11	7762981	7764011	-	1031	46.27	nucleus	--	--
Cla97C11G214570	Cla97Chr11	7962117	7962697	+	581	33.39	nucleus	--	--
Cla97C11G214690	Cla97Chr11	8609787	8610157	+	371	46.63	nucleus	--	--
Cla97C11G214860	Cla97Chr11	10113315	10113731	-	417	55.16	nucleus	--	--
Cla97C11G214870	Cla97Chr11	10114734	10115485	-	752	32.45	nucleus	--	--
Cla97C11G215080	Cla97Chr11	11081623	11086493	+	4871	37.49	nucleus	--	--
Cla97C11G215210	Cla97Chr11	11417843	11421836	+	3994	26.56	nucleus	--	--
Cla97C11G215230	Cla97Chr11	11439084	11439317	+	234	40.17	nucleus	--	--
Cla97C11G215700	Cla97Chr11	12525942	12528223	+	2282	39.88	nucleus	transposable element	--
Cla97C11G215840	Cla97Chr11	12739283	12752986	+	13704	32.82	nucleus	transposable element	--
Cla97C11G216180	Cla97Chr11	15910276	15911069	+	794	41.56	extracellular space	transposable element	--
Cla97C11G216200	Cla97Chr11	16034374	16045156	+	10783	38.9	nucleus	--	--
Cla97C11G216270	Cla97Chr11	16624105	16624531	+	427	46.84	endomembrane system	--	--
Cla97C11G216390	Cla97Chr11	17730811	17732756	-	1946	34.33	nucleus	--	--
Cla97C11G216420	Cla97Chr11	17787374	17787979	-	606	37.62	nucleus	--	--
Cla97C11G216430	Cla97Chr11	17872461	17872733	+	273	49.82	chloroplast	--	--
Cla97C11G216450	Cla97Chr11	17907137	17909288	+	2152	29.23	chloroplast	--	--
Cla97C11G216630	Cla97Chr11	18920213	18922810	-	2598	31.99	extracellular space	Gene duplication	dispersed
Cla97C11G216690	Cla97Chr11	19079684	19080013	-	330	44.55	chloroplast	de novo	--
Cla97C11G216820	Cla97Chr11	19640282	19644387	-	4106	32.64	nucleus	Gene duplication	dispersed
Cla97C11G216830	Cla97Chr11	19651345	19651778	-	434	35.94	extracellular space	--	--
Cla97C11G216870	Cla97Chr11	19766867	19767370	+	504	51.39	chloroplast	--	--
Cla97C11G216890	Cla97Chr11	19836629	19838641	+	2013	35.52	chloroplast	--	--
Cla97C11G216930	Cla97Chr11	19992683	19997013	-	4331	29.37	extracellular space	--	--
Cla97C11G217240	Cla97Chr11	21031269	21031927	-	659	45.83	extracellular space	--	--
Cla97C11G217250	Cla97Chr11	21034747	21042058	-	7312	33.96	nucleus	--	--
Cla97C11G217360	Cla97Chr11	21455393	21455759	+	367	50.68	nucleus	--	--
Cla97C11G217500	Cla97Chr11	21675290	21675821	+	532	36.65	chloroplast	--	--
Cla97C11G217510	Cla97Chr11	21676004	21676454	+	451	43.24	chloroplast	--	--
Cla97C11G217530	Cla97Chr11	21699122	21700141	-	1020	42.35	chloroplast	--	--
Cla97C11G217570	Cla97Chr11	21929969	21930328	+	360	47.22	nucleus	transposable element	--
Cla97C11G217620	Cla97Chr11	22014285	22014990	-	706	32.44	chloroplast	--	--
Cla97C11G217630	Cla97Chr11	22098972	22099260	+	289	42.91	extracellular space	--	--
Cla97C11G217800	Cla97Chr11	23052259	23055352	-	3094	39.82	chloroplast	--	--
Cla97C11G218000	Cla97Chr11	23622262	23623713	+	1452	31.61	extracellular space	--	--
Cla97C11G218100	Cla97Chr11	23810200	23815674	+	5475	33.11	extracellular space	--	--
Cla97C11G218710	Cla97Chr11	24958525	24959358	-	834	37.29	chloroplast	--	--
Cla97C11G218760	Cla97Chr11	25000566	25001661	+	1096	37.04	chloroplast	--	--
Cla97C11G218850	Cla97Chr11	25061735	25061968	-	234	45.73	extracellular space	--	--
Cla97C11G218940	Cla97Chr11	25164034	25166960	-	2927	33.58	chloroplast	Gene duplication	dispersed
Cla97C11G219100	Cla97Chr11	25341722	25342237	-	516	27.33	nucleus	--	--
Cla97C11G219140	Cla97Chr11	25357996	25358184	-	189	44.97	chloroplast	--	--
Cla97C11G219260	Cla97Chr11	25430156	25433004	-	2849	31.38	chloroplast	--	--
Cla97C11G219290	Cla97Chr11	25450531	25451222	+	692	35.98	nucleus	--	--
Cla97C11G219310	Cla97Chr11	25463181	25463402	-	222	41.89	nucleus	--	--
Cla97C11G219380	Cla97Chr11	25513219	25514463	-	1245	30.52	endomembrane system	--	--
Cla97C11G219420	Cla97Chr11	25541908	25543420	+	1513	28.88	nucleus	--	--
Cla97C11G219750	Cla97Chr11	25806066	25808988	-	2923	32.19	nucleus	--	--
Cla97C11G220190	Cla97Chr11	26251191	26251406	-	216	40.28	nucleus	--	--
Cla97C11G220280	Cla97Chr11	26309509	26309965	-	457	36.54	chloroplast	--	--
Cla97C11G220300	Cla97Chr11	26322572	26322900	-	329	48.63	nucleus	transposable element	--
Cla97C11G220430	Cla97Chr11	26447140	26447636	-	497	38.03	chloroplast	--	--
Cla97C11G220790	Cla97Chr11	26867655	26867954	-	300	33.33	endomembrane system	--	--
Cla97C11G220910	Cla97Chr11	27033433	27040147	+	6715	31.9	chloroplast	--	--
Cla97C11G221120	Cla97Chr11	27213094	27213996	+	903	43.19	endomembrane system	--	--
Cla97C11G221220	Cla97Chr11	27285922	27286479	-	558	39.43	extracellular space	--	--
Cla97C11G221390	Cla97Chr11	27411097	27411957	-	861	38.91	endomembrane system	--	--
Cla97C11G221480	Cla97Chr11	27487875	27488251	+	377	36.34	extracellular space	--	--
Cla97C11G221630	Cla97Chr11	27622418	27622645	-	228	40.79	extracellular space	de novo	--
Cla97C11G221660	Cla97Chr11	27654579	27654770	-	192	47.92	chloroplast	--	--
Cla97C11G222410	Cla97Chr11	28434886	28435513	+	628	41.24	chloroplast	--	--
Cla97C11G222570	Cla97Chr11	28615219	28615714	-	496	39.52	nucleus	de novo	--
Cla97C11G222740	Cla97Chr11	28781455	28781859	-	405	39.01	nucleus	--	--
Cla97C11G222840	Cla97Chr11	28852537	28852953	-	417	41.97	nucleus	--	--
Cla97C11G222930	Cla97Chr11	28909485	28909870	+	386	43.78	nucleus	--	--
Cla97C11G223120	Cla97Chr11	29039500	29040924	-	1425	28.77	chloroplast	--	--
Cla97C11G223210	Cla97Chr11	29082996	29083269	+	274	35.04	chloroplast	--	--
Cla97C11G223250	Cla97Chr11	29115089	29117685	-	2597	30.38	nucleus	--	--
Cla97C11G224000	Cla97Chr11	29772135	29772412	-	278	45.68	nucleus	--	--
Cla97C11G224020	Cla97Chr11	29786843	29787162	+	320	42.19	extracellular space	--	--
Cla97C11G224140	Cla97Chr11	29882383	29886074	-	3692	28.33	endomembrane system	--	--
Cla97C11G224250	Cla97Chr11	29962858	29963166	-	309	38.83	chloroplast	--	--
Cla97C11G224430	Cla97Chr11	30137317	30146990	-	9674	26.69	nucleus	--	--
Cla97C11G224600	Cla97Chr11	30285286	30285685	-	400	40.5	chloroplast	--	--
Cla97C11G224880	Cla97Chr11	30538077	30538927	+	851	37.25	nucleus	--	--
Cla97C11G224990	Cla97Chr11	30598977	30603970	+	4994	28.11	extracellular space	--	--
Cla97C11G225030	Cla97Chr11	30616376	30616603	-	228	44.74	organelle membrane	overlapping gene	--
Cla97C11G225080	Cla97Chr11	30635048	30635314	+	267	40.45	extracellular space	--	--
Cla97C11G225180	Cla97Chr11	30686718	30687133	-	416	46.88	chloroplast	--	--
Cla97C11G225300	Cla97Chr11	30751680	30753246	+	1567	34.52	extracellular space	--	--
Cla97C11G225360	Cla97Chr11	30800690	30801285	-	596	42.95	chloroplast	--	--
Cla97C00G000080	Cla97Scf002	163381	163647	-	267	37.83	nucleus	--	--
Cla97C00G000180	Cla97Scf007	66157	66410	+	254	41.73	organelle membrane	--	--
Cla97C00G000230	Cla97Scf016	10097	13427	-	3331	37.29	chloroplast	--	--
Cla97C00G000270	Cla97Scf018	4817	5401	+	585	48.55	nucleus	--	--
Cla97C00G000330	Cla97Scf024	5556	8121	+	2566	34.02	organelle membrane	Gene duplication	dispersed
Cla97C00G000410	Cla97Scf032	17459	17626	-	168	55.95	extracellular space	overlapping gene	--
Cla97C00G000540	Cla97Scf070	3552	3761	+	210	54.29	chloroplast	--	--

## Sheet: b.bottle gourd
Gene accession	Chromosome name	Gene start (bp)	Gene end (bp)	Strand	Gene length	%GC content	Subcellular locations	Origin of models	Models of gene duplication
LsiUNG000470	chr00	812547	812801	+	255	38.82	chloroplast	transposable element	--
LsiUNG001360	chr00	3042182	3042591	+	410	40.24	chloroplast	--	--
LsiUNG001520	chr00	3556566	3556831	-	266	42.86	extracellular space	--	--
LsiUNG000230	chr00	391161	401993	-	10833	30.27	nucleus	--	--
LsiUNG000540	chr00	876934	879162	+	2229	25.57	endomembrane system	--	--
LsiUNG000550	chr00	901834	904079	+	2246	33.3	chloroplast	--	--
LsiUNG001750	chr00	3922218	3927258	-	5041	32.41	organelle membrane	--	--
LsiUNG001710	chr00	3807616	3807963	+	348	39.94	chloroplast	--	--
LsiUNG000590	chr00	1057359	1073022	+	15664	31.65	extracellular space	overlapping gene	--
LsiUNG000500	chr00	823767	825193	-	1427	35.39	chloroplast	overlapping gene	--
LsiUNG001960	chr00	4462666	4468238	+	5573	32.24	extracellular space	--	--
LsiUNG000710	chr00	1795894	1815533	-	19640	35.79	nucleus	--	--
LsiUNG000130	chr00	171628	174273	+	2646	34.2	nucleus	--	--
LsiUNG001010	chr00	2732148	2733478	+	1331	30.65	chloroplast	--	--
LsiUNG001850	chr00	4109246	4115588	+	6343	38.03	chloroplast	--	--
LsiUNG000350	chr00	592076	593506	+	1431	56.32	extracellular space	overlapping gene	--
Lsi01G017890	chr01	17357309	17363256	-	5948	24.06	organelle membrane	--	--
Lsi01G007510	chr01	5887450	5888718	+	1269	31.13	organelle membrane	--	--
Lsi01G009000	chr01	7262963	7263726	+	764	36.65	nucleus	--	--
Lsi01G000190	chr01	247291	248055	+	765	34.64	extracellular space	--	--
Lsi01G003130	chr01	2779146	2780417	+	1272	30.03	nucleus	--	--
Lsi01G001680	chr01	1660438	1660886	+	449	29.18	endomembrane system	--	--
Lsi01G015120	chr01	13178049	13180234	-	2186	34.58	nucleus	--	--
Lsi01G001370	chr01	1401766	1406551	+	4786	34.1	extracellular space	--	--
Lsi01G016950	chr01	15591637	15593737	+	2101	23.18	organelle membrane	--	--
Lsi01G005470	chr01	4428125	4431890	+	3766	30.7	chloroplast	--	--
Lsi01G003060	chr01	2733661	2733903	-	243	48.97	extracellular space	--	--
Lsi01G002010	chr01	1882336	1884195	-	1860	25.43	extracellular space	--	--
Lsi01G009810	chr01	8073805	8074098	+	294	43.2	nucleus	overlapping gene	--
Lsi01G011520	chr01	9699638	9700059	+	422	34.83	extracellular space	--	--
Lsi01G012350	chr01	10537700	10537960	-	261	39.08	organelle membrane	overlapping gene	--
Lsi01G017370	chr01	16140683	16144308	-	3626	33.89	nucleus	overlapping gene	--
Lsi01G018370	chr01	19021542	19032807	-	11266	35.22	nucleus	transposable element	--
Lsi01G011560	chr01	9731892	9736111	+	4220	30.9	chloroplast	--	--
Lsi01G008620	chr01	6916837	6918413	+	1577	27.71	extracellular space	--	--
Lsi01G015770	chr01	13963197	13963557	+	361	32.41	plasma membrane	--	--
Lsi01G015430	chr01	13562431	13569751	+	7321	28.77	extracellular space	--	--
Lsi01G020160	chr01	27555000	27555203	-	204	41.18	nucleus	--	--
Lsi01G011420	chr01	9599624	9603454	+	3831	25.58	chloroplast	--	--
Lsi01G001690	chr01	1660923	1664018	+	3096	27.62	chloroplast	--	--
Lsi01G002830	chr01	2519921	2522693	+	2773	29.72	extracellular space	--	--
Lsi01G017880	chr01	17352931	17356738	-	3808	23.27	chloroplast	--	--
Lsi01G019650	chr01	25633500	25635732	+	2233	31.66	chloroplast	--	--
Lsi01G008370	chr01	6669293	6669833	-	541	33.83	extracellular space	--	--
Lsi01G007710	chr01	6070060	6070835	+	776	29.64	organelle membrane	--	--
Lsi01G016090	chr01	14460257	14461962	-	1706	28.31	nucleus	--	--
Lsi01G013390	chr01	11601867	11605406	+	3540	34.18	nucleus	--	--
Lsi01G009380	chr01	7591312	7596576	+	5265	27.58	chloroplast	overlapping gene	--
Lsi01G007730	chr01	6076071	6081144	+	5074	23.06	extracellular space	--	--
Lsi01G016140	chr01	14504836	14512384	-	7549	22.94	chloroplast	--	--
Lsi01G006910	chr01	5521402	5522259	+	858	35.78	extracellular space	overlapping gene	--
Lsi01G014700	chr01	12783425	12783655	-	231	62.34	extracellular space	Gene duplication	tandem
Lsi01G014140	chr01	12280027	12284487	+	4461	22.86	nucleus	--	--
Lsi01G001950	chr01	1859557	1861802	+	2246	31.97	chloroplast	--	--
Lsi01G009910	chr01	8195907	8196650	-	744	40.19	extracellular space	--	--
Lsi01G018440	chr01	19321251	19322902	-	1652	33.23	nucleus	--	--
Lsi01G004570	chr01	3802993	3803726	-	734	32.56	nucleus	--	--
Lsi01G014430	chr01	12585394	12586661	-	1268	34.78	nucleus	--	--
Lsi01G015250	chr01	13315152	13317091	+	1940	32.37	endomembrane system	--	--
Lsi01G018460	chr01	19539845	19546093	-	6249	25.24	chloroplast	--	--
Lsi01G010670	chr01	8842346	8845406	-	3061	24.6	chloroplast	--	--
Lsi01G001580	chr01	1585303	1586249	+	947	27.67	endomembrane system	--	--
Lsi01G018740	chr01	20958907	20960892	+	1986	33.33	chloroplast	--	--
Lsi01G018310	chr01	18962575	18965434	+	2860	30	extracellular space	--	--
Lsi01G007760	chr01	6101375	6102017	+	643	37.48	chloroplast	--	--
Lsi01G014740	chr01	12814025	12816267	-	2243	38.03	extracellular space	transposable element	--
Lsi01G010170	chr01	8441996	8442427	+	432	40.05	extracellular space	--	--
Lsi01G014790	chr01	12882283	12889139	-	6857	33.22	nucleus	--	--
Lsi01G002920	chr01	2586287	2590820	+	4534	31.14	chloroplast	--	--
Lsi01G001450	chr01	1493934	1495153	+	1220	36.23	nucleus	--	--
Lsi01G005070	chr01	4138222	4141253	-	3032	35.29	nucleus	overlapping gene	--
Lsi01G012040	chr01	10252764	10253335	-	572	41.43	nucleus	overlapping gene	--
Lsi01G008700	chr01	7005795	7008214	-	2420	31.98	nucleus	--	--
Lsi01G013870	chr01	12022065	12022491	-	427	53.63	chloroplast	overlapping gene	--
Lsi01G000480	chr01	585621	586591	+	971	40.47	extracellular space	--	--
Lsi01G020570	chr01	28711635	28716346	-	4712	27.87	nucleus	Gene duplication	tandem
Lsi01G006810	chr01	5481826	5483746	-	1921	30.66	nucleus	--	--
Lsi01G009920	chr01	8197919	8204482	-	6564	24.34	plasma membrane	--	--
Lsi01G006250	chr01	5036630	5038107	-	1478	29.43	nucleus	--	--
Lsi01G018390	chr01	19167232	19169927	+	2696	34.68	chloroplast	Gene duplication	dispersed
Lsi01G011090	chr01	9168040	9168678	+	639	39.59	chloroplast	--	--
Lsi01G018150	chr01	18277561	18294472	+	16912	29.77	chloroplast	--	--
Lsi01G002320	chr01	2121623	2122311	-	689	31.2	chloroplast	--	--
Lsi01G017640	chr01	16508720	16515091	+	6372	28.67	chloroplast	--	--
Lsi01G006860	chr01	5504735	5506682	+	1948	36.55	endomembrane system	--	--
Lsi01G003950	chr01	3400117	3401514	-	1398	30.4	endomembrane system	--	--
Lsi01G018850	chr01	21574885	21575265	+	381	51.44	extracellular space	--	--
Lsi01G002850	chr01	2528738	2531171	+	2434	31.31	chloroplast	--	--
Lsi01G000290	chr01	329456	334194	+	4739	30.98	nucleus	--	--
Lsi01G011660	chr01	9846937	9850476	-	3540	32.88	mitochondrion	--	--
Lsi01G005360	chr01	4372269	4373903	+	1635	37.13	nucleus	--	--
Lsi01G019590	chr01	25512584	25520398	-	7815	36.93	nucleus	Gene duplication	tandem
Lsi01G018710	chr01	20817946	20833681	+	15736	26.98	nucleus	--	--
Lsi01G018500	chr01	19811350	19813598	-	2249	39.48	nucleus	--	--
Lsi01G006120	chr01	4914484	4916251	+	1768	35.58	nucleus	--	--
Lsi01G007740	chr01	6082235	6094371	+	12137	23.99	chloroplast	--	--
Lsi01G017820	chr01	17118597	17133959	-	15363	32.34	nucleus	--	--
Lsi01G016380	chr01	14803192	14804720	-	1529	38.46	chloroplast	transposable element	--
Lsi01G009640	chr01	7821099	7824266	+	3168	28.06	chloroplast	--	--
Lsi01G011370	chr01	9558041	9572055	+	14015	26.37	nucleus	--	--
Lsi01G010230	chr01	8460824	8463127	+	2304	35.98	nucleus	--	--
Lsi01G006240	chr01	5034357	5035014	+	658	55.93	extracellular space	--	--
Lsi01G020810	chr01	29351831	29353075	+	1245	35.26	nucleus	--	--
Lsi01G017630	chr01	16458309	16500231	-	41923	31.59	chloroplast	--	--
Lsi01G003990	chr01	3425653	3428056	-	2404	37.81	chloroplast	--	--
Lsi01G019730	chr01	25922079	25923154	+	1076	36.71	nucleus	--	--
Lsi01G008540	chr01	6845062	6849634	+	4573	30.05	chloroplast	--	--
Lsi02G004040	chr02	3411331	3411565	+	235	42.13	extracellular space	--	--
Lsi02G025300	chr02	31804703	31804987	-	285	52.98	nucleus	overlapping gene	--
Lsi02G007540	chr02	6925920	6927095	-	1176	27.13	extracellular space	--	--
Lsi02G000820	chr02	702435	704344	+	1910	27.33	extracellular space	--	--
Lsi02G027420	chr02	33672332	33674254	+	1923	28.65	nucleus	--	--
Lsi02G016130	chr02	22006667	22007022	+	356	25.28	chloroplast	--	--
Lsi02G029370	chr02	35527387	35530565	+	3179	27.4	extracellular space	--	--
Lsi02G025880	chr02	32316434	32318181	+	1748	19.97	chloroplast	--	--
Lsi02G004610	chr02	3861066	3862024	+	959	32.22	endomembrane system	--	--
Lsi02G017030	chr02	22787578	22787964	+	387	33.07	chloroplast	--	--
Lsi02G002280	chr02	1921837	1922048	-	212	35.85	chloroplast	--	--
Lsi02G014570	chr02	20301728	20301907	-	180	45.56	nucleus	--	--
Lsi02G024010	chr02	30661206	30662328	+	1123	27.43	chloroplast	--	--
Lsi02G009520	chr02	9493421	9496964	+	3544	34.28	nucleus	--	--
Lsi02G004290	chr02	3554697	3558959	+	4263	29.35	chloroplast	--	--
Lsi02G017290	chr02	22964510	22978209	-	13700	23.51	nucleus	--	--
Lsi02G014370	chr02	19988305	19990037	-	1733	33.01	chloroplast	de novo	--
Lsi02G013420	chr02	17915578	17922868	-	7291	32.35	extracellular space	--	--
Lsi02G011730	chr02	14442008	14445220	-	3213	32.31	chloroplast	--	--
Lsi02G007660	chr02	7051785	7054346	+	2562	26.19	chloroplast	--	--
Lsi02G004180	chr02	3481651	3482074	-	424	30.9	chloroplast	--	--
Lsi02G021800	chr02	28288078	28288806	-	729	26.06	chloroplast	--	--
Lsi02G006750	chr02	6054103	6059441	-	5339	29.24	chloroplast	--	--
Lsi02G022460	chr02	28937763	28939862	-	2100	31.81	chloroplast	Gene duplication	dispersed
Lsi02G025470	chr02	31944624	31945612	-	989	33.16	nucleus	--	--
Lsi02G027990	chr02	34206060	34206922	+	863	29.43	nucleus	--	--
Lsi02G002650	chr02	2258840	2259046	-	207	42.03	organelle membrane	--	--
Lsi02G029050	chr02	35254890	35255146	+	257	49.81	extracellular space	--	--
Lsi02G010660	chr02	11633036	11635638	+	2603	31.54	extracellular space	--	--
Lsi02G005790	chr02	5178374	5178583	+	210	56.19	nucleus	--	--
Lsi02G016670	chr02	22481844	22482516	+	673	26.89	extracellular space	--	--
Lsi02G029830	chr02	35918657	35920799	+	2143	29.58	extracellular space	--	--
Lsi02G006880	chr02	6146131	6146853	+	723	39.56	chloroplast	--	--
Lsi02G005500	chr02	4837420	4844420	-	7001	24.51	extracellular space	--	--
Lsi02G015680	chr02	21542692	21543643	-	952	37.18	extracellular space	de novo	--
Lsi02G020150	chr02	26159438	26161252	-	1815	34.38	extracellular space	--	--
Lsi02G002550	chr02	2180074	2180679	+	606	39.93	nucleus	--	--
Lsi02G005750	chr02	5141314	5141622	+	309	49.51	plasma membrane	overlapping gene	--
Lsi02G022890	chr02	29452122	29454675	-	2554	36.3	nucleus	--	--
Lsi02G007680	chr02	7063684	7064202	+	519	33.72	extracellular space	--	--
Lsi02G018300	chr02	24114063	24115684	+	1622	33.66	chloroplast	--	--
Lsi02G017830	chr02	23600910	23601304	-	395	47.85	extracellular space	--	--
Lsi02G010780	chr02	12003200	12003436	-	237	54.01	nucleus	overlapping gene	--
Lsi02G004710	chr02	3922964	3926012	+	3049	32.73	nucleus	--	--
Lsi02G020460	chr02	26601305	26606532	+	5228	30.51	extracellular space	overlapping gene	--
Lsi02G022500	chr02	28973271	28973837	-	567	37.92	chloroplast	transposable element	--
Lsi02G010650	chr02	11611577	11612538	+	962	29.73	nucleus	Gene duplication	dispersed
Lsi02G008220	chr02	7674141	7675224	+	1084	38.56	chloroplast	overlapping gene	--
Lsi02G029280	chr02	35476628	35477295	-	668	30.54	chloroplast	--	--
Lsi02G021510	chr02	27871169	27872878	-	1710	31.29	extracellular space	overlapping gene	--
Lsi02G029320	chr02	35501752	35505586	+	3835	31.73	nucleus	--	--
Lsi02G000390	chr02	393076	395686	-	2611	37.8	extracellular space	--	--
Lsi02G021060	chr02	27255042	27258297	+	3256	26.32	chloroplast	--	--
Lsi02G015980	chr02	21856778	21857047	+	270	50.37	nucleus	--	--
Lsi02G019110	chr02	25039375	25040629	-	1255	39.2	chloroplast	--	--
Lsi02G003860	chr02	3310507	3315027	-	4521	26.63	organelle membrane	--	--
Lsi02G015160	chr02	21039815	21040965	+	1151	32.84	nucleus	--	--
Lsi02G011900	chr02	14998022	14998713	+	692	38.15	extracellular space	Gene duplication	dispersed
Lsi02G004540	chr02	3789045	3792536	-	3492	20.93	chloroplast thylakoid lumen	--	--
Lsi02G018320	chr02	24125518	24126443	+	926	37.47	extracellular space	--	--
Lsi02G015520	chr02	21359163	21359761	+	599	36.39	chloroplast	--	--
Lsi02G001260	chr02	1027064	1028083	-	1020	36.67	endomembrane system	--	--
Lsi02G006980	chr02	6224517	6230554	-	6038	26.85	chloroplast	--	--
Lsi02G003080	chr02	2669550	2671084	-	1535	28.86	extracellular space	transposable element	--
Lsi02G025260	chr02	31714835	31743887	-	29053	34.35	nucleus	--	--
Lsi02G014200	chr02	19629976	19633708	+	3733	31.56	extracellular space	--	--
Lsi02G022300	chr02	28734874	28738344	-	3471	35.67	chloroplast	overlapping gene	--
Lsi02G024270	chr02	30848659	30850030	-	1372	36.22	chloroplast	overlapping gene	--
Lsi02G001920	chr02	1661541	1663642	-	2102	30.88	chloroplast	--	--
Lsi02G004890	chr02	4138310	4142362	-	4053	31.8	chloroplast	--	--
Lsi02G001320	chr02	1084047	1084487	+	441	48.07	mitochondrion	--	--
Lsi02G012130	chr02	15658547	15661945	-	3399	32.57	chloroplast	--	--
Lsi02G012380	chr02	16294003	16301198	+	7196	27.82	nucleus	--	--
Lsi02G020890	chr02	27101321	27101898	+	578	38.93	nucleus	overlapping gene	--
Lsi02G021730	chr02	28237170	28243653	-	6484	24.43	chloroplast	--	--
Lsi02G005870	chr02	5242032	5243416	-	1385	33.5	chloroplast	--	--
Lsi02G021750	chr02	28250592	28254024	+	3433	23.86	chloroplast	transposable element	--
Lsi02G029000	chr02	35231813	35233924	-	2112	37.69	chloroplast	--	--
Lsi02G004920	chr02	4189671	4190720	-	1050	32.95	chloroplast	--	--
Lsi02G000990	chr02	818536	821651	-	3116	34.95	chloroplast	overlapping gene	--
Lsi02G000740	chr02	645111	646212	+	1102	35.12	chloroplast	--	--
Lsi02G010390	chr02	11031946	11053610	+	21665	29.07	plasma membrane	--	--
Lsi02G004570	chr02	3826417	3833193	-	6777	25.87	nucleus	--	--
Lsi02G015630	chr02	21474823	21483759	-	8937	20.03	extracellular space	--	--
Lsi02G004960	chr02	4212290	4213681	-	1392	41.38	chloroplast	--	--
Lsi02G004110	chr02	3439358	3443057	+	3700	31.81	nucleus	Gene duplication	dispersed
Lsi02G012930	chr02	17308199	17311658	+	3460	26.82	chloroplast	--	--
Lsi02G027720	chr02	33951582	33961681	+	10100	24.5	extracellular space	--	--
Lsi02G003880	chr02	3322829	3325977	-	3149	32.77	chloroplast	--	--
Lsi02G009990	chr02	10130429	10134093	+	3665	30.04	organelle membrane	--	--
Lsi02G006490	chr02	5807110	5809365	+	2256	43.13	nucleus	transposable element	--
Lsi02G003250	chr02	2803552	2817679	+	14128	29.93	nucleus	--	--
Lsi02G012510	chr02	16531486	16531951	+	466	43.13	nucleus	Gene duplication	dispersed
Lsi02G004210	chr02	3488350	3490811	+	2462	33.06	nucleus	overlapping gene	--
Lsi02G024530	chr02	31069957	31071070	+	1114	36.18	endomembrane system	overlapping gene	--
Lsi02G001240	chr02	1015708	1017772	+	2065	35.3	plasma membrane	--	--
Lsi02G018050	chr02	23838919	23841445	+	2527	40.28	nucleus	--	--
Lsi02G003970	chr02	3376044	3378546	-	2503	31.36	nucleus	--	--
Lsi02G028700	chr02	34915496	34922089	-	6594	33.53	nucleus	--	--
Lsi02G022420	chr02	28869331	28876697	-	7367	19.03	chloroplast	--	--
Lsi02G018000	chr02	23811674	23821505	+	9832	24.72	endomembrane system	--	--
Lsi02G003670	chr02	3146051	3148779	-	2729	37.34	chloroplast	--	--
Lsi02G026740	chr02	33207781	33209727	-	1947	33.95	nucleus	--	--
Lsi02G029610	chr02	35741158	35748346	+	7189	26.01	chloroplast	--	--
Lsi02G019400	chr02	25322735	25325560	+	2826	33.05	chloroplast	--	--
Lsi02G003100	chr02	2679355	2680079	-	725	45.66	nucleus	overlapping gene	--
Lsi02G003840	chr02	3304990	3307192	-	2203	35.22	chloroplast	--	--
Lsi02G030050	chr02	36136287	36142844	-	6558	30.94	nucleus	--	--
Lsi02G008690	chr02	8144434	8160454	+	16021	26.9	chloroplast	--	--
Lsi02G015500	chr02	21346740	21352875	+	6136	33.28	nucleus	Gene duplication	dispersed
Lsi03G002850	chr03	3472826	3474403	+	1578	37.33	chloroplast	overlapping gene	--
Lsi03G002170	chr03	2766739	2767798	+	1060	32.55	chloroplast	--	--
Lsi03G002330	chr03	2922453	2922868	+	416	29.57	endomembrane system	--	--
Lsi03G013790	chr03	24743732	24747009	+	3278	27.33	chloroplast	--	--
Lsi03G019390	chr03	30800124	30800348	-	225	41.78	nucleus	--	--
Lsi03G004890	chr03	5586455	5589392	-	2938	29.68	extracellular space	--	--
Lsi03G002650	chr03	3267395	3270261	+	2867	27.35	extracellular space	--	--
Lsi03G019240	chr03	30627088	30627759	-	672	25.3	chloroplast	--	--
Lsi03G016900	chr03	28182626	28183470	+	845	26.86	chloroplast	--	--
Lsi03G008090	chr03	12145374	12148126	+	2753	37.52	nucleus	--	--
Lsi03G021000	chr03	32269810	32272009	-	2200	28.64	chloroplast	--	--
Lsi03G021220	chr03	32439611	32440956	+	1346	35.96	extracellular space	--	--
Lsi03G006870	chr03	8765256	8781200	+	15945	31.21	plasma membrane	--	--
Lsi03G021290	chr03	32461142	32463482	-	2341	27.94	extracellular space	--	--
Lsi03G008770	chr03	15129240	15131115	+	1876	28.78	nucleus	overlapping gene	--
Lsi03G006860	chr03	8763869	8765253	+	1385	34.73	chloroplast	Gene duplication	dispersed
Lsi03G020360	chr03	31724359	31724653	+	295	41.69	nucleus	--	--
Lsi03G015020	chr03	26044518	26047625	+	3108	30.82	chloroplast	--	--
Lsi03G018660	chr03	30100005	30102148	-	2144	25.33	chloroplast	transposable element	--
Lsi03G004070	chr03	4645662	4654784	-	9123	26.69	endomembrane system	--	--
Lsi03G004730	chr03	5361037	5362228	-	1192	29.36	nucleus	--	--
Lsi03G006680	chr03	8464433	8465747	-	1315	40	extracellular space	--	--
Lsi03G022370	chr03	33391555	33393390	+	1836	25.11	chloroplast	overlapping gene	--
Lsi03G002590	chr03	3221455	3223077	-	1623	31.3	nucleus	--	--
Lsi03G001620	chr03	2212383	2214336	-	1954	30.5	nucleus	--	--
Lsi03G011390	chr03	21637860	21638094	+	235	43.83	chloroplast	--	--
Lsi03G019190	chr03	30569491	30569724	+	234	41.88	chloroplast	--	--
Lsi03G017920	chr03	29342385	29343608	-	1224	35.46	nucleus	--	--
Lsi03G004170	chr03	4763496	4764678	-	1183	39.81	nucleus	overlapping gene	--
Lsi03G009490	chr03	18139887	18145165	-	5279	32.62	chloroplast	--	--
Lsi03G015900	chr03	26940875	26941632	+	758	37.6	chloroplast	--	--
Lsi03G018350	chr03	29810397	29810888	+	492	40.65	chloroplast	transposable element	--
Lsi03G016470	chr03	27653038	27654177	-	1140	30.7	nucleus	--	--
Lsi03G011360	chr03	21626215	21626460	-	246	49.19	extracellular space	--	--
Lsi03G022470	chr03	33455809	33456135	-	327	40.98	extracellular space	--	--
Lsi03G015490	chr03	26463120	26464297	+	1178	32.85	nucleus	--	--
Lsi03G016640	chr03	27847654	27847908	+	255	59.61	extracellular space	--	--
Lsi03G008240	chr03	12675016	12683978	+	8963	32.2	nucleus	--	--
Lsi03G006130	chr03	7670388	7673420	+	3033	30.96	organelle membrane	overlapping gene	--
Lsi03G000210	chr03	398879	399489	+	611	36.17	chloroplast	--	--
Lsi03G011820	chr03	22222302	22227947	-	5646	28.91	chloroplast	--	--
Lsi03G018690	chr03	30117063	30117891	+	829	34.14	chloroplast	--	--
Lsi03G004590	chr03	5184118	5184988	-	871	38.12	nucleus	--	--
Lsi03G022460	chr03	33454579	33454946	-	368	45.65	chloroplast	--	--
Lsi03G001850	chr03	2428601	2432009	+	3409	35.76	extracellular space	--	--
Lsi03G021660	chr03	32769482	32774859	+	5378	37.15	chloroplast	--	--
Lsi03G006070	chr03	7601397	7629831	-	28435	30.89	extracellular space	--	--
Lsi03G009870	chr03	19057502	19058246	+	745	35.7	chloroplast	--	--
Lsi03G013230	chr03	24042820	24043228	+	409	30.32	nucleus	Gene duplication	dispersed
Lsi03G019360	chr03	30778317	30779466	-	1150	31.74	endomembrane system	--	--
Lsi03G007270	chr03	9764010	9771284	+	7275	30.27	organelle membrane	--	--
Lsi03G021920	chr03	33003808	33008766	+	4959	34.22	nucleus	--	--
Lsi03G005950	chr03	7372611	7378907	-	6297	27.84	extracellular space	overlapping gene	--
Lsi03G005140	chr03	5955932	5956326	-	395	51.9	mitochondrion	--	--
Lsi03G019180	chr03	30563462	30564986	+	1525	32.79	extracellular space	Gene duplication	dispersed
Lsi03G018420	chr03	29857925	29859982	-	2058	35.47	organelle membrane	--	--
Lsi03G017630	chr03	29035917	29039557	-	3641	29.28	nucleus	--	--
Lsi03G012860	chr03	23684202	23684713	+	512	49.61	nucleus	--	--
Lsi03G003520	chr03	4186524	4187676	-	1153	29.49	nucleus	--	--
Lsi03G015940	chr03	26963247	26964397	+	1151	32.67	nucleus	--	--
Lsi03G000040	chr03	63796	80084	-	16289	33.99	chloroplast	transposable element	--
Lsi03G017190	chr03	28561913	28562510	-	598	39.63	organelle membrane	overlapping gene	--
Lsi03G009060	chr03	16679053	16682689	-	3637	32.69	extracellular space	transposable element	--
Lsi03G011060	chr03	21200214	21201958	+	1745	44.41	chloroplast	transposable element	--
Lsi03G008950	chr03	16089378	16100985	+	11608	35.42	nucleus	--	--
Lsi03G004480	chr03	5084992	5085510	-	519	43.35	nucleus	transposable element	--
Lsi03G009730	chr03	18830344	18838186	-	7843	35.19	nucleus	--	--
Lsi03G011670	chr03	22029612	22034673	-	5062	34.71	chloroplast	transposable element	--
Lsi03G008310	chr03	12850703	12852206	-	1504	36.1	chloroplast	--	--
Lsi03G012370	chr03	22936086	22939555	-	3470	29.65	chloroplast	--	--
Lsi03G001740	chr03	2304598	2309142	+	4545	39.01	nucleus	overlapping gene	--
Lsi03G019070	chr03	30425064	30432926	+	7863	24.33	plasma membrane	--	--
Lsi03G017980	chr03	29400046	29403614	-	3569	34.94	nucleus	--	--
Lsi03G007180	chr03	9578412	9589818	+	11407	30.52	nucleus	--	--
Lsi03G021380	chr03	32550658	32552752	-	2095	37.76	endomembrane system	--	--
Lsi03G004310	chr03	4893349	4898604	+	5256	31.16	nucleus	--	--
Lsi03G008320	chr03	12860502	12888970	-	28469	30.67	chloroplast	transposable element	--
Lsi04G007370	chr04	6831689	6831958	-	270	40.74	nucleus	--	--
Lsi04G010980	chr04	13306649	13306940	-	292	37.33	extracellular space	--	--
Lsi04G002700	chr04	2768875	2769318	+	444	32.88	chloroplast	Gene duplication	proximal
Lsi04G017070	chr04	24425304	24425678	+	375	40.27	extracellular space	de novo	--
Lsi04G007410	chr04	6858040	6873545	+	15506	21.58	extracellular space	--	--
Lsi04G018960	chr04	26116023	26116205	+	183	50.27	mitochondrion	--	--
Lsi04G007200	chr04	6586408	6587677	+	1270	37.01	extracellular space	--	--
Lsi04G016130	chr04	23636892	23637687	+	796	36.93	nucleus	overlapping gene	--
Lsi04G016110	chr04	23618012	23619308	+	1297	31.38	chloroplast	transposable element	--
Lsi04G012680	chr04	20002910	20003765	+	856	34.81	extracellular space	--	--
Lsi04G020000	chr04	27135355	27135992	-	638	33.86	extracellular space	--	--
Lsi04G017490	chr04	24767213	24768809	+	1597	22.54	chloroplast	--	--
Lsi04G017440	chr04	24745277	24746032	-	756	44.71	chloroplast	--	--
Lsi04G013540	chr04	21288519	21292346	-	3828	30.64	extracellular space	--	--
Lsi04G008050	chr04	7649547	7661284	+	11738	36.77	nucleus	overlapping gene	--
Lsi04G023730	chr04	30861167	30861381	-	215	52.56	nucleus	--	--
Lsi04G012140	chr04	18708283	18709665	-	1383	35.57	chloroplast	--	--
Lsi04G006490	chr04	5940180	5945034	-	4855	34.83	nucleus	--	--
Lsi04G021280	chr04	28409603	28414940	+	5338	25.68	chloroplast	--	--
Lsi04G013320	chr04	21106788	21107199	-	412	30.58	extracellular space	--	--
Lsi04G013290	chr04	21079034	21079848	-	815	35.83	nucleus	--	--
Lsi04G019310	chr04	26495819	26496488	-	670	35.97	endomembrane system	transposable element	--
Lsi04G019880	chr04	26983917	26987297	+	3381	27.8	chloroplast	--	--
Lsi04G022990	chr04	30148471	30149555	-	1085	29.49	nucleus	--	--
Lsi04G003090	chr04	3134386	3135390	-	1005	28.96	extracellular space	--	--
Lsi04G003430	chr04	3424532	3425271	+	740	36.89	extracellular space	--	--
Lsi04G001100	chr04	1216576	1217554	+	979	35.75	chloroplast	overlapping gene	--
Lsi04G013790	chr04	21593419	21595016	-	1598	21.09	nucleus	--	--
Lsi04G008940	chr04	8936490	8937622	-	1133	35.57	chloroplast	--	--
Lsi04G009010	chr04	9061968	9063552	+	1585	33.19	chloroplast	--	--
Lsi04G004960	chr04	4591718	4592344	+	627	35.09	nucleus	--	--
Lsi04G023150	chr04	30358290	30360267	+	1978	36.25	chloroplast	overlapping gene	--
Lsi04G004490	chr04	4302852	4303996	+	1145	40.79	nucleus	--	--
Lsi04G010530	chr04	12414838	12416839	+	2002	35.21	chloroplast	--	--
Lsi04G010870	chr04	13098951	13099672	+	722	50.97	chloroplast	--	--
Lsi04G002060	chr04	2166509	2166986	-	478	36.4	chloroplast	--	--
Lsi04G016280	chr04	23768742	23772338	-	3597	25.1	chloroplast	Gene duplication	dispersed
Lsi04G022640	chr04	29661189	29667083	+	5895	29.94	chloroplast	--	--
Lsi04G020970	chr04	28151107	28153215	+	2109	26.65	extracellular space	--	--
Lsi04G005510	chr04	5051674	5052866	+	1193	33.7	nucleus	overlapping gene	--
Lsi04G004690	chr04	4411882	4412136	+	255	39.22	chloroplast	overlapping gene	--
Lsi04G007710	chr04	7222657	7225056	-	2400	24.46	extracellular space	--	--
Lsi04G000620	chr04	795523	796157	+	635	38.43	nucleus	--	--
Lsi04G012420	chr04	19333058	19335762	+	2705	33.9	chloroplast	--	--
Lsi04G006070	chr04	5599938	5600359	-	422	42.18	nucleus	--	--
Lsi04G015860	chr04	23406130	23406881	+	752	39.1	chloroplast	--	--
Lsi04G003960	chr04	3894592	3897928	+	3337	35.51	nucleus	--	--
Lsi04G020500	chr04	27602677	27603824	+	1148	31.45	plasma membrane	--	--
Lsi04G023710	chr04	30847241	30847896	-	656	35.21	nucleus	--	--
Lsi04G014500	chr04	22258007	22260492	+	2486	37.81	nucleus	--	--
Lsi04G011670	chr04	16955426	16963806	+	8381	38.04	chloroplast	--	--
Lsi04G015040	chr04	22688122	22690173	+	2052	28.8	chloroplast	--	--
Lsi04G001150	chr04	1246528	1248721	+	2194	31.77	nucleus	--	--
Lsi04G018180	chr04	25372060	25373014	+	955	38.01	extracellular space	--	--
Lsi04G016630	chr04	24064525	24065217	-	693	38.38	nucleus	--	--
Lsi04G017520	chr04	24782198	24784392	-	2195	36.22	nucleus	--	--
Lsi04G010350	chr04	12057807	12093885	+	36079	30.46	chloroplast	transposable element	--
Lsi04G007290	chr04	6713570	6717063	-	3494	35.4	nucleus	--	--
Lsi04G010890	chr04	13120333	13120770	+	438	34.25	endomembrane system	--	--
Lsi04G013250	chr04	21050823	21051574	+	752	43.09	chloroplast	--	--
Lsi04G014480	chr04	22251028	22253894	+	2867	30.21	extracellular space	--	--
Lsi04G013010	chr04	20558819	20568403	+	9585	32.26	extracellular space	--	--
Lsi04G014010	chr04	21786282	21786714	+	433	46.88	extracellular space	--	--
Lsi04G017340	chr04	24688697	24692533	+	3837	23.4	chloroplast	--	--
Lsi04G004730	chr04	4419355	4420121	-	767	41.33	chloroplast	--	--
Lsi04G013930	chr04	21735019	21739466	-	4448	27.56	nucleus	--	--
Lsi04G000010	chr04	8754	12912	-	4159	33.9	nucleus	transposable element	--
Lsi04G015160	chr04	22781485	22783812	-	2328	37.54	nucleus	--	--
Lsi04G010680	chr04	12739484	12745659	+	6176	27.22	nucleus	--	--
Lsi04G009390	chr04	9699616	9719450	-	19835	31.9	nucleus	--	--
Lsi04G013050	chr04	20749420	20751281	+	1862	40.06	chloroplast	--	--
Lsi04G024340	chr04	31400173	31400717	+	545	44.04	extracellular space	--	--
Lsi04G019240	chr04	26425952	26431455	-	5504	35.5	endomembrane system	--	--
Lsi04G004560	chr04	4335693	4336828	-	1136	38.29	nucleus	--	--
Lsi04G000130	chr04	207260	207742	+	483	63.56	nucleus	Gene duplication	transposed
Lsi04G012690	chr04	20016088	20021161	-	5074	30.74	nucleus	--	--
Lsi04G016510	chr04	23983158	23983947	+	790	45.57	endomembrane system	overlapping gene	--
Lsi04G004100	chr04	3996029	3997784	+	1756	39.18	nucleus	--	--
Lsi04G022920	chr04	30068466	30075577	-	7112	31.93	chloroplast	--	--
Lsi04G001130	chr04	1237049	1237666	+	618	59.87	extracellular space	overlapping gene	--
Lsi04G003160	chr04	3197961	3206390	+	8430	32.46	chloroplast	transposable element	--
Lsi04G000150	chr04	215727	225565	+	9839	36.02	nucleus	--	--
Lsi04G020790	chr04	27966282	27973235	-	6954	26.29	endomembrane system	--	--
Lsi04G009060	chr04	9093446	9095665	-	2220	37.52	chloroplast	transposable element	--
Lsi04G017670	chr04	24905367	24910190	+	4824	29.98	extracellular space	--	--
Lsi05G007870	chr05	11337515	11341073	-	3559	32.71	extracellular space	--	--
Lsi05G006270	chr05	7708643	7709029	-	387	36.18	endomembrane system	--	--
Lsi05G014220	chr05	22161402	22161782	-	381	35.96	extracellular space	--	--
Lsi05G000170	chr05	287314	287572	+	259	53.67	endomembrane system	overlapping gene	--
Lsi05G004900	chr05	6200968	6201620	-	653	24.5	extracellular space	--	--
Lsi05G019300	chr05	26481935	26484093	-	2159	33.07	nucleus	--	--
Lsi05G016280	chr05	23929795	23930998	+	1204	33.47	extracellular space	--	--
Lsi05G001520	chr05	2223051	2223698	-	648	30.56	nucleus	overlapping gene	--
Lsi05G002500	chr05	3222248	3223670	-	1423	32.33	nucleus	--	--
Lsi05G005060	chr05	6349263	6350796	-	1534	31.42	nucleus	--	--
Lsi05G003550	chr05	4517009	4518898	+	1890	23.17	nucleus	overlapping gene	--
Lsi05G007360	chr05	10118662	10129288	+	10627	35.44	nucleus	--	--
Lsi05G012650	chr05	20428773	20430905	-	2133	27.33	plasma membrane	--	--
Lsi05G012520	chr05	20312014	20312308	-	295	36.95	nucleus	--	--
Lsi05G003570	chr05	4529788	4530623	-	836	30.5	extracellular space	--	--
Lsi05G007470	chr05	10347062	10347416	+	355	39.15	endomembrane system	--	--
Lsi05G006860	chr05	9125278	9127078	+	1801	30.48	nucleus	--	--
Lsi05G021650	chr05	28375509	28375883	+	375	32.8	nucleus	--	--
Lsi05G003060	chr05	3908977	3911089	+	2113	30.95	nucleus	--	--
Lsi05G022100	chr05	28663705	28666724	-	3020	36.92	extracellular space	overlapping gene	--
Lsi05G003040	chr05	3881513	3883074	+	1562	22.73	chloroplast	--	--
Lsi05G022170	chr05	28736059	28736506	+	448	34.15	chloroplast	--	--
Lsi05G012690	chr05	20444890	20445598	+	709	37.66	extracellular space	--	--
Lsi05G002450	chr05	3193649	3197397	+	3749	33.56	chloroplast	--	--
Lsi05G016470	chr05	24097594	24098624	+	1031	33.17	chloroplast	--	--
Lsi05G018120	chr05	25359210	25359613	+	404	33.91	nucleus	de novo	--
Lsi05G015420	chr05	23206873	23207601	-	729	31.69	endomembrane system	overlapping gene	--
Lsi05G012980	chr05	20745535	20751004	+	5470	26.42	nucleus	--	--
Lsi05G012590	chr05	20358234	20361147	+	2914	37.75	nucleus	--	--
Lsi05G016690	chr05	24317853	24320479	+	2627	28.21	chloroplast	de novo	--
Lsi05G010920	chr05	18679529	18683195	-	3667	32.37	nucleus	--	--
Lsi05G019630	chr05	26752502	26753664	-	1163	32.59	nucleus	--	--
Lsi05G015750	chr05	23515490	23516663	-	1174	31.69	chloroplast	--	--
Lsi05G004000	chr05	5071222	5077939	-	6718	28.24	chloroplast	--	--
Lsi05G021010	chr05	27850227	27852585	+	2359	27.98	organelle membrane	--	--
Lsi05G000770	chr05	1499399	1501600	+	2202	23.25	chloroplast	--	--
Lsi05G000390	chr05	728314	729601	+	1288	37.73	nucleus	--	--
Lsi05G016460	chr05	24095017	24096722	-	1706	36.93	endomembrane system	--	--
Lsi05G010410	chr05	17944886	17946356	-	1471	33.65	chloroplast	overlapping gene	--
Lsi05G021410	chr05	28207193	28209895	+	2703	35.89	extracellular space	--	--
Lsi05G021840	chr05	28482669	28485294	+	2626	39.11	nucleus	de novo	--
Lsi05G016750	chr05	24355211	24360083	-	4873	18.2	chloroplast	--	--
Lsi05G014920	chr05	22745658	22749393	+	3736	27.19	chloroplast	--	--
Lsi05G012490	chr05	20292583	20292928	-	346	35.84	organelle membrane	--	--
Lsi05G002210	chr05	2991341	2991592	-	252	49.21	extracellular space	de novo	--
Lsi05G021860	chr05	28487868	28490684	-	2817	35.53	extracellular space	overlapping gene	--
Lsi05G018410	chr05	25681912	25686211	+	4300	28	nucleus	--	--
Lsi05G022160	chr05	28733944	28734436	+	493	41.18	chloroplast	--	--
Lsi05G011190	chr05	18973917	18974885	-	969	32.92	nucleus	--	--
Lsi05G008680	chr05	14741896	14743121	-	1226	35.97	organelle membrane	transposable element	--
Lsi05G008710	chr05	14768291	14768563	-	273	41.39	nucleus	--	--
Lsi05G014410	chr05	22289193	22289780	+	588	35.37	chloroplast	--	--
Lsi05G008390	chr05	13694774	13705464	-	10691	30.63	nucleus	overlapping gene	--
Lsi05G004850	chr05	6161157	6164587	+	3431	36.23	extracellular space	--	--
Lsi05G005380	chr05	6684736	6692511	-	7776	26.38	nucleus	--	--
Lsi05G014950	chr05	22761617	22765580	+	3964	34.16	nucleus	--	--
Lsi05G001450	chr05	2119079	2119613	-	535	40	organelle membrane	--	--
Lsi05G001380	chr05	2039735	2041763	+	2029	26.17	nucleus	--	--
Lsi05G009270	chr05	16425105	16435013	+	9909	34.19	chloroplast	--	--
Lsi05G010940	chr05	18693669	18698162	-	4494	25.5	nucleus	--	--
Lsi05G009290	chr05	16470148	16471990	+	1843	31.9	endomembrane system	overlapping gene	--
Lsi05G015780	chr05	23547503	23550062	-	2560	36.68	extracellular space	--	--
Lsi05G008860	chr05	15422948	15423369	+	422	31.52	nucleus	Gene duplication	dispersed
Lsi05G012880	chr05	20678009	20678432	+	424	46.93	chloroplast	--	--
Lsi05G008270	chr05	13222407	13222969	-	563	25.58	nucleus	--	--
Lsi05G003340	chr05	4237961	4241162	-	3202	36.41	nucleus	--	--
Lsi05G014140	chr05	22107132	22113300	-	6169	33.04	endomembrane system	--	--
Lsi05G006640	chr05	8716880	8719324	+	2445	36.03	extracellular space	--	--
Lsi05G008700	chr05	14767755	14768249	-	495	41.41	nucleus	--	--
Lsi05G000150	chr05	264992	270259	-	5268	33.96	chloroplast	transposable element	--
Lsi05G020660	chr05	27570201	27573216	+	3016	26.46	chloroplast	overlapping gene	--
Lsi05G015830	chr05	23586610	23588763	+	2154	36.95	chloroplast	--	--
Lsi05G004770	chr05	6079384	6086866	-	7483	24.07	nucleus	--	--
Lsi05G007610	chr05	10626852	10641301	-	14450	30.79	nucleus	--	--
Lsi05G018400	chr05	25674890	25675623	+	734	42.51	mitochondrion	Gene duplication	proximal
Lsi05G008200	chr05	12911937	12919054	-	7118	36.95	nucleus	--	--
Lsi05G007600	chr05	10594762	10595594	+	833	48.14	nucleus	Gene duplication	dispersed
Lsi05G001690	chr05	2391949	2395329	+	3381	32.42	nucleus	--	--
Lsi05G006490	chr05	8258848	8260018	+	1171	30.74	chloroplast	Gene duplication	transposed
Lsi05G014020	chr05	21933109	21939653	-	6545	35.11	chloroplast	--	--
Lsi05G001980	chr05	2759977	2763128	+	3152	29	nucleus	--	--
Lsi05G002480	chr05	3205389	3211052	+	5664	32.17	nucleus	--	--
Lsi05G017060	chr05	24576010	24580857	+	4848	35.05	nucleus	--	--
Lsi05G014190	chr05	22148106	22148849	-	744	61.56	extracellular space	overlapping gene	--
Lsi05G002850	chr05	3692444	3694890	-	2447	34.7	endomembrane system	--	--
Lsi05G015930	chr05	23691202	23696934	-	5733	32.13	extracellular space	--	--
Lsi05G002180	chr05	2952231	2953826	+	1596	52.26	organelle membrane	--	--
Lsi06G003580	chr06	3901720	3902863	+	1144	32.78	extracellular space	--	--
Lsi06G003750	chr06	4142764	4143222	-	459	31.81	chloroplast	--	--
Lsi06G013910	chr06	24490337	24491244	+	908	39.1	nucleus	overlapping gene	--
Lsi06G002320	chr06	2662827	2666292	-	3466	27.47	extracellular space	--	--
Lsi06G009970	chr06	19981105	19985614	-	4510	26.34	chloroplast	--	--
Lsi06G001550	chr06	1660826	1662586	-	1761	27.94	extracellular space	--	--
Lsi06G005990	chr06	8199235	8200185	+	951	39.96	nucleus	--	--
Lsi06G005490	chr06	6933224	6935018	+	1795	34.37	nucleus	--	--
Lsi06G008170	chr06	17248285	17249028	-	744	40.46	extracellular space	--	--
Lsi06G006690	chr06	10293869	10294896	+	1028	31.71	extracellular space	Gene duplication	dispersed
Lsi06G009930	chr06	19962367	19967477	+	5111	30.6	nucleus	--	--
Lsi06G008080	chr06	17002500	17005450	+	2951	37.07	extracellular space	--	--
Lsi06G000130	chr06	125231	126107	-	877	37.17	nucleus	--	--
Lsi06G010580	chr06	20804191	20806705	+	2515	34.35	nucleus	--	--
Lsi06G001740	chr06	1889997	1891367	-	1371	31.87	chloroplast	--	--
Lsi06G007040	chr06	11220018	11226767	+	6750	33.9	chloroplast	--	--
Lsi06G006740	chr06	10441119	10442280	-	1162	32.27	chloroplast	--	--
Lsi06G014670	chr06	25184814	25187405	-	2592	29.75	extracellular space	--	--
Lsi06G009210	chr06	18970393	18972751	-	2359	38.7	nucleus	--	--
Lsi06G015410	chr06	25762542	25767852	+	5311	28.71	nucleus	--	--
Lsi06G016260	chr06	26573032	26576975	-	3944	30.1	nucleus	--	--
Lsi06G015740	chr06	26153674	26154929	-	1256	29.3	nucleus	--	--
Lsi06G004430	chr06	4828914	4831094	+	2181	37.73	chloroplast	--	--
Lsi06G010730	chr06	20953354	20955738	+	2385	23.27	chloroplast	Gene duplication	tandem
Lsi06G015810	chr06	26217932	26218966	-	1035	33.33	extracellular space	--	--
Lsi06G008740	chr06	18258257	18258499	-	243	44.86	nucleus	overlapping gene	--
Lsi06G002400	chr06	2751091	2755465	-	4375	28.91	nucleus	transposable element	--
Lsi06G016620	chr06	26881529	26883132	-	1604	34.6	chloroplast	--	--
Lsi06G013890	chr06	24485988	24489797	+	3810	31.92	chloroplast	--	--
Lsi06G003860	chr06	4241860	4242995	-	1136	32.48	extracellular space	--	--
Lsi06G008110	chr06	17030177	17031213	-	1037	38.48	extracellular space	de novo	--
Lsi06G007120	chr06	11598397	11647708	-	49312	34.17	extracellular space	--	--
Lsi06G001710	chr06	1879490	1881601	-	2112	33.24	chloroplast	overlapping gene	--
Lsi06G014000	chr06	24567481	24570362	-	2882	30.74	nucleus	--	--
Lsi06G009940	chr06	19973551	19974044	-	494	42.11	chloroplast	overlapping gene	--
Lsi06G008700	chr06	18211357	18217727	-	6371	34.61	chloroplast	--	--
Lsi06G007150	chr06	11715253	11743566	-	28314	35.04	nucleus	--	--
Lsi06G005030	chr06	6015641	6020910	+	5270	31.67	chloroplast	Gene duplication	dispersed
Lsi06G010690	chr06	20920496	20928920	+	8425	28.28	chloroplast	--	--
Lsi06G006970	chr06	11092744	11093599	+	856	44.51	mitochondrion	--	--
Lsi06G009180	chr06	18940992	18941584	+	593	48.9	nucleus	--	--
Lsi06G010890	chr06	21179109	21180863	+	1755	34.76	organelle membrane	--	--
Lsi06G009300	chr06	19166702	19174277	+	7576	30.91	chloroplast	transposable element	--
Lsi06G010940	chr06	21227587	21229668	+	2082	30.84	extracellular space	overlapping gene	--
Lsi06G016590	chr06	26876567	26879356	+	2790	33.12	nucleus	--	--
Lsi06G008920	chr06	18517433	18518069	-	637	49.76	chloroplast	overlapping gene	--
Lsi06G016240	chr06	26562479	26563702	-	1224	33.42	chloroplast	--	--
Lsi06G001270	chr06	1219930	1222889	-	2960	34.53	extracellular space	--	--
Lsi06G007830	chr06	15731877	15732629	-	753	48.74	extracellular space	--	--
Lsi06G007090	chr06	11511641	11537178	-	25538	32.23	nucleus	Gene duplication	dispersed
Lsi06G003010	chr06	3459730	3460267	+	538	43.49	nucleus	--	--
Lsi06G016360	chr06	26661014	26666031	-	5018	29.87	chloroplast	--	--
Lsi06G006560	chr06	9958562	9959283	-	722	30.06	nucleus	Gene duplication	transposed
Lsi06G012520	chr06	23119433	23123126	+	3694	37.03	nucleus	--	--
Lsi06G008910	chr06	18516878	18517411	-	534	62.17	nucleus	overlapping gene	--
Lsi06G012470	chr06	22988087	22994131	+	6045	33.7	chloroplast	--	--
Lsi06G001190	chr06	1168832	1170422	-	1591	39.35	nucleus	--	--
Lsi06G011610	chr06	21842252	21845194	+	2943	26.67	endomembrane system	--	--
Lsi06G015620	chr06	26031464	26035031	+	3568	45.18	nucleus	Gene duplication	dispersed
Lsi07G009680	chr07	12681053	12681257	+	205	38.54	extracellular space	--	--
Lsi07G014480	chr07	21039151	21039368	+	218	50	extracellular space	--	--
Lsi07G014890	chr07	21720610	21723178	+	2569	32.04	chloroplast	--	--
Lsi07G009460	chr07	11793864	11795746	-	1883	32.02	extracellular space	--	--
Lsi07G004130	chr07	4442093	4442795	+	703	34.42	chloroplast	--	--
Lsi07G010140	chr07	14946837	14947570	-	734	36.78	extracellular space	--	--
Lsi07G002000	chr07	2159717	2162138	-	2422	34.64	extracellular space	--	--
Lsi07G003640	chr07	3906089	3906420	+	332	32.23	organelle membrane	overlapping gene	--
Lsi07G008410	chr07	9401589	9403076	-	1488	33.74	chloroplast	--	--
Lsi07G013270	chr07	19441577	19445226	-	3650	33.92	organelle membrane	--	--
Lsi07G009430	chr07	11760261	11760464	+	204	49.02	extracellular space	--	--
Lsi07G012930	chr07	18879469	18884397	-	4929	33.5	nucleus	overlapping gene	--
Lsi07G002080	chr07	2263794	2264015	-	222	49.1	extracellular space	overlapping gene	--
Lsi07G009360	chr07	11534298	11534770	-	473	43.76	chloroplast	--	--
Lsi07G012720	chr07	18528726	18530666	-	1941	29.01	chloroplast	--	--
Lsi07G004540	chr07	4841748	4842220	-	473	45.03	extracellular space	--	--
Lsi07G002680	chr07	2933321	2933762	+	442	39.59	chloroplast	--	--
Lsi07G010170	chr07	15098609	15098845	-	237	56.96	nucleus	--	--
Lsi07G014640	chr07	21319239	21320448	-	1210	32.89	nucleus	overlapping gene	--
Lsi07G014420	chr07	20986868	20989624	-	2757	34.64	nucleus	--	--
Lsi07G001750	chr07	1865650	1873057	-	7408	22.04	extracellular space	--	--
Lsi07G011460	chr07	16943353	16943598	-	246	60.57	organelle membrane	overlapping gene	--
Lsi07G013960	chr07	20292657	20292905	+	249	46.18	extracellular space	overlapping gene	--
Lsi07G011150	chr07	16591641	16592548	+	908	33.37	chloroplast	--	--
Lsi07G009200	chr07	10831718	10833630	-	1913	43.65	nucleus	Gene duplication	dispersed
Lsi07G005420	chr07	5721722	5722704	-	983	29.3	nucleus	--	--
Lsi07G003420	chr07	3645968	3647021	+	1054	36.72	extracellular space	--	--
Lsi07G005720	chr07	6089824	6090617	-	794	37.03	nucleus	--	--
Lsi07G012040	chr07	17533087	17533514	-	428	35.28	organelle membrane	overlapping gene	--
Lsi07G008650	chr07	9791537	9796556	-	5020	32.47	extracellular space	--	--
Lsi07G013950	chr07	20292542	20292963	-	422	45.02	chloroplast thylakoid lumen	overlapping gene	--
Lsi07G002530	chr07	2794066	2794925	-	860	34.65	mitochondrion	--	--
Lsi07G012950	chr07	18887959	18888376	+	418	39.23	chloroplast	--	--
Lsi07G008460	chr07	9506526	9521413	+	14888	29.88	mitochondrion	--	--
Lsi07G012940	chr07	18885320	18887533	-	2214	36.13	chloroplast	--	--
Lsi07G011890	chr07	17420235	17424348	-	4114	29.75	chloroplast	overlapping gene	--
Lsi07G013000	chr07	18945439	18945819	-	381	44.09	chloroplast thylakoid lumen	--	--
Lsi07G004930	chr07	5189405	5191795	-	2391	25.89	chloroplast	--	--
Lsi07G006400	chr07	6821447	6822289	-	843	30.6	endomembrane system	--	--
Lsi07G003030	chr07	3256247	3256871	-	625	51.52	nucleus	overlapping gene	--
Lsi07G007020	chr07	7549774	7551624	-	1851	38.03	nucleus	--	--
Lsi07G005030	chr07	5294957	5295813	-	857	37.11	chloroplast	--	--
Lsi07G007740	chr07	8430153	8436729	-	6577	33.56	chloroplast	--	--
Lsi07G004700	chr07	4968043	4971465	-	3423	32.63	chloroplast	--	--
Lsi07G013290	chr07	19459948	19462693	+	2746	30.55	chloroplast	--	--
Lsi07G008630	chr07	9782574	9786564	-	3991	33.48	extracellular space	overlapping gene	--
Lsi07G010440	chr07	15817628	15818278	+	651	50.08	nucleus	Gene duplication	dispersed
Lsi07G014070	chr07	20543547	20553595	-	10049	31.2	chloroplast	transposable element	--
Lsi07G007030	chr07	7557085	7557788	-	704	33.52	chloroplast	--	--
Lsi07G003110	chr07	3325080	3332346	+	7267	29.41	chloroplast	--	--
Lsi07G005440	chr07	5723928	5728203	-	4276	34.4	chloroplast	--	--
Lsi07G012920	chr07	18874422	18879327	-	4906	37.99	chloroplast	--	--
Lsi07G011950	chr07	17445518	17451672	+	6155	31.28	extracellular space	overlapping gene	--
Lsi08G005470	chr08	13608951	13609715	-	765	36.08	extracellular space	--	--
Lsi08G010440	chr08	19008511	19010634	+	2124	33.29	nucleus	--	--
Lsi08G005740	chr08	14006640	14009116	-	2477	32.98	nucleus	--	--
Lsi08G002540	chr08	5728504	5746142	-	17639	30.29	chloroplast	--	--
Lsi08G013670	chr08	21971134	21973107	+	1974	73.2	extracellular space	transposable element	--
Lsi08G003680	chr08	10087048	10096150	-	9103	24.61	nucleus	--	--
Lsi08G003920	chr08	10875087	10875380	-	294	37.07	extracellular space	--	--
Lsi08G008430	chr08	16871269	16873665	+	2397	30.79	plasma membrane	--	--
Lsi08G001490	chr08	3088126	3093580	-	5455	31.31	chloroplast	--	--
Lsi08G011310	chr08	19934464	19934896	-	433	35.1	nucleus	--	--
Lsi08G003390	chr08	9231144	9239129	-	7986	36.53	extracellular space	--	--
Lsi08G005330	chr08	13289725	13291717	-	1993	31.31	extracellular space	--	--
Lsi08G005800	chr08	14087765	14088605	+	841	40.55	nucleus	--	--
Lsi08G014820	chr08	22970349	22972384	-	2036	21.56	chloroplast	--	--
Lsi08G002410	chr08	5316621	5332243	+	15623	34.15	extracellular space	transposable element	--
Lsi08G006350	chr08	14693008	14693562	-	555	27.93	endomembrane system	--	--
Lsi08G015080	chr08	23179417	23188961	+	9545	36.83	extracellular space	overlapping gene	--
Lsi08G006120	chr08	14445948	14452066	+	6119	34.91	nucleus	--	--
Lsi08G012540	chr08	20993536	20994317	-	782	36.57	extracellular space	--	--
Lsi08G008390	chr08	16840805	16842807	+	2003	29.01	nucleus	--	--
Lsi08G010980	chr08	19593957	19594553	-	597	34	chloroplast	--	--
Lsi08G012760	chr08	21150048	21150351	+	304	39.47	extracellular space	overlapping gene	--
Lsi08G002450	chr08	5456262	5460295	+	4034	31.43	chloroplast	--	--
Lsi08G006960	chr08	15262597	15268249	-	5653	32.18	chloroplast	--	--
Lsi08G007840	chr08	16221797	16223202	+	1406	35.85	chloroplast	--	--
Lsi08G000680	chr08	1453541	1453904	-	364	46.15	extracellular space	--	--
Lsi08G016610	chr08	24386720	24386968	+	249	49.8	extracellular space	--	--
Lsi08G011110	chr08	19762637	19762882	-	246	35.37	chloroplast	--	--
Lsi08G004070	chr08	11367918	11368314	+	397	36.52	chloroplast	--	--
Lsi08G004320	chr08	11846149	11847013	+	865	38.73	nucleus	--	--
Lsi08G000960	chr08	1935809	1946781	-	10973	33.58	chloroplast	--	--
Lsi08G002770	chr08	6973753	6975704	-	1952	33.97	chloroplast	--	--
Lsi08G012610	chr08	21046464	21046873	-	410	40.24	mitochondrion	--	--
Lsi08G013340	chr08	21631030	21635734	-	4705	31.9	chloroplast	--	--
Lsi08G015490	chr08	23550725	23552533	-	1809	29.57	chloroplast	--	--
Lsi08G006870	chr08	15177844	15180199	+	2356	36.97	nucleus	--	--
Lsi08G005610	chr08	13796863	13800709	-	3847	41.15	organelle membrane	--	--
Lsi08G008350	chr08	16782200	16785422	+	3223	33.26	nucleus	--	--
Lsi08G007820	chr08	16203377	16206914	-	3538	37.03	endomembrane system	transposable element	--
Lsi08G013210	chr08	21551029	21553386	-	2358	34.14	chloroplast	--	--
Lsi08G008930	chr08	17305268	17307950	+	2683	29.97	extracellular space	overlapping gene	--
Lsi08G008630	chr08	17036476	17039795	+	3320	37.02	chloroplast	--	--
Lsi08G011400	chr08	20037384	20038346	+	963	38.32	chloroplast	--	--
Lsi08G016410	chr08	24281116	24282246	-	1131	36.07	nucleus	--	--
Lsi08G009410	chr08	17872888	17874266	+	1379	34.16	chloroplast	--	--
Lsi08G004930	chr08	12808173	12810543	-	2371	32.9	chloroplast	--	--
Lsi08G011720	chr08	20333479	20335548	-	2070	25.6	nucleus	--	--
Lsi08G004900	chr08	12795184	12799532	+	4349	31.73	extracellular space	transposable element	--
Lsi08G006990	chr08	15286649	15287225	-	577	38.47	nucleus	--	--
Lsi08G015620	chr08	23695993	23697944	+	1952	42.62	nucleus	--	--
Lsi08G000540	chr08	1235455	1243348	-	7894	28.41	chloroplast	overlapping gene	--
Lsi08G006560	chr08	14912696	14913189	+	494	35.43	chloroplast	--	--
Lsi08G003840	chr08	10587064	10603415	+	16352	26.37	nucleus	transposable element	--
Lsi08G012460	chr08	20953408	20954420	-	1013	35.44	extracellular space	overlapping gene	--
Lsi08G016790	chr08	24545230	24547550	-	2321	34.38	nucleus	--	--
Lsi08G003030	chr08	7939338	7977344	+	38007	35.52	chloroplast	--	--
Lsi08G014880	chr08	23040837	23044159	-	3323	36.32	extracellular space	--	--
Lsi08G001220	chr08	2590496	2594852	+	4357	32.75	nucleus	--	--
Lsi08G009520	chr08	18016161	18020074	+	3914	30.43	nucleus	--	--
Lsi08G004910	chr08	12799304	12801634	-	2331	37.07	nucleus	--	--
Lsi08G003090	chr08	8184279	8185758	+	1480	33.92	chloroplast	--	--
Lsi08G001500	chr08	3093655	3101086	-	7432	33.88	chloroplast	--	--
Lsi08G002600	chr08	5940527	5943876	-	3350	32.36	chloroplast	--	--
Lsi08G012490	chr08	20957224	20961072	+	3849	37.31	nucleus	--	--
Lsi08G001200	chr08	2583247	2586764	+	3518	34.2	chloroplast	transposable element	--
Lsi08G012390	chr08	20848188	20850339	-	2152	39.03	chloroplast	--	--
Lsi08G002100	chr08	4617117	4628217	+	11101	30.87	chloroplast	transposable element	--
Lsi08G004940	chr08	12811588	12817769	-	6182	33.78	organelle membrane	--	--
Lsi08G003020	chr08	7938184	7940379	-	2196	32.24	chloroplast	Gene duplication	proximal
Lsi08G003080	chr08	8179416	8180396	+	981	44.95	nucleus	--	--
Lsi08G002940	chr08	7725127	7728978	+	3852	40.13	nucleus	Gene duplication	dispersed
Lsi08G008220	chr08	16607132	16613035	+	5904	28.2	nucleus	transposable element	--
Lsi08G000010	chr08	73812	106960	-	33149	36.95	nucleus	--	--
Lsi09G004880	chr09	5121259	5121568	-	310	33.87	endomembrane system	--	--
Lsi09G005080	chr09	5316855	5321557	+	4703	27.73	extracellular space	--	--
Lsi09G005190	chr09	5423343	5426686	-	3344	21.38	chloroplast	--	--
Lsi09G011180	chr09	17904764	17905732	-	969	36.64	extracellular space	--	--
Lsi09G013640	chr09	21695628	21696476	+	849	35.92	extracellular space	--	--
Lsi09G014750	chr09	22768165	22770152	-	1988	25.65	chloroplast	Gene duplication	tandem
Lsi09G014740	chr09	22753655	22755384	-	1730	26.07	chloroplast	Gene duplication	tandem
Lsi09G010870	chr09	17271332	17272895	+	1564	25.77	extracellular space	--	--
Lsi09G007300	chr09	8408857	8409145	-	289	54.33	nucleus	overlapping gene	--
Lsi09G010690	chr09	16622672	16629772	+	7101	29.66	nucleus	overlapping gene	--
Lsi09G011750	chr09	19005621	19006367	+	747	38.15	nucleus	--	--
Lsi09G002120	chr09	2209107	2209827	-	721	28.43	nucleus	--	--
Lsi09G009920	chr09	13532865	13534809	+	1945	20.77	extracellular space	--	--
Lsi09G000310	chr09	301910	302958	-	1049	35.75	nucleus	transposable element	--
Lsi09G000300	chr09	295849	297722	-	1874	32.92	nucleus	--	--
Lsi09G004220	chr09	4476587	4477243	+	657	36.83	nucleus	--	--
Lsi09G013750	chr09	21775749	21776401	+	653	30.47	nucleus	--	--
Lsi09G003030	chr09	3107167	3109820	-	2654	29.58	organelle membrane	--	--
Lsi09G008410	chr09	9683299	9687001	-	3703	24.28	extracellular space	--	--
Lsi09G016470	chr09	24782262	24787630	-	5369	27.49	chloroplast	--	--
Lsi09G007430	chr09	8555335	8556149	+	815	35.71	nucleus	overlapping gene	--
Lsi09G010860	chr09	17267550	17268117	-	568	30.63	extracellular space	--	--
Lsi09G013510	chr09	21447715	21449953	-	2239	28	chloroplast	--	--
Lsi09G011820	chr09	19078378	19080046	+	1669	23.97	chloroplast	de novo	--
Lsi09G010290	chr09	14857658	14858166	-	509	39.29	extracellular space	overlapping gene	--
Lsi09G009750	chr09	12984493	12986423	-	1931	30.97	nucleus	--	--
Lsi09G017590	chr09	26326845	26327360	-	516	40.31	nucleus	--	--
Lsi09G009860	chr09	13235923	13236301	+	379	30.34	nucleus	--	--
Lsi09G002390	chr09	2523210	2528867	+	5658	29.71	extracellular space	--	--
Lsi09G008550	chr09	9861481	9868304	+	6824	26.52	chloroplast	--	--
Lsi09G009010	chr09	10773736	10778052	+	4317	29.93	nucleus	--	--
Lsi09G009820	chr09	13103573	13103879	-	307	48.21	organelle membrane	overlapping gene	--
Lsi09G019200	chr09	28060842	28061152	-	311	54.66	extracellular space	--	--
Lsi09G009450	chr09	12097298	12100165	+	2868	24.06	extracellular space	--	--
Lsi09G009660	chr09	12684367	12684649	-	283	50.88	nucleus	--	--
Lsi09G001150	chr09	1088221	1089270	+	1050	26.48	extracellular space	--	--
Lsi09G002930	chr09	3038385	3038621	-	237	48.52	extracellular space	--	--
Lsi09G003080	chr09	3143748	3147464	+	3717	23.38	chloroplast	--	--
Lsi09G000810	chr09	700519	701399	+	881	34.05	nucleus	--	--
Lsi09G004300	chr09	4583965	4585957	+	1993	33.42	chloroplast	--	--
Lsi09G008400	chr09	9676359	9678891	-	2533	22.5	chloroplast	--	--
Lsi09G015260	chr09	23349303	23350758	+	1456	31.8	chloroplast	--	--
Lsi09G012930	chr09	20779313	20780075	+	763	36.96	chloroplast	--	--
Lsi09G007220	chr09	8303910	8306948	-	3039	25.21	extracellular space	--	--
Lsi09G013160	chr09	21020015	21026953	-	6939	32.47	extracellular space	overlapping gene	--
Lsi09G011360	chr09	18248565	18249790	-	1226	43.56	nucleus	transposable element	--
Lsi09G003580	chr09	3707511	3709175	-	1665	28.77	endomembrane system	--	--
Lsi09G018670	chr09	27491775	27494037	+	2263	34.82	extracellular space	--	--
Lsi09G000590	chr09	479977	480433	-	457	34.14	endomembrane system	--	--
Lsi09G010780	chr09	16863710	16864427	-	718	41.09	nucleus	--	--
Lsi09G018700	chr09	27514791	27517310	+	2520	27.1	chloroplast	--	--
Lsi09G014960	chr09	22994310	22997979	-	3670	30.14	chloroplast	--	--
Lsi09G012400	chr09	20035292	20042097	-	6806	18.07	nucleus	--	--
Lsi09G010460	chr09	15707560	15708628	+	1069	36.11	chloroplast	--	--
Lsi09G004950	chr09	5169812	5173614	-	3803	28.82	nucleus	--	--
Lsi09G015660	chr09	23787744	23789313	-	1570	33.44	chloroplast	overlapping gene	--
Lsi09G012600	chr09	20256609	20257314	+	706	37.54	nucleus	--	--
Lsi09G012610	chr09	20257323	20260105	+	2783	30.15	extracellular space	--	--
Lsi09G008940	chr09	10593516	10593949	-	434	44.01	chloroplast	transposable element	--
Lsi09G007440	chr09	8556435	8557283	+	849	34.39	nucleus	overlapping gene	--
Lsi09G017860	chr09	26608962	26611495	+	2534	28.69	organelle membrane	--	--
Lsi09G004970	chr09	5179686	5181344	-	1659	32.85	nucleus	--	--
Lsi09G013910	chr09	21953808	21955309	+	1502	36.48	chloroplast	--	--
Lsi09G010590	chr09	16087832	16090925	+	3094	33.71	nucleus	Gene duplication	dispersed
Lsi09G011160	chr09	17893192	17899411	-	6220	31.05	nucleus	--	--
Lsi09G013950	chr09	21982041	21982831	-	791	39.7	chloroplast	--	--
Lsi09G013680	chr09	21713058	21713875	+	818	37.78	chloroplast	--	--
Lsi09G011350	chr09	18240185	18247047	-	6863	33.37	chloroplast	transposable element	--
Lsi09G010060	chr09	13697878	13703917	-	6040	26.27	extracellular space	--	--
Lsi09G005290	chr09	5562969	5564719	-	1751	35.12	nucleus	--	--
Lsi09G002580	chr09	2671270	2672641	+	1372	39.65	nucleus	overlapping gene	--
Lsi09G009890	chr09	13385289	13412564	-	27276	35.97	chloroplast thylakoid lumen	Gene duplication	dispersed
Lsi09G007940	chr09	9061612	9068853	-	7242	28.89	nucleus	Gene duplication	dispersed
Lsi09G008470	chr09	9754430	9755980	+	1551	35.78	endomembrane system	--	--
Lsi09G018490	chr09	27321995	27325411	+	3417	31.49	chloroplast	overlapping gene	--
Lsi09G010190	chr09	14095875	14103400	+	7526	35.45	nucleus	Gene duplication	dispersed
Lsi09G009380	chr09	11858757	11868919	+	10163	30.12	chloroplast	--	--
Lsi09G016960	chr09	25474502	25475950	-	1449	35.33	nucleus	Gene duplication	transposed
Lsi09G010050	chr09	13697039	13699553	+	2515	34.67	endomembrane system	--	--
Lsi09G018380	chr09	27206580	27218299	+	11720	26.08	nucleus	--	--
Lsi09G006830	chr09	7754059	7756259	-	2201	40.21	organelle membrane	--	--
Lsi09G010260	chr09	14614105	14723663	-	109559	33.53	chloroplast	transposable element	--
Lsi09G015220	chr09	23323860	23328208	-	4349	36.35	nucleus	--	--
Lsi09G014980	chr09	23000718	23010828	-	10111	27.19	extracellular space	--	--
Lsi09G010020	chr09	13661916	13679042	-	17127	35.3	nucleus	--	--
Lsi09G007740	chr09	8793158	8797594	-	4437	36.71	organelle membrane	--	--
Lsi10G015190	chr10	19462069	19473286	-	11218	30.67	organelle membrane	--	--
Lsi10G007290	chr10	10118811	10119054	-	244	36.07	nucleus	--	--
Lsi10G015800	chr10	20305326	20306008	+	683	40.85	mitochondrion	--	--
Lsi10G006330	chr10	8834854	8839007	-	4154	34.55	chloroplast	overlapping gene	--
Lsi10G012440	chr10	16694626	16695217	+	592	33.11	nucleus	--	--
Lsi10G010490	chr10	14725075	14728388	-	3314	30.45	chloroplast	--	--
Lsi10G006860	chr10	9620580	9626500	+	5921	34.52	nucleus	overlapping gene	--
Lsi10G006690	chr10	9289947	9301089	-	11143	29.23	nucleus	overlapping gene	--
Lsi10G002970	chr10	4797623	4797808	-	186	43.01	nucleus	--	--
Lsi10G006820	chr10	9581436	9581630	+	195	37.95	chloroplast	--	--
Lsi10G013280	chr10	17495389	17496384	+	996	40.06	chloroplast	--	--
Lsi10G011910	chr10	16164184	16165448	+	1265	33.91	nucleus	--	--
Lsi10G007660	chr10	10486459	10487012	+	554	41.52	nucleus	--	--
Lsi10G013140	chr10	17353839	17354042	+	204	44.61	chloroplast	--	--
Lsi10G007780	chr10	10624972	10633393	+	8422	26.3	chloroplast	overlapping gene	--
Lsi10G007040	chr10	9860414	9865268	+	4855	28.55	extracellular space	--	--
Lsi10G000890	chr10	1460623	1464584	+	3962	33.85	chloroplast	--	--
Lsi10G000130	chr10	257179	266542	+	9364	25.22	extracellular space	--	--
Lsi10G012590	chr10	16832055	16835032	+	2978	22.63	chloroplast	--	--
Lsi10G003010	chr10	4825106	4825321	-	216	50	nucleus	overlapping gene	--
Lsi10G012830	chr10	17058913	17061371	-	2459	34.12	nucleus	overlapping gene	--
Lsi10G004790	chr10	6924049	6924399	+	351	45.58	extracellular space	--	--
Lsi10G015620	chr10	20036502	20039201	-	2700	21.63	nucleus	overlapping gene	--
Lsi10G010070	chr10	14344549	14344864	-	316	40.19	organelle membrane	--	--
Lsi10G002960	chr10	4794793	4795707	-	915	36.17	extracellular space	--	--
Lsi10G011010	chr10	15263288	15264399	-	1112	35.52	extracellular space	--	--
Lsi10G007390	chr10	10212712	10213258	-	547	45.34	extracellular space	--	--
Lsi10G007070	chr10	9882174	9883084	-	911	38.64	chloroplast	--	--
Lsi10G003880	chr10	5888879	5895972	+	7094	17.44	extracellular space	transposable element	--
Lsi10G011990	chr10	16264718	16267548	-	2831	35.82	nucleus	--	--
Lsi10G009930	chr10	14258808	14259056	-	249	42.57	chloroplast	--	--
Lsi10G003640	chr10	5626442	5626780	-	339	33.33	chloroplast	--	--
Lsi10G006010	chr10	8627374	8629877	-	2504	26.68	extracellular space	overlapping gene	--
Lsi10G007920	chr10	10733422	10733711	-	290	34.83	endomembrane system	de novo	--
Lsi10G013000	chr10	17216458	17217293	+	836	34.69	endomembrane system	--	--
Lsi10G008150	chr10	11205067	11208432	+	3366	18.57	nucleus	overlapping gene	--
Lsi10G008180	chr10	11211241	11216634	-	5394	32.35	chloroplast	--	--
Lsi10G012350	chr10	16618336	16621002	+	2667	26.88	chloroplast	--	--
Lsi10G008580	chr10	12703838	12704629	+	792	39.27	nucleus	--	--
Lsi10G001190	chr10	1851631	1855804	+	4174	33.23	chloroplast	--	--
Lsi10G000690	chr10	1186220	1187375	-	1156	36.16	extracellular space	--	--
Lsi10G005670	chr10	8289106	8291491	-	2386	30.64	chloroplast	--	--
Lsi10G000210	chr10	358798	359376	-	579	47.32	nucleus	--	--
Lsi10G010350	chr10	14602707	14603323	-	617	41	chloroplast	overlapping gene	--
Lsi10G003270	chr10	5228601	5231137	-	2537	28.77	chloroplast	--	--
Lsi10G010040	chr10	14334954	14336389	-	1436	36.77	nucleus	--	--
Lsi10G000770	chr10	1309601	1310684	+	1084	37.08	chloroplast	transposable element	--
Lsi10G013770	chr10	17921066	17927065	-	6000	31.97	chloroplast	--	--
Lsi10G007650	chr10	10485695	10486132	+	438	33.56	organelle membrane	--	--
Lsi10G004230	chr10	6391706	6393363	-	1658	33.84	extracellular space	--	--
Lsi10G009280	chr10	13746330	13748446	-	2117	32.83	nucleus	Gene duplication	dispersed
Lsi10G000670	chr10	1160493	1166715	-	6223	29.81	nucleus	--	--
Lsi10G002380	chr10	3912741	3913313	+	573	35.78	endomembrane system	--	--
Lsi10G008270	chr10	11578102	11578806	+	705	35.89	chloroplast	transposable element	--
Lsi10G007640	chr10	10476588	10481780	+	5193	36.99	nucleus	--	--
Lsi10G003340	chr10	5304380	5305278	-	899	33.59	chloroplast	--	--
Lsi10G002450	chr10	4060990	4067899	-	6910	31.32	extracellular space	--	--
Lsi10G007860	chr10	10692604	10696840	+	4237	36.58	chloroplast	--	--
Lsi10G015340	chr10	19741840	19745177	-	3338	29.72	chloroplast	--	--
Lsi10G007310	chr10	10131967	10135750	-	3784	37.53	nucleus	--	--
Lsi10G011520	chr10	15839626	15841388	+	1763	36.13	nucleus	--	--
Lsi10G013500	chr10	17724575	17726517	+	1943	31.6	chloroplast	--	--
Lsi10G015660	chr10	20078011	20080746	-	2736	39.36	organelle membrane	--	--
Lsi10G008340	chr10	11775653	11776224	-	572	61.19	nucleus	--	--
Lsi10G014800	chr10	18909865	18913500	-	3636	35.7	nucleus	--	--
Lsi10G009470	chr10	13885460	13886268	+	809	43.26	endomembrane system	overlapping gene	--
Lsi10G007380	chr10	10212090	10212707	-	618	52.59	plasma membrane	--	--
Lsi10G008840	chr10	13145975	13147568	+	1594	35.51	nucleus	--	--
Lsi10G011100	chr10	15343018	15349492	+	6475	32.85	mitochondrion	--	--
Lsi10G007360	chr10	10156886	10165398	-	8513	33.27	organelle membrane	--	--
Lsi10G008130	chr10	11180940	11182222	+	1283	43.34	chloroplast	--	--
Lsi11G010570	chr11	18351230	18352085	+	856	28.39	chloroplast	--	--
Lsi11G006450	chr11	6801164	6803074	-	1911	25.07	extracellular space	--	--
Lsi11G015070	chr11	23537385	23545978	-	8594	27.87	extracellular space	--	--
Lsi11G004000	chr11	4153659	4155183	+	1525	26.62	extracellular space	--	--
Lsi11G002520	chr11	2562323	2562797	+	475	33.47	chloroplast	--	--
Lsi11G015980	chr11	24337853	24338032	+	180	52.22	extracellular space	--	--
Lsi11G014500	chr11	23040316	23043608	-	3293	28.79	extracellular space	--	--
Lsi11G010490	chr11	18065425	18067478	+	2054	45.37	extracellular space	--	--
Lsi11G008750	chr11	11403294	11403495	-	202	62.87	extracellular space	--	--
Lsi11G009760	chr11	15890434	15899257	+	8824	30.62	nucleus	--	--
Lsi11G007900	chr11	9245018	9246951	-	1934	31.75	nucleus	--	--
Lsi11G015420	chr11	23749186	23749521	+	336	30.06	endomembrane system	--	--
Lsi11G005870	chr11	6234012	6238365	+	4354	27.08	extracellular space	--	--
Lsi11G012980	chr11	21614955	21616778	-	1824	28.62	nucleus	--	--
Lsi11G015850	chr11	24258116	24258688	+	573	32.81	extracellular space	--	--
Lsi11G011890	chr11	20359509	20360783	+	1275	36	mitochondrion	--	--
Lsi11G002580	chr11	2603397	2603615	-	219	38.36	nucleus	--	--
Lsi11G017170	chr11	25261336	25262942	-	1607	33.48	organelle membrane	--	--
Lsi11G016060	chr11	24388108	24390426	-	2319	36.18	extracellular space	overlapping gene	--
Lsi11G017100	chr11	25239166	25241484	-	2319	16.77	chloroplast	de novo	--
Lsi11G008110	chr11	9992978	9994388	+	1411	32.88	extracellular space	overlapping gene	--
Lsi11G015590	chr11	23910813	23912208	-	1396	33.67	nucleus	--	--
Lsi11G009000	chr11	12013648	12013930	+	283	40.64	extracellular space	transposable element	--
Lsi11G010440	chr11	17986850	17987501	-	652	34.82	nucleus	--	--
Lsi11G009130	chr11	12597179	12597616	+	438	30.82	nucleus	Gene duplication	dispersed
Lsi11G006300	chr11	6670133	6670390	+	258	41.47	chloroplast	--	--
Lsi11G015110	chr11	23564165	23564944	+	780	27.18	chloroplast	--	--
Lsi11G007650	chr11	8617453	8619133	-	1681	32.18	extracellular space	--	--
Lsi11G003710	chr11	3825241	3827170	+	1930	33.94	nucleus	--	--
Lsi11G015510	chr11	23847737	23848725	+	989	32.76	nucleus	--	--
Lsi11G015450	chr11	23778472	23788035	-	9564	30.69	nucleus	Gene duplication	transposed
Lsi11G015340	chr11	23686380	23687803	-	1424	36.59	nucleus	--	--
Lsi11G002390	chr11	2399512	2404408	-	4897	32.18	chloroplast	overlapping gene	--
Lsi11G014420	chr11	22950759	22953147	+	2389	27.17	nucleus	--	--
Lsi11G009720	chr11	15569612	15571946	-	2335	39.61	nucleus	--	--
Lsi11G014440	chr11	22959349	22964236	+	4888	24.55	chloroplast	--	--
Lsi11G017120	chr11	25245979	25248526	+	2548	23.86	nucleus	--	--
Lsi11G010460	chr11	17993842	17994840	-	999	34.23	extracellular space	--	--
Lsi11G000090	chr11	55302	58780	-	3479	34.46	chloroplast	--	--
Lsi11G017070	chr11	25235482	25235900	-	419	38.66	organelle membrane	--	--
Lsi11G001970	chr11	2021670	2022306	+	637	42.86	nucleus	overlapping gene	--
Lsi11G005730	chr11	6073558	6076094	+	2537	36.22	nucleus	--	--
Lsi11G014810	chr11	23330694	23332010	+	1317	37.28	chloroplast	overlapping gene	--
Lsi11G016210	chr11	24543545	24546492	+	2948	31.21	extracellular space	transposable element	--
Lsi11G016620	chr11	24897941	24900490	+	2550	28.71	nucleus	overlapping gene	--
Lsi11G013250	chr11	21862176	21864776	-	2601	33.18	nucleus	--	--
Lsi11G014450	chr11	22973573	22976102	+	2530	30.32	nucleus	overlapping gene	--
Lsi11G015950	chr11	24321051	24325955	+	4905	31.68	chloroplast	--	--
Lsi11G000930	chr11	979711	980133	-	423	38.77	nucleus	--	--
Lsi11G010330	chr11	17688115	17706391	-	18277	34.49	chloroplast	--	--
Lsi11G016970	chr11	25152965	25153862	-	898	30.96	endomembrane system	transposable element	--
Lsi11G008740	chr11	11346162	11354066	-	7905	30.8	chloroplast	--	--
Lsi11G008130	chr11	10009672	10011769	+	2098	36.56	extracellular space	--	--
Lsi11G013600	chr11	22210189	22212326	-	2138	38.17	chloroplast	--	--
Lsi11G004710	chr11	4967072	4971326	+	4255	28.84	chloroplast	--	--
Lsi11G004300	chr11	4538021	4547579	+	9559	10.25	endomembrane system	overlapping gene	--
Lsi11G009340	chr11	13455363	13459403	+	4041	36.85	nucleus	--	--
Lsi11G017020	chr11	25179207	25183336	+	4130	38.79	organelle membrane	--	--
Lsi11G006690	chr11	7058516	7060956	+	2441	34.78	chloroplast thylakoid lumen	--	--
Lsi11G009530	chr11	14318935	14376121	+	57187	36.2	chloroplast thylakoid lumen	transposable element	--
Lsi11G014930	chr11	23426287	23427508	-	1222	46.07	chloroplast	--	--
Lsi11G004840	chr11	5102986	5109557	+	6572	35.93	organelle membrane	--	--

## Sheet: c.chayote
Gene accession	Chromosome name	Gene start (bp)	Gene end (bp)	Strand	Gene length	%GC content	Subcellular locations	Origin of models	Models of gene duplication
Sed0020373	Contig00011	27582	28381	-	800	44.75	nucleus	--	--
Sed0004591	Contig00084_ERROPOS100000	36613	58934	+	22322	48.05	chloroplast	--	--
Sed0010160	Contig00120	39596	41181	+	1586	41.74	chloroplast	Gene duplication	proximal
Sed0004178	Contig00129	5722	9507	+	3786	44.69	nucleus	--	--
Sed0001152	Contig00129	45996	47240	+	1245	44.42	nucleus	transposable element	--
Sed0001963	Contig00129	72788	73698	+	911	46.87	chloroplast	--	--
Sed0023523	Contig00228	7154	8204	+	1051	47	nucleus	--	--
Sed0016804	Contig00309_ERROPOS6498568	77760	78228	-	469	47.12	nucleus	--	--
Sed0026320	Contig00329_ERROPOS2733740	46233	62047	+	15815	39.69	nucleus	--	--
Sed0022668	LG01	802281	802994	+	714	45.1	nucleus	--	--
Sed0025051	LG01	2123287	2128941	+	5655	27.29	extracellular space	--	--
Sed0016853	LG01	2266734	2270461	+	3728	34.44	nucleus	Gene duplication	dispersed
Sed0014625	LG01	2747641	2748776	+	1136	39.61	nucleus	--	--
Sed0021344	LG01	2749282	2749956	+	675	43.7	nucleus	Gene duplication	dispersed
Sed0005301	LG01	2923942	2924668	-	727	44.98	nucleus	Gene duplication	dispersed
Sed0026449	LG01	4694131	4695614	+	1484	31.54	chloroplast	--	--
Sed0008029	LG01	5657923	5664328	+	6406	35.37	extracellular space	Gene duplication	dispersed
Sed0006530	LG01	5877388	5879632	+	2245	33.99	nucleus	Gene duplication	transposed
Sed0025169	LG01	10397211	10399192	-	1982	32.09	chloroplast	--	--
Sed0019575	LG01	10727443	10728142	-	700	49	chloroplast	Gene duplication	dispersed
Sed0011090	LG01	10851935	10852743	+	809	57.73	organelle membrane	overlapping gene	--
Sed0013913	LG01	12061885	12063586	+	1702	32.73	extracellular space	--	--
Sed0011097	LG01	14080656	14082846	-	2191	39.98	extracellular space	--	--
Sed0024382	LG01	14369716	14370455	-	740	43.92	nucleus	Gene duplication	dispersed
Sed0018842	LG01	14901387	14902253	-	867	37.49	nucleus	--	--
Sed0017631	LG01	17183639	17184797	-	1159	42.28	nucleus	Gene duplication	transposed
Sed0026935	LG01	18140955	18143065	-	2111	39.74	extracellular space	--	--
Sed0012450	LG01	19458918	19466790	-	7873	32.44	chloroplast	--	--
Sed0014898	LG01	21628858	21631040	-	2183	26.11	nucleus	--	--
Sed0009055	LG01	21721216	21721954	+	739	38.97	nucleus	--	--
Sed0009167	LG01	22080119	22083256	+	3138	34.32	chloroplast	--	--
Sed0001178	LG01	24861482	24862268	-	787	37.48	extracellular space	--	--
Sed0019907	LG01	25733678	25735944	-	2267	36.74	chloroplast	--	--
Sed0018465	LG01	25895714	25896325	+	612	43.14	nucleus	--	--
Sed0004222	LG01	26116565	26120531	-	3967	36.7	nucleus	--	--
Sed0015812	LG01	27043906	27046565	-	2660	32.78	endomembrane system	--	--
Sed0021017	LG01	27138105	27140159	-	2055	34.84	chloroplast	--	--
Sed0000721	LG01	27323635	27324454	-	820	40.24	nucleus	--	--
Sed0017616	LG01	31592812	31593399	+	588	44.9	nucleus	--	--
Sed0005294	LG01	32529999	32531840	+	1842	54.51	extracellular space	transposable element	--
Sed0005119	LG01	35459608	35460808	-	1201	45.63	chloroplast	transposable element	--
Sed0005270	LG01	42248106	42249833	-	1728	33.1	nucleus	transposable element	--
Sed0026679	LG01	57017503	57017929	+	427	55.04	nucleus	--	--
Sed0027879	LG01	58997670	59001063	-	3394	34.77	nucleus	--	--
Sed0019565	LG01	59043640	59044099	+	460	32.39	extracellular space	transposable element	--
Sed0022881	LG01	61032769	61033904	-	1136	38.38	nucleus	--	--
Sed0017872	LG01	62137463	62144976	+	7514	37.68	endomembrane system	--	--
Sed0013900	LG01	62497659	62500254	-	2596	34.71	nucleus	--	--
Sed0006764	LG01	62528020	62532222	+	4203	34.12	chloroplast	--	--
Sed0006764	LG01	62528020	62532222	+	4203	34.12	chloroplast	--	--
Sed0008534	LG01	63270850	63273466	+	2617	44.63	mitochondrion	--	--
Sed0011572	LG01	64056805	64057665	+	861	47.27	chloroplast	Gene duplication	dispersed
Sed0012041	LG01	64770703	64771633	-	931	36.73	nucleus	--	--
Sed0008586	LG01	65149082	65150359	-	1278	38.81	extracellular space	--	--
Sed0000691	LG01	66266238	66267347	-	1110	35.41	nucleus	transposable element	--
Sed0009426	LG01	67552053	67558183	+	6131	32.98	extracellular space	--	--
Sed0021391	LG01	68488220	68496107	+	7888	35.41	extracellular space	--	--
Sed0023118	LG01	68624087	68625583	-	1497	32.4	nucleus	--	--
Sed0020100	LG01	69406775	69407655	+	881	43.36	nucleus	--	--
Sed0025237	LG01	69581460	69582096	-	637	46.15	endomembrane system	--	--
Sed0011858	LG01	70680249	70681049	+	801	39.58	chloroplast	--	--
Sed0013872	LG01	70701686	70705696	-	4011	29.99	extracellular space	--	--
Sed0027747	LG02	1739497	1743620	+	4124	40.49	chloroplast	transposable element	--
Sed0013846	LG02	4526654	4529426	+	2773	34.58	chloroplast	--	--
Sed0007257	LG02	4860177	4861601	+	1425	35.65	nucleus	--	--
Sed0005587	LG02	4905698	4906805	-	1108	33.39	extracellular space	--	--
Sed0003632	LG02	5172886	5173567	+	682	37.1	extracellular space	--	--
Sed0008642	LG02	5195801	5196920	+	1120	37.14	nucleus	transposable element	--
Sed0027925	LG02	5349718	5352137	+	2420	28.76	nucleus	--	--
Sed0026974	LG02	6408125	6410724	-	2600	42.46	nucleus	--	--
Sed0012763	LG02	6410877	6412677	-	1801	43.7	nucleus	--	--
Sed0007450	LG02	10281817	10283626	-	1810	33.43	nucleus	transposable element	--
Sed0022892	LG02	30996281	30996761	+	481	43.24	extracellular space	--	--
Sed0013818	LG02	31463200	31463906	-	707	43.85	nucleus	--	--
Sed0024516	LG02	31648304	31649465	-	1162	34.77	chloroplast	transposable element	--
Sed0027330	LG02	32232618	32234342	-	1725	36.64	nucleus	--	--
Sed0008279	LG02	33308803	33314896	-	6094	30.64	nucleus	transposable element	--
Sed0012293	LG02	33448601	33449595	-	995	39.7	extracellular space	--	--
Sed0001940	LG02	34158382	34158884	-	503	34.19	extracellular space	transposable element	--
Sed0013202	LG02	35382255	35383399	+	1145	36.86	nucleus	transposable element	--
Sed0022634	LG02	36473612	36474900	+	1289	35.53	chloroplast	--	--
Sed0019414	LG02	38677209	38683445	+	6237	36.27	extracellular space	--	--
Sed0016170	LG02	38981137	38983744	-	2608	30.64	extracellular space	transposable element	--
Sed0016462	LG02	39259146	39259895	-	750	30.13	nucleus	transposable element	--
Sed0009009	LG02	39760361	39765937	-	5577	31.68	extracellular space	transposable element	--
Sed0024802	LG02	40896186	40897119	+	934	53.21	chloroplast	--	--
Sed0008216	LG02	40931605	40933878	+	2274	44.33	chloroplast	--	--
Sed0006548	LG02	41829358	41832538	-	3181	38.16	endomembrane system	--	--
Sed0014496	LG02	42968145	42968315	+	171	46.2	endomembrane system	transposable element	--
Sed0023712	LG02	43222095	43223485	-	1391	37.81	nucleus	--	--
Sed0008080	LG02	43315390	43316914	-	1525	32.13	endomembrane system	--	--
Sed0000750	LG02	43920476	43925357	-	4882	42.09	chloroplast	--	--
Sed0023633	LG02	44062386	44069946	+	7561	28.74	nucleus	--	--
Sed0020479	LG02	44094153	44095815	-	1663	30.91	extracellular space	--	--
Sed0025386	LG02	44333327	44336824	-	3498	33.05	nucleus	--	--
Sed0005550	LG02	44452339	44452750	-	412	46.6	chloroplast	--	--
Sed0005144	LG02	45064544	45065763	-	1220	30.74	extracellular space	--	--
Sed0009639	LG02	45476768	45480024	+	3257	37.18	chloroplast	--	--
Sed0009652	LG02	45489631	45493886	+	4256	29.46	chloroplast	--	--
Sed0026616	LG02	46405984	46407008	-	1025	40	nucleus	--	--
Sed0008785	LG02	47039012	47039759	-	748	41.18	nucleus	--	--
Sed0011301	LG02	49400356	49402324	-	1969	36.82	chloroplast	--	--
Sed0014855	LG02	51419863	51423008	-	3146	33.92	endomembrane system	--	--
Sed0014855	LG02	51419863	51423008	-	3146	33.92	endomembrane system	--	--
Sed0014855	LG02	51419863	51423008	-	3146	33.92	endomembrane system	--	--
Sed0016847	LG02	52705712	52706817	-	1106	38.25	chloroplast	--	--
Sed0003042	LG03	185685	188374	+	2690	46.8	nucleus	--	--
Sed0003042	LG03	185685	188374	+	2690	46.8	nucleus	--	--
Sed0003042	LG03	185685	188374	+	2690	46.8	nucleus	--	--
Sed0027293	LG03	1019949	1021401	+	1453	26.57	endomembrane system	--	--
Sed0005460	LG03	2825371	2828402	+	3032	30.31	extracellular space	--	--
Sed0004236	LG03	3627968	3629194	-	1227	35.7	extracellular space	--	--
Sed0027116	LG03	6063778	6064515	+	738	34.82	nucleus	--	--
Sed0015813	LG03	7526443	7530894	+	4452	29.13	nucleus	--	--
Sed0007481	LG03	8744712	8748968	-	4257	31.13	endomembrane system	--	--
Sed0012013	LG03	8925708	8926356	-	649	44.99	nucleus	Gene duplication	dispersed
Sed0012385	LG03	12560173	12563889	+	3717	31.29	chloroplast	--	--
Sed0023846	LG03	13144955	13149696	-	4742	31.91	extracellular space	--	--
Sed0023846	LG03	13144955	13149696	-	4742	31.91	extracellular space	--	--
Sed0023846	LG03	13144955	13149696	-	4742	31.91	extracellular space	--	--
Sed0023846	LG03	13144955	13149696	-	4742	31.91	extracellular space	--	--
Sed0023846	LG03	13144955	13149696	-	4742	31.91	extracellular space	--	--
Sed0023846	LG03	13144955	13149696	-	4742	31.91	extracellular space	--	--
Sed0023846	LG03	13144955	13149696	-	4742	31.91	extracellular space	--	--
Sed0023913	LG03	13567693	13570350	+	2658	36.12	nucleus	--	--
Sed0023913	LG03	13567693	13570350	+	2658	36.12	nucleus	--	--
Sed0023913	LG03	13567693	13570350	+	2658	36.12	nucleus	--	--
Sed0006156	LG03	14477424	14478308	-	885	40.34	nucleus	--	--
Sed0028211	LG03	14864062	14869996	+	5935	30.67	nucleus	--	--
Sed0028211	LG03	14864062	14869996	+	5935	30.67	nucleus	--	--
Sed0028211	LG03	14864062	14869996	+	5935	30.67	nucleus	--	--
Sed0028211	LG03	14864062	14869996	+	5935	30.67	nucleus	--	--
Sed0028211	LG03	14864062	14869996	+	5935	30.67	nucleus	--	--
Sed0010527	LG03	15328254	15329611	+	1358	35.71	endomembrane system	--	--
Sed0003000	LG03	15572072	15576191	-	4120	34.68	nucleus	--	--
Sed0006242	LG03	15713371	15714133	-	763	38.53	nucleus	--	--
Sed0025823	LG03	15871031	15874132	+	3102	30.34	nucleus	--	--
Sed0015000	LG03	16756169	16756753	-	585	27.69	chloroplast	--	--
Sed0027334	LG03	16798628	16811796	-	13169	35.09	endomembrane system	--	--
Sed0017466	LG03	16922503	16927392	-	4890	31.31	organelle membrane	--	--
Sed0017466	LG03	16922503	16927392	-	4890	31.31	organelle membrane	--	--
Sed0017466	LG03	16922503	16927392	-	4890	31.31	organelle membrane	--	--
Sed0017466	LG03	16922503	16927392	-	4890	31.31	organelle membrane	--	--
Sed0005406	LG03	18453569	18456305	+	2737	35.84	nucleus	Gene duplication	dispersed
Sed0021667	LG03	19730622	19731243	+	622	40.51	nucleus	transposable element	--
Sed0001039	LG03	21075430	21076532	+	1103	35.27	chloroplast	Gene duplication	dispersed
Sed0020481	LG03	26117903	26119592	+	1690	50.06	nucleus	transposable element	--
Sed0022982	LG03	35348363	35349796	+	1434	34.24	nucleus	transposable element	--
Sed0000485	LG03	40217682	40221101	+	3420	42.92	nucleus	--	--
Sed0001617	LG03	40369160	40370938	-	1779	37.32	nucleus	--	--
Sed0025267	LG03	40794935	40795833	+	899	38.15	chloroplast	--	--
Sed0002048	LG03	42632245	42639706	+	7462	36.22	endomembrane system	--	--
Sed0014847	LG03	42661562	42664963	-	3402	29.75	organelle membrane	--	--
Sed0010146	LG03	43137561	43144752	+	7192	39.25	chloroplast	--	--
Sed0018648	LG03	45283326	45283762	-	437	37.76	nucleus	--	--
Sed0012897	LG03	47686237	47686836	-	600	40.33	nucleus	--	--
Sed0024462	LG04	219723	221003	+	1281	37.39	chloroplast	--	--
Sed0005205	LG04	320190	322326	-	2137	34.58	nucleus	--	--
Sed0017788	LG04	403381	404240	-	860	41.51	nucleus	--	--
Sed0010275	LG04	491110	492912	+	1803	36.94	plasma membrane	--	--
Sed0027831	LG04	759516	778704	+	19189	39.68	endomembrane system	--	--
Sed0027090	LG04	2089533	2090688	-	1156	40.05	nucleus	--	--
Sed0002347	LG04	3980172	3982328	+	2157	33.66	chloroplast	de novo	--
Sed0019388	LG04	4751371	4754437	+	3067	41.64	extracellular space	--	--
Sed0020222	LG04	5427134	5430137	+	3004	27.03	chloroplast	--	--
Sed0002416	LG04	6150452	6154816	-	4365	36.95	nucleus	--	--
Sed0002416	LG04	6150452	6154816	-	4365	36.95	nucleus	--	--
Sed0016158	LG04	8429216	8430499	+	1284	40.03	organelle membrane	--	--
Sed0020598	LG04	8996117	8996895	+	779	45.19	nucleus	--	--
Sed0014159	LG04	9913298	9914076	+	779	44.93	nucleus	--	--
Sed0004525	LG04	11017074	11018002	-	929	35.95	extracellular space	--	--
Sed0020141	LG04	11350114	11351331	+	1218	34.32	nucleus	--	--
Sed0010455	LG04	11892197	11896824	-	4628	25.95	extracellular space	--	--
Sed0019959	LG04	12511164	12512803	-	1640	28.17	nucleus	--	--
Sed0013190	LG04	13465672	13470567	-	4896	42.46	nucleus	--	--
Sed0023912	LG04	21415547	21417567	-	2021	38.89	nucleus	--	--
Sed0009162	LG04	23116611	23117824	+	1214	42.75	organelle membrane	--	--
Sed0025320	LG04	23759688	23761144	+	1457	30.95	nucleus	--	--
Sed0001517	LG04	23842983	23849108	+	6126	45.38	nucleus	--	--
Sed0000707	LG04	23996796	23998670	+	1875	36.11	chloroplast	--	--
Sed0015218	LG04	24722789	24723525	+	737	39.76	nucleus	--	--
Sed0006119	LG04	25341673	25343612	+	1940	39.33	nucleus	--	--
Sed0008011	LG04	25577422	25578633	+	1212	43.73	chloroplast	--	--
Sed0000149	LG04	25578911	25583838	+	4928	39.08	nucleus	--	--
Sed0011832	LG04	26584665	26586006	-	1342	32.04	chloroplast	--	--
Sed0012076	LG04	27624865	27634679	-	9815	27.46	nucleus	--	--
Sed0008342	LG04	27777357	27781338	+	3982	33.65	nucleus	transposable element	--
Sed0008342	LG04	27777357	27781338	+	3982	33.65	nucleus	transposable element	--
Sed0008342	LG04	27777357	27781338	+	3982	33.65	nucleus	transposable element	--
Sed0024212	LG04	28341647	28346790	-	5144	33.44	chloroplast	--	--
Sed0019971	LG04	30136349	30137083	-	735	50.34	nucleus	--	--
Sed0015601	LG04	30435436	30436057	-	622	34.08	extracellular space	--	--
Sed0021763	LG04	31690603	31694569	-	3967	28.26	chloroplast thylakoid lumen	--	--
Sed0003872	LG04	31904666	31906046	-	1381	27.08	extracellular space	--	--
Sed0018912	LG04	32590656	32594477	-	3822	33.44	chloroplast	--	--
Sed0005307	LG04	33221516	33223370	-	1855	34.99	nucleus	--	--
Sed0011660	LG04	34547367	34548041	+	675	56.44	extracellular space	--	--
Sed0012119	LG04	34552632	34552915	-	284	36.62	chloroplast	--	--
Sed0010102	LG04	38181859	38183153	+	1295	31.58	organelle membrane	--	--
Sed0018222	LG04	38408683	38414386	-	5704	34.73	chloroplast	--	--
Sed0018222	LG04	38408683	38414386	-	5704	34.73	chloroplast	--	--
Sed0018222	LG04	38408683	38414386	-	5704	34.73	chloroplast	--	--
Sed0018222	LG04	38408683	38414386	-	5704	34.73	chloroplast	--	--
Sed0018222	LG04	38408683	38414386	-	5704	34.73	chloroplast	--	--
Sed0018222	LG04	38408683	38414386	-	5704	34.73	chloroplast	--	--
Sed0018222	LG04	38408683	38414386	-	5704	34.73	chloroplast	--	--
Sed0018222	LG04	38408683	38414386	-	5704	34.73	chloroplast	--	--
Sed0018222	LG04	38408683	38414386	-	5704	34.73	chloroplast	--	--
Sed0018222	LG04	38408683	38414386	-	5704	34.73	chloroplast	--	--
Sed0018222	LG04	38408683	38414386	-	5704	34.73	chloroplast	--	--
Sed0018222	LG04	38408683	38414386	-	5704	34.73	chloroplast	--	--
Sed0008161	LG04	38611629	38615590	+	3962	22.89	chloroplast	--	--
Sed0025829	LG04	39276935	39277645	+	711	48.1	chloroplast	--	--
Sed0015436	LG04	39284216	39285623	+	1408	36.15	nucleus	--	--
Sed0001775	LG04	40370400	40372434	-	2035	32.68	extracellular space	--	--
Sed0005650	LG04	40452591	40452785	+	195	33.85	endomembrane system	--	--
Sed0004272	LG04	40917368	40918389	+	1022	44.03	chloroplast	--	--
Sed0023348	LG04	41046244	41048527	+	2284	35.46	nucleus	--	--
Sed0012441	LG04	41604866	41606314	+	1449	25.81	chloroplast	--	--
Sed0019365	LG04	41758264	41759167	+	904	40.71	nucleus	--	--
Sed0023238	LG04	41771103	41773224	-	2122	31.81	nucleus	--	--
Sed0001762	LG04	41788812	41789675	+	864	41.78	endomembrane system	--	--
Sed0014578	LG04	42141161	42143564	-	2404	35.61	nucleus	--	--
Sed0016086	LG04	42997726	42999167	-	1442	28.71	endomembrane system	Gene duplication	tandem
Sed0015611	LG04	46792760	46794330	-	1571	28.52	chloroplast	--	--
Sed0001607	LG05	1254608	1257666	+	3059	35.08	chloroplast	--	--
Sed0005620	LG05	2519530	2521084	+	1555	35.82	organelle membrane	overlapping gene	--
Sed0023580	LG05	4731625	4732730	+	1106	35.35	extracellular space	de novo	--
Sed0025097	LG05	5347192	5348541	-	1350	33.26	nucleus	--	--
Sed0024769	LG05	7750803	7753334	-	2532	39.77	mitochondrion	--	--
Sed0007363	LG05	7780339	7780821	+	483	65.42	plasma membrane	--	--
Sed0002568	LG05	8049733	8050762	-	1030	43.98	nucleus	--	--
Sed0021380	LG05	9439457	9439939	-	483	39.96	nucleus	transposable element	--
Sed0021201	LG05	9632096	9633042	+	947	44.77	chloroplast	--	--
Sed0004139	LG05	10436632	10441451	-	4820	29.94	nucleus	--	--
Sed0004139	LG05	10436632	10441451	-	4820	29.94	nucleus	--	--
Sed0004139	LG05	10436632	10441451	-	4820	29.94	nucleus	--	--
Sed0004139	LG05	10436632	10441451	-	4820	29.94	nucleus	--	--
Sed0004139	LG05	10436632	10441451	-	4820	29.94	nucleus	--	--
Sed0024919	LG05	11173581	11179523	+	5943	32.05	nucleus	transposable element	--
Sed0013947	LG05	11878055	11878783	+	729	47.74	extracellular space	--	--
Sed0008954	LG05	11975839	11977100	+	1262	36.21	nucleus	--	--
Sed0005401	LG05	13014331	13015952	-	1622	51.42	chloroplast	transposable element	--
Sed0013723	LG05	14005348	14006151	+	804	50.12	chloroplast	transposable element	--
Sed0015368	LG05	19620878	19621856	+	979	49.44	nucleus	transposable element	--
Sed0026527	LG05	27273473	27276192	+	2720	33.35	chloroplast	--	--
Sed0015044	LG05	27708872	27709394	-	523	33.27	extracellular space	transposable element	--
Sed0007623	LG05	27807353	27808798	+	1446	30.22	extracellular space	transposable element	--
Sed0007348	LG05	27845570	27847461	+	1892	35.62	nucleus	--	--
Sed0016437	LG05	28614606	28615507	+	902	44.68	nucleus	--	--
Sed0018497	LG05	28666497	28667931	-	1435	44.25	plasma membrane	--	--
Sed0007500	LG05	29203787	29204911	+	1125	32.98	nucleus	transposable element	--
Sed0002846	LG05	29303934	29309421	-	5488	30.03	chloroplast	--	--
Sed0013881	LG05	29988346	29995163	-	6818	33.38	nucleus	--	--
Sed0015298	LG05	33291071	33291804	-	734	41.42	nucleus	--	--
Sed0020588	LG05	33549267	33550592	+	1326	56.03	extracellular space	overlapping gene	--
Sed0005196	LG05	34046190	34046837	+	648	48.15	chloroplast	--	--
Sed0009690	LG05	36169160	36176676	-	7517	26.7	chloroplast	--	--
Sed0010251	LG05	37239962	37240971	+	1010	37.03	extracellular space	overlapping gene	--
Sed0004248	LG05	38238009	38240471	+	2463	34.71	chloroplast	--	--
Sed0009076	LG05	38931372	38933617	+	2246	35.84	organelle membrane	--	--
Sed0009076	LG05	38931372	38933617	+	2246	35.84	organelle membrane	--	--
Sed0009076	LG05	38931372	38933617	+	2246	35.84	organelle membrane	--	--
Sed0017376	LG05	39787917	39790554	-	2638	31.01	chloroplast	--	--
Sed0014155	LG05	40567891	40569278	-	1388	32.13	nucleus	--	--
Sed0009190	LG05	40699487	40702322	-	2836	31.95	mitochondrion	--	--
Sed0003598	LG05	41384194	41387757	-	3564	27.13	nucleus	--	--
Sed0000126	LG05	43224428	43226624	-	2197	29.95	nucleus	--	--
Sed0025881	LG05	43694145	43694688	-	544	45.77	chloroplast	--	--
Sed0007599	LG05	44625869	44628070	-	2202	34.7	extracellular space	--	--
Sed0009766	LG05	44984979	44986372	-	1394	35.37	nucleus	--	--
Sed0006959	LG05	45599591	45600288	-	698	34.81	nucleus	--	--
Sed0008538	LG06	2382026	2384780	-	2755	37.5	nucleus	transposable element	--
Sed0007131	LG06	3503102	3504254	+	1153	33.56	nucleus	--	--
Sed0020857	LG06	4161882	4166550	+	4669	27.61	extracellular space	--	--
Sed0000888	LG06	4168213	4169194	+	982	33.6	extracellular space	--	--
Sed0027246	LG06	4200672	4205725	-	5054	30.99	extracellular space	--	--
Sed0025724	LG06	4225948	4227441	-	1494	31.99	extracellular space	--	--
Sed0001250	LG06	4251556	4272295	-	20740	33.75	extracellular space	--	--
Sed0018464	LG06	4282748	4285003	-	2256	42.51	extracellular space	--	--
Sed0000466	LG06	4948806	4951974	+	3169	35.66	nucleus	--	--
Sed0023212	LG06	5576581	5582345	+	5765	38.96	nucleus	--	--
Sed0021122	LG06	8626864	8630258	-	3395	31.08	endomembrane system	--	--
Sed0021122	LG06	8626864	8630258	-	3395	31.08	endomembrane system	--	--
Sed0019606	LG06	9041480	9042743	-	1264	36.71	nucleus	--	--
Sed0005942	LG06	9532454	9540431	-	7978	40.27	extracellular space	--	--
Sed0022907	LG06	14879969	14881566	+	1598	40.74	nucleus	transposable element	--
Sed0005871	LG06	15373951	15384817	-	10867	39	chloroplast	transposable element	--
Sed0016535	LG06	15452831	15453504	-	674	45.99	nucleus	--	--
Sed0006337	LG06	15466774	15467472	+	699	43.2	nucleus	--	--
Sed0022894	LG06	19327289	19328898	-	1610	38.76	nucleus	--	--
Sed0014143	LG06	19963177	19964314	-	1138	44.55	chloroplast	--	--
Sed0000597	LG06	26086123	26089599	-	3477	36.84	nucleus	--	--
Sed0000597	LG06	26086123	26089599	-	3477	36.84	nucleus	--	--
Sed0027451	LG06	31694189	31697728	-	3540	31.53	nucleus	--	--
Sed0023196	LG06	32718515	32719434	+	920	33.04	nucleus	transposable element	--
Sed0020906	LG06	32884697	32891220	+	6524	41.06	nucleus	transposable element	--
Sed0016685	LG06	32911751	32913043	+	1293	40.99	nucleus	--	--
Sed0012058	LG06	33888902	33898632	-	9731	44.72	chloroplast	--	--
Sed0004814	LG06	36956448	36960421	+	3974	33.34	chloroplast	--	--
Sed0012826	LG06	37415878	37423942	+	8065	31.64	nucleus	--	--
Sed0020849	LG06	37630614	37631446	-	833	48.62	chloroplast	--	--
Sed0018962	LG06	37899194	37899748	+	555	63.6	extracellular space	overlapping gene	--
Sed0014588	LG06	39260525	39267759	+	7235	29.09	extracellular space	--	--
Sed0025825	LG06	39854209	39859380	+	5172	38.23	extracellular space	overlapping gene	--
Sed0002117	LG06	40616173	40618930	-	2758	31.54	nucleus	--	--
Sed0000798	LG06	41778483	41779518	-	1036	40.25	chloroplast	--	--
Sed0010890	LG06	42687676	42688394	-	719	48.12	nucleus	--	--
Sed0003586	LG06	43395516	43396857	-	1342	34.13	chloroplast	--	--
Sed0015007	LG06	46013984	46016620	+	2637	37.73	chloroplast	--	--
Sed0015007	LG06	46013984	46016620	+	2637	37.73	chloroplast	--	--
Sed0015007	LG06	46013984	46016620	+	2637	37.73	chloroplast	--	--
Sed0015007	LG06	46013984	46016620	+	2637	37.73	chloroplast	--	--
Sed0015007	LG06	46013984	46016620	+	2637	37.73	chloroplast	--	--
Sed0022006	LG06	46213681	46214715	-	1035	27.05	organelle membrane	--	--
Sed0018593	LG07	933881	935312	-	1432	44.48	chloroplast	Gene duplication	dispersed
Sed0024887	LG07	3027970	3031103	-	3134	35.39	nucleus	Gene duplication	dispersed
Sed0001585	LG07	3439987	3440509	-	523	33.08	extracellular space	transposable element	dispersed
Sed0025919	LG07	3739739	3741686	-	1948	26.64	organelle membrane	--	--
Sed0023740	LG07	3861735	3862579	+	845	37.87	nucleus	Gene duplication	tandem
Sed0027162	LG07	3878192	3879330	+	1139	35.73	organelle membrane	overlapping gene	--
Sed0019290	LG07	5697697	5698702	+	1006	45.92	chloroplast	Gene duplication	dispersed
Sed0015253	LG07	5999783	6002534	-	2752	34.88	organelle membrane	Gene duplication	dispersed
Sed0010843	LG07	6693706	6697380	+	3675	48.65	extracellular space	Gene duplication	dispersed
Sed0011945	LG07	6697510	6698069	+	560	42.86	nucleus	--	--
Sed0017606	LG07	6810939	6811417	+	479	48.64	nucleus	--	--
Sed0011427	LG07	8524512	8533511	-	9000	33.9	extracellular space	transposable element	--
Sed0019728	LG07	9807058	9821844	-	14787	37.18	nucleus	Gene duplication	dispersed
Sed0009320	LG07	10176128	10179018	+	2891	36.01	nucleus	--	--
Sed0001532	LG07	10667065	10668598	-	1534	43.22	chloroplast	transposable element	dispersed
Sed0023084	LG07	10757317	10758496	-	1180	43.14	nucleus	--	--
Sed0004384	LG07	11338847	11340245	-	1399	42.89	chloroplast	Gene duplication	dispersed
Sed0008126	LG07	13655995	13661499	+	5505	32.1	plasma membrane	--	--
Sed0015342	LG07	14831235	14832077	+	843	39.62	nucleus	--	--
Sed0020466	LG07	14876440	14882346	-	5907	31.69	chloroplast	--	--
Sed0009269	LG07	14966992	14969995	+	3004	31.52	nucleus	--	--
Sed0018243	LG07	15583063	15586420	+	3358	37.02	chloroplast	Gene duplication	dispersed
Sed0020656	LG07	15586883	15589273	+	2391	37.47	nucleus	Gene duplication	dispersed
Sed0008647	LG07	15762247	15773959	-	11713	32.01	extracellular space	transposable element	dispersed
Sed0000262	LG07	15935578	15936398	+	821	42.27	nucleus	--	--
Sed0004727	LG07	16106466	16115579	-	9114	32.7	nucleus	--	--
Sed0024307	LG07	17364648	17365983	-	1336	31.66	extracellular space	--	--
Sed0001848	LG07	17925092	17928616	+	3525	41.7	nucleus	Gene duplication	dispersed
Sed0022422	LG07	18203997	18204571	-	575	38.43	nucleus	--	--
Sed0015236	LG07	18491659	18492759	+	1101	46.23	nucleus	transposable element	--
Sed0027915	LG07	18905346	18908820	-	3475	39.22	extracellular space	--	--
Sed0008863	LG07	30541634	30550168	+	8535	38.3	nucleus	--	--
Sed0027935	LG07	30665072	30666969	+	1898	40.89	nucleus	--	--
Sed0001823	LG07	33230637	33231343	-	707	47.81	nucleus	Gene duplication	dispersed
Sed0027818	LG07	34741932	34743407	+	1476	32.59	nucleus	--	--
Sed0002417	LG07	34766824	34773000	-	6177	31.67	nucleus	--	--
Sed0013003	LG07	34886757	34889707	+	2951	36.56	organelle membrane	--	--
Sed0000432	LG07	35224081	35228686	-	4606	35.08	extracellular space	Gene duplication	dispersed
Sed0013385	LG07	36242987	36243618	+	632	40.82	chloroplast	--	--
Sed0017822	LG07	36248153	36250702	+	2550	36.98	extracellular space	Gene duplication	dispersed
Sed0020234	LG07	36550919	36557956	-	7038	36.63	nucleus	--	--
Sed0004353	LG07	37215215	37218373	-	3159	30.71	chloroplast	--	--
Sed0021111	LG07	38212563	38213652	-	1090	48.07	extracellular space	overlapping gene	--
Sed0012520	LG07	39122206	39125051	-	2846	27.23	nucleus	--	--
Sed0007008	LG07	39134307	39135668	-	1362	25.77	chloroplast	--	--
Sed0015506	LG07	39347620	39351833	-	4214	43.81	endomembrane system	--	--
Sed0018952	LG07	40564038	40564573	-	536	46.83	plasma membrane	--	--
Sed0016289	LG07	41497726	41499331	-	1606	37.42	nucleus	--	--
Sed0003914	LG07	41573284	41575128	-	1845	36.21	mitochondrion	--	--
Sed0027569	LG07	42849215	42850230	+	1016	43.8	chloroplast	Gene duplication	dispersed
Sed0021153	LG07	43559990	43562489	-	2500	29.88	chloroplast	--	--
Sed0019823	LG08	648831	650688	+	1858	34.45	chloroplast	--	--
Sed0013492	LG08	3663122	3665438	+	2317	36.17	plasma membrane	overlapping gene	--
Sed0006860	LG08	3724620	3728278	+	3659	34.33	extracellular space	Gene duplication	dispersed
Sed0017678	LG08	4491888	4492489	-	602	42.03	endomembrane system	--	--
Sed0004404	LG08	5234905	5239535	-	4631	31.03	nucleus	--	--
Sed0015546	LG08	5489895	5490564	+	670	41.34	chloroplast	--	--
Sed0026416	LG08	6893278	6897828	-	4551	43.84	chloroplast	--	--
Sed0009952	LG08	6966544	6967222	-	679	43.59	nucleus	Gene duplication	dispersed
Sed0012267	LG08	8363187	8363888	+	702	35.04	nucleus	transposable element	dispersed
Sed0011400	LG08	9897537	9902452	-	4916	41.46	chloroplast	Gene duplication	dispersed
Sed0027771	LG08	10249183	10249994	-	812	39.29	nucleus	--	--
Sed0019260	LG08	12346946	12354011	+	7066	39.78	nucleus	--	--
Sed0010936	LG08	16211577	16212167	+	591	56.68	chloroplast	transposable element	dispersed
Sed0005740	LG08	23983347	23986539	+	3193	38.02	nucleus	--	--
Sed0008105	LG08	25592214	25592624	+	411	45.01	chloroplast	--	--
Sed0000561	LG08	26214407	26215761	-	1355	43.25	nucleus	--	--
Sed0020237	LG08	26388423	26391170	-	2748	33.59	nucleus	--	--
Sed0012447	LG08	26464956	26472612	+	7657	29.87	nucleus	--	--
Sed0028202	LG08	26539687	26540524	-	838	45.82	nucleus	--	--
Sed0020815	LG08	27088711	27089379	-	669	48.88	nucleus	--	--
Sed0008866	LG08	27119396	27126204	-	6809	30.46	organelle membrane	--	--
Sed0008549	LG08	27141241	27144577	-	3337	33.59	nucleus	--	--
Sed0007823	LG08	27251437	27252570	+	1134	43.12	endomembrane system	--	--
Sed0007207	LG08	27940973	27943238	-	2266	37.73	nucleus	--	--
Sed0010776	LG08	29749942	29750328	+	387	49.1	nucleus	Gene duplication	dispersed
Sed0016052	LG08	29919247	29920304	+	1058	38.94	nucleus	--	--
Sed0013940	LG08	30549640	30550301	-	662	46.37	nucleus	Gene duplication	dispersed
Sed0011220	LG08	30550993	30551892	-	900	36.22	chloroplast	--	--
Sed0023387	LG08	30906784	30907528	+	745	35.97	extracellular space	--	--
Sed0017493	LG08	31770486	31773933	-	3448	33.5	chloroplast	--	--
Sed0006064	LG08	32077906	32078664	+	759	46.51	nucleus	--	--
Sed0002047	LG08	32965733	32967125	-	1393	46.3	nucleus	Gene duplication	tandem
Sed0003102	LG08	33928800	33929646	+	847	48.41	chloroplast	--	--
Sed0002001	LG08	34520903	34522908	-	2006	33.9	endomembrane system	--	--
Sed0005601	LG08	34590003	34591209	-	1207	38.86	nucleus	--	--
Sed0009668	LG08	34627914	34630224	-	2311	26.96	extracellular space	--	--
Sed0020399	LG08	35448594	35449045	-	452	46.24	nucleus	Gene duplication	dispersed
Sed0006839	LG08	35508603	35509532	+	930	33.76	extracellular space	--	--
Sed0019671	LG08	36686508	36687125	-	618	45.47	plasma membrane	Gene duplication	tandem
Sed0026808	LG08	36690257	36691017	-	761	45.2	endomembrane system	Gene duplication	tandem
Sed0009514	LG08	36697845	36698570	-	726	44.77	endomembrane system	Gene duplication	tandem
Sed0004764	LG08	38068358	38073205	+	4848	33.87	chloroplast	--	--
Sed0004764	LG08	38068358	38073205	+	4848	33.87	chloroplast	--	--
Sed0004764	LG08	38068358	38073205	+	4848	33.87	chloroplast	--	--
Sed0016187	LG08	38558901	38561712	-	2812	35.06	organelle membrane	Gene duplication	wgd
Sed0011359	LG08	38889009	38889397	-	389	35.48	nucleus	--	--
Sed0005201	LG08	40329672	40330582	-	911	46.1	chloroplast	--	--
Sed0010717	LG09	477370	478531	-	1162	38.3	extracellular space	--	--
Sed0000496	LG09	1753492	1754306	+	815	35.83	chloroplast	--	--
Sed0027190	LG09	4265858	4267377	+	1520	30.26	nucleus	--	--
Sed0025135	LG09	6683748	6684973	-	1226	43.56	chloroplast thylakoid lumen	--	--
Sed0025135	LG09	6683748	6684973	-	1226	43.56	chloroplast thylakoid lumen	--	--
Sed0006935	LG09	7011046	7015358	+	4313	29.84	chloroplast	de novo	--
Sed0008275	LG09	7384851	7385819	+	969	32.71	nucleus	transposable element	dispersed
Sed0017820	LG09	8381997	8383501	-	1505	52.89	extracellular space	overlapping gene	--
Sed0020169	LG09	9059433	9062463	-	3031	37.71	chloroplast	--	--
Sed0010119	LG09	9103393	9105948	+	2556	42.02	nucleus	Gene duplication	dispersed
Sed0004346	LG09	9826973	9835877	-	8905	36.04	chloroplast thylakoid lumen	--	--
Sed0026448	LG09	13968849	13969506	+	658	47.87	nucleus	--	--
Sed0005348	LG09	14578320	14578856	+	537	50.47	nucleus	transposable element	--
Sed0018162	LG09	15247179	15250773	+	3595	41.78	chloroplast	--	--
Sed0019350	LG09	16652534	16657436	-	4903	39.61	nucleus	--	--
Sed0018307	LG09	23361214	23361988	+	775	49.81	chloroplast	transposable element	--
Sed0013365	LG09	24604356	24607361	+	3006	44.54	nucleus	transposable element	--
Sed0006409	LG09	25641168	25642822	-	1655	36.44	nucleus	--	--
Sed0003949	LG09	26261527	26264337	-	2811	35.33	extracellular space	--	--
Sed0014095	LG09	26953420	26957163	+	3744	39.02	extracellular space	--	--
Sed0001466	LG09	27141718	27153687	+	11970	43.04	chloroplast	--	--
Sed0000956	LG09	28427738	28430888	-	3151	31.67	extracellular space	--	--
Sed0003556	LG09	28732375	28735168	-	2794	38.3	nucleus	--	--
Sed0008693	LG09	30007280	30008932	-	1653	40.59	nucleus	--	--
Sed0022457	LG09	30662093	30666430	-	4338	48.13	nucleus	transposable element	--
Sed0015361	LG09	30719738	30722116	+	2379	43.72	chloroplast	--	--
Sed0013510	LG09	30770498	30774029	-	3532	42.19	chloroplast	--	--
Sed0013510	LG09	30770498	30774029	-	3532	42.19	chloroplast	--	--
Sed0013510	LG09	30770498	30774029	-	3532	42.19	chloroplast	--	--
Sed0013510	LG09	30770498	30774029	-	3532	42.19	chloroplast	--	--
Sed0001193	LG09	31214762	31215966	+	1205	40	chloroplast	--	--
Sed0000539	LG09	31450952	31451642	-	691	58.32	chloroplast	--	--
Sed0010983	LG09	31829385	31830444	+	1060	42.36	nucleus	--	--
Sed0022946	LG09	31960791	31961431	-	641	40.72	chloroplast	--	--
Sed0022276	LG09	32110530	32114771	-	4242	25.34	extracellular space	transposable element	--
Sed0025304	LG09	32271417	32303112	-	31696	37.64	endomembrane system	--	--
Sed0008891	LG09	32953181	32953778	+	598	33.44	nucleus	transposable element	--
Sed0026419	LG09	34412101	34413306	+	1206	31.92	nucleus	--	--
Sed0025075	LG09	35878998	35879498	+	501	54.69	plasma membrane	--	--
Sed0003118	LG09	37197637	37198282	-	646	46.75	nucleus	--	--
Sed0028159	LG09	37547407	37548265	+	859	48.89	chloroplast	--	--
Sed0008715	LG10	1310508	1311240	+	733	44.47	nucleus	Gene duplication	dispersed
Sed0020780	LG10	2527689	2528280	+	592	44.76	chloroplast	--	--
Sed0023401	LG10	6700876	6701495	+	620	47.1	chloroplast	--	--
Sed0009054	LG10	7866071	7870783	-	4713	38.04	endomembrane system	Gene duplication	dispersed
Sed0015062	LG10	9515268	9516472	+	1205	32.78	extracellular space	transposable element	--
Sed0015062	LG10	9515268	9516472	+	1205	32.78	extracellular space	transposable element	--
Sed0014423	LG10	11424999	11429505	-	4507	33.64	endomembrane system	--	--
Sed0014423	LG10	11424999	11429505	-	4507	33.64	endomembrane system	--	--
Sed0014423	LG10	11424999	11429505	-	4507	33.64	endomembrane system	--	--
Sed0014423	LG10	11424999	11429505	-	4507	33.64	endomembrane system	--	--
Sed0014423	LG10	11424999	11429505	-	4507	33.64	endomembrane system	--	--
Sed0020745	LG10	14915743	14918452	+	2710	50.7	endomembrane system	transposable element	--
Sed0020828	LG10	16630636	16631150	+	515	56.12	chloroplast	--	--
Sed0021861	LG10	19037755	19038348	-	594	43.6	nucleus	Gene duplication	dispersed
Sed0006615	LG10	20043911	20044464	-	554	47.29	chloroplast	--	--
Sed0012797	LG10	20347589	20348375	-	787	46.51	chloroplast	--	--
Sed0004851	LG10	21214173	21215049	-	877	44.81	chloroplast	--	--
Sed0024642	LG10	22717225	22718088	-	864	55.9	nucleus	transposable element	dispersed
Sed0018580	LG10	26616033	26616678	+	646	46.75	extracellular space	transposable element	--
Sed0022504	LG10	27114595	27116557	+	1963	32.65	chloroplast	--	--
Sed0017193	LG10	27298073	27302284	-	4212	31.24	chloroplast	--	--
Sed0008344	LG10	27636191	27638163	-	1973	44.5	nucleus	Gene duplication	dispersed
Sed0017087	LG10	30328139	30331075	-	2937	30.54	extracellular space	--	--
Sed0020475	LG10	31535617	31536171	-	555	42.7	mitochondrion	--	--
Sed0024176	LG10	32732674	32736679	+	4006	37.12	nucleus	--	--
Sed0007383	LG10	33558750	33559926	+	1177	32.54	nucleus	--	--
Sed0026768	LG10	33802448	33803481	+	1034	44.2	chloroplast	Gene duplication	dispersed
Sed0015001	LG10	34329364	34330628	+	1265	30.51	chloroplast thylakoid lumen	overlapping gene	--
Sed0020723	LG10	36897526	36898899	-	1374	31.44	chloroplast	--	--
Sed0007555	LG10	37641185	37642499	+	1315	41.37	nucleus	--	--
Sed0017519	LG10	37704255	37705222	-	968	43.9	endomembrane system	Gene duplication	dispersed
Sed0003244	LG11	1622020	1623047	-	1028	44.55	nucleus	--	--
Sed0006823	LG11	2347896	2349255	+	1360	33.09	extracellular space	de novo	--
Sed0025215	LG11	2385055	2386023	-	969	48.4	extracellular space	--	--
Sed0012507	LG11	2596628	2597116	-	489	38.85	nucleus	--	--
Sed0005330	LG11	2912200	2914573	-	2374	30.92	nucleus	--	--
Sed0009350	LG11	6062630	6063396	-	767	47.98	nucleus	--	--
Sed0016331	LG11	7330821	7331503	-	683	43.63	nucleus	--	--
Sed0026292	LG11	9609844	9613250	+	3407	30.03	extracellular space	transposable element	--
Sed0026803	LG11	9944399	9958153	-	13755	38.79	nucleus	transposable element	--
Sed0027594	LG11	16964909	16966488	-	1580	36.14	nucleus	--	--
Sed0023802	LG11	17409941	17410532	+	592	41.22	chloroplast	--	--
Sed0015695	LG11	22211421	22212247	+	827	56.11	chloroplast	transposable element	--
Sed0010948	LG11	24704972	24708225	+	3254	41.46	nucleus	--	--
Sed0019133	LG11	25011794	25012240	+	447	46.31	nucleus	--	--
Sed0011262	LG11	25049260	25051817	+	2558	35.57	nucleus	--	--
Sed0013308	LG11	25408353	25409546	+	1194	31.24	nucleus	--	--
Sed0010369	LG11	27433926	27435501	-	1576	40.67	chloroplast	Gene duplication	dispersed
Sed0004024	LG11	28493821	28496179	-	2359	29.55	nucleus	--	--
Sed0018663	LG11	29919454	29920228	+	775	36.9	extracellular space	--	--
Sed0000395	LG11	30343416	30344216	-	801	36.45	extracellular space	--	--
Sed0003435	LG11	30685413	30688111	+	2699	42.46	nucleus	Gene duplication	dispersed
Sed0005424	LG11	30871705	30872343	-	639	42.57	chloroplast	--	--
Sed0006252	LG11	30952799	30953974	-	1176	29.08	extracellular space	Gene duplication	tandem
Sed0024749	LG11	32791798	32795632	+	3835	30.69	nucleus	--	--
Sed0014218	LG11	32913053	32914681	+	1629	30.76	nucleus	transposable element	--
Sed0013612	LG11	33536230	33537584	-	1355	35.65	nucleus	--	--
Sed0023291	LG11	33958905	33961285	-	2381	34.36	nucleus	--	--
Sed0022799	LG11	34232422	34234012	-	1591	31.74	chloroplast	--	--
Sed0027561	LG11	34848309	34849994	-	1686	33.51	nucleus	--	--
Sed0018221	LG11	35012233	35014899	+	2667	31.98	chloroplast	--	--
Sed0005084	LG11	35099008	35100528	+	1521	43.06	nucleus	Gene duplication	dispersed
Sed0007093	LG11	35112338	35112981	-	644	37.11	mitochondrion	--	--
Sed0015597	LG11	35226895	35233113	-	6219	38.17	nucleus	--	--
Sed0015597	LG11	35226895	35233113	-	6219	38.17	nucleus	--	--
Sed0015597	LG11	35226895	35233113	-	6219	38.17	nucleus	--	--
Sed0015597	LG11	35226895	35233113	-	6219	38.17	nucleus	--	--
Sed0010244	LG11	35758935	35760577	-	1643	38.53	nucleus	--	--
Sed0010947	LG12	150128	151890	-	1763	37.1	chloroplast	--	--
Sed0013209	LG12	2071222	2072875	+	1654	34.46	organelle membrane	--	--
Sed0000113	LG12	2231917	2233616	-	1700	32.41	endomembrane system	--	--
Sed0022393	LG12	4683359	4684042	-	684	62.28	extracellular space	overlapping gene	--
Sed0017577	LG12	5221060	5221747	-	688	55.09	mitochondrion	--	--
Sed0023921	LG12	6276441	6278621	-	2181	33.52	endomembrane system	--	--
Sed0021749	LG12	8447156	8449552	+	2397	28.45	extracellular space	Gene duplication	proximal
Sed0009406	LG12	8942949	8944445	-	1497	43.22	nucleus	Gene duplication	transposed
Sed0019200	LG12	8996226	8997570	-	1345	34.42	extracellular space	--	--
Sed0002496	LG12	9041531	9044411	-	2881	35.86	nucleus	Gene duplication	dispersed
Sed0013099	LG12	10815157	10817145	-	1989	36.75	organelle membrane	--	--
Sed0013099	LG12	10815157	10817145	-	1989	36.75	organelle membrane	--	--
Sed0007923	LG12	11094894	11097357	-	2464	34.29	chloroplast	--	--
Sed0019009	LG12	11505022	11505879	-	858	48.83	chloroplast	Gene duplication	dispersed
Sed0011861	LG12	11684506	11686602	+	2097	31.76	nucleus	transposable element	--
Sed0000840	LG12	11771827	11773911	+	2085	43.55	endomembrane system	--	--
Sed0000840	LG12	11771827	11773911	+	2085	43.55	endomembrane system	--	--
Sed0000840	LG12	11771827	11773911	+	2085	43.55	endomembrane system	--	--
Sed0000840	LG12	11771827	11773911	+	2085	43.55	endomembrane system	--	--
Sed0000840	LG12	11771827	11773911	+	2085	43.55	endomembrane system	--	--
Sed0000840	LG12	11771827	11773911	+	2085	43.55	endomembrane system	--	--
Sed0000840	LG12	11771827	11773911	+	2085	43.55	endomembrane system	--	--
Sed0000840	LG12	11771827	11773911	+	2085	43.55	endomembrane system	--	--
Sed0000840	LG12	11771827	11773911	+	2085	43.55	endomembrane system	--	--
Sed0016525	LG12	20911267	20912016	-	750	66	nucleus	transposable element	--
Sed0004001	LG12	24128727	24129177	+	451	43.68	nucleus	Gene duplication	dispersed
Sed0000490	LG12	25038815	25042998	-	4184	32.5	nucleus	--	--
Sed0011719	LG12	25411612	25414847	+	3236	40.67	chloroplast	--	--
Sed0017494	LG12	25556850	25557881	-	1032	38.08	nucleus	--	--
Sed0018849	LG12	27468725	27469499	+	775	47.23	chloroplast	Gene duplication	dispersed
Sed0012352	LG12	29263021	29266072	+	3052	34.37	chloroplast	--	--
Sed0007424	LG12	30064756	30065781	+	1026	39.67	extracellular space	--	--
Sed0012333	LG12	30099582	30104831	-	5250	35.77	nucleus	--	--
Sed0000826	LG12	31093318	31097896	+	4579	36.71	chloroplast	--	--
Sed0008988	LG12	32511365	32512857	+	1493	37.31	nucleus	--	--
Sed0011248	LG12	32928005	32929679	-	1675	33.31	endomembrane system	--	--
Sed0004323	LG13	366535	368984	+	2450	30.12	nucleus	--	--
Sed0025381	LG13	753325	754225	+	901	32.08	extracellular space	--	--
Sed0025606	LG13	1152480	1153221	+	742	46.23	chloroplast thylakoid lumen	--	--
Sed0022059	LG13	1545561	1546766	+	1206	36.32	chloroplast	--	--
Sed0008490	LG13	2188402	2191605	+	3204	28.87	nucleus	--	--
Sed0014174	LG13	2555589	2555918	+	330	43.94	nucleus	--	--
Sed0024417	LG13	3174923	3175288	+	366	46.99	chloroplast	--	--
Sed0019188	LG13	5951931	5952331	+	401	44.64	nucleus	--	--
Sed0008708	LG13	6393177	6393858	-	682	48.53	chloroplast	Gene duplication	dispersed
Sed0015251	LG13	6520995	6524716	+	3722	34.39	extracellular space	Gene duplication	dispersed
Sed0018495	LG13	7978574	7980848	-	2275	31.74	chloroplast	Gene duplication	dispersed
Sed0002931	LG13	8179081	8183735	-	4655	37.7	nucleus	--	--
Sed0013623	LG13	8204784	8206612	+	1829	42.76	nucleus	transposable element	dispersed
Sed0025122	LG13	8452419	8458593	-	6175	33.21	endomembrane system	--	--
Sed0025122	LG13	8452419	8458593	-	6175	33.21	endomembrane system	--	--
Sed0025122	LG13	8452419	8458593	-	6175	33.21	endomembrane system	--	--
Sed0025122	LG13	8452419	8458593	-	6175	33.21	endomembrane system	--	--
Sed0025122	LG13	8452419	8458593	-	6175	33.21	endomembrane system	--	--
Sed0025122	LG13	8452419	8458593	-	6175	33.21	endomembrane system	--	--
Sed0025122	LG13	8452419	8458593	-	6175	33.21	endomembrane system	--	--
Sed0025122	LG13	8452419	8458593	-	6175	33.21	endomembrane system	--	--
Sed0023050	LG13	8552116	8562089	-	9974	36.82	extracellular space	overlapping gene	--
Sed0017840	LG13	8891186	8893375	+	2190	37.21	chloroplast	--	--
Sed0006285	LG13	9747631	9751362	+	3732	36.87	extracellular space	--	--
Sed0020659	LG13	17517793	17519525	+	1733	33.06	nucleus	transposable element	--
Sed0004417	LG13	17763648	17764649	-	1002	35.43	organelle membrane	--	--
Sed0000370	LG13	20014433	20015908	-	1476	33.81	nucleus	transposable element	--
Sed0006508	LG13	20272927	20273574	+	648	46.3	chloroplast	--	--
Sed0024371	LG13	20612753	20614954	-	2202	42.6	nucleus	--	--
Sed0000314	LG13	21854330	21855172	-	843	32.15	extracellular space	--	--
Sed0021927	LG13	22689602	22691601	-	2000	30.65	extracellular space	--	--
Sed0021927	LG13	22689602	22691601	-	2000	30.65	extracellular space	--	--
Sed0021927	LG13	22689602	22691601	-	2000	30.65	extracellular space	--	--
Sed0021108	LG13	25845170	25845951	-	782	42.97	nucleus	--	--
Sed0024372	LG13	25846999	25848324	-	1326	34.39	organelle membrane	--	--
Sed0023262	LG14	302091	305806	-	3716	31.14	chloroplast	--	--
Sed0026807	LG14	668712	669949	+	1238	34.98	chloroplast	Gene duplication	dispersed
Sed0027625	LG14	2099426	2099893	+	468	47.44	nucleus	Gene duplication	dispersed
Sed0016875	LG14	2668648	2669392	+	745	40	extracellular space	--	--
Sed0020984	LG14	3481169	3486308	+	5140	37.32	nucleus	Gene duplication	proximal
Sed0019134	LG14	3602900	3605058	+	2159	47.66	mitochondrion	--	--
Sed0019134	LG14	3602900	3605058	+	2159	47.66	mitochondrion	--	--
Sed0019134	LG14	3602900	3605058	+	2159	47.66	mitochondrion	--	--
Sed0014470	LG14	4450155	4452442	-	2288	36.49	nucleus	Gene duplication	dispersed
Sed0004397	LG14	4519627	4522177	+	2551	34.3	nucleus	--	--
Sed0015962	LG14	6017311	6019845	+	2535	45.13	nucleus	--	--
Sed0021781	LG14	6845041	6846428	+	1388	37.54	endomembrane system	--	--
Sed0021318	LG14	11360645	11361268	-	624	64.42	chloroplast	transposable element	--
Sed0000991	LG14	13746565	13747901	+	1337	37.62	nucleus	--	--
Sed0004614	LG14	14115068	14116174	-	1107	32.52	nucleus	transposable element	dispersed
Sed0025290	LG14	15598054	15598847	+	794	47.23	chloroplast	Gene duplication	dispersed
Sed0025254	LG14	16059443	16061019	-	1577	36.84	nucleus	--	--
Sed0025254	LG14	16059443	16061019	-	1577	36.84	nucleus	--	--
Sed0025254	LG14	16059443	16061019	-	1577	36.84	nucleus	--	--
Sed0025254	LG14	16059443	16061019	-	1577	36.84	nucleus	--	--
Sed0024514	LG14	16872067	16875378	+	3312	47.16	nucleus	--	--
Sed0017019	LG14	19877707	19882220	+	4514	30.11	chloroplast	--	--
Sed0002317	LG14	21557349	21558774	+	1426	35.69	mitochondrion	transposable element	--
Sed0004986	LG14	21814309	21814971	+	663	37.25	nucleus	--	--
Sed0016683	LG14	21844794	21850069	+	5276	35.06	nucleus	Gene duplication	tandem
Sed0016683	LG14	21844794	21850069	+	5276	35.06	nucleus	Gene duplication	tandem
Sed0027861	LG14	21957949	21959174	-	1226	38.34	nucleus	--	--
Sed0027861	LG14	21957949	21959174	-	1226	38.34	nucleus	--	--
Sed0000073	LG14	22246810	22247433	+	624	37.5	nucleus	--	--
Sed0024005	LG14	23858655	23859190	+	536	46.64	nucleus	--	--
Sed0020206	LG14	23876284	23877263	-	980	31.43	nucleus	--	--
Sed0023436	LG14	23915424	23916179	-	756	47.35	chloroplast	Gene duplication	dispersed
Sed0025964	LG14	24249711	24251792	-	2082	35.06	nucleus	Gene duplication	tandem
Sed0000773	LG14	24260556	24261485	+	930	38.39	nucleus	Gene duplication	tandem

## Sheet: d.cucumber
Gene accession	Chromosome name	Gene start (bp)	Gene end (bp)	Strand	Gene length	%GC content	Subcellular locations	Origin of models	Models of gene duplication
CsaV3_1G017330	chr1	11898456	11902727	-	4272	29.86	extracellular space	overlapping gene	--
CsaV3_2G011980	chr2	9380938	9381124	+	187	52.85	extracellular space	--	--
CsaV3_5G008480	chr5	5164483	5164677	+	195	31.93	nucleus	--	--
CsaV3_5G013120	chr5	9496856	9497213	-	358	47.57	nucleus	--	--
CsaV3_5G023570	chr5	17945994	17946614	+	621	29.78	nucleus	--	--
CsaV3_5G023630	chr5	18047935	18048194	-	260	34.5	extracellular space	--	--
CsaV3_1G014260	chr1	9700776	9701120	+	345	32.36	nucleus	--	--
CsaV3_6G005410	chr6	4627460	4627626	-	167	53.17	nucleus	--	--
CsaV3_6G012560	chr6	8645415	8645617	+	203	47.62	chloroplast thylakoid lumen	--	--
CsaV3_6G031440	chr6	17676557	17676766	-	210	49.21	extracellular space	--	--
CsaV3_2G033020	chr2	21848699	21848823	-	125	36.8	nucleus	overlapping gene	--
CsaV3_3G018750	chr3	14472865	14474433	+	1569	33.33	chloroplast	Gene duplication	dispersed
CsaV3_4G005350	chr4	3537391	3537681	+	291	49.61	extracellular space	--	--
CsaV3_4G030740	chr4	20734724	20734979	-	256	38.4	extracellular space	transposable element	--
CsaV3_7G018400	chr7	8307057	8307354	+	298	33.03	chloroplast	transposable element	--
CsaV3_UNG069580	scaffold53	27076	36640	+	9565	34.67	chloroplast	Gene duplication	dispersed
CsaV3_1G023050	chr1	13397932	13398107	-	176	40.15	extracellular space	--	--
CsaV3_1G032630	chr1	19685450	19685749	-	300	36.86	organelle membrane	--	--
CsaV3_2G035390	chr2	23666960	23667478	+	519	42.39	extracellular space	--	--
CsaV3_3G036290	chr3	30200804	30200937	-	134	49.24	nucleus	overlapping gene	--
CsaV3_5G038470	chr5	30472373	30472618	-	246	63.28	extracellular space	overlapping gene	--
CsaV3_6G000400	chr6	286224	286511	+	288	43.75	chloroplast	--	--
CsaV3_6G003300	chr6	2492751	2492941	+	191	53.12	extracellular space	--	--
CsaV3_3G033080	chr3	28560403	28560713	+	311	43.51	extracellular space	--	--
CsaV3_6G018890	chr6	13637373	13637679	+	307	39.22	nucleus	overlapping gene	--
CsaV3_UNG224710	scaffold110	56394	56653	-	260	52.59	extracellular space	--	--
CsaV3_1G011120	chr1	6881580	6881732	+	153	40.3	extracellular space	Gene duplication	tandem
CsaV3_2G036350	chr2	24508035	24508920	-	886	40.18	nucleus	--	--
CsaV3_3G027750	chr3	24076904	24077166	+	263	40.3	nucleus	--	--
CsaV3_5G015590	chr5	13010189	13010517	+	329	42.42	chloroplast	--	--
CsaV3_7G002180	chr7	1724887	1725089	-	203	46.27	nucleus	--	--
CsaV3_3G004870	chr3	4095745	4095940	+	196	50.59	nucleus	--	--
CsaV3_4G017720	chr4	11171568	11171730	-	163	57.66	extracellular space	--	--
CsaV3_UNG079610	scaffold53	132770	133336	+	567	37.87	chloroplast	overlapping gene	--
CsaV3_1G013470	chr1	8777736	8778081	+	346	46.24	nucleus	--	--
CsaV3_1G044290	chr1	29559438	29559812	+	375	45.83	extracellular space	--	--
CsaV3_3G036570	chr3	30352306	30353075	-	770	37.9	mitochondrion	overlapping gene	--
CsaV3_3G040440	chr3	33157875	33158356	+	482	36.34	nucleus	--	--
CsaV3_4G038010	chr4	26739889	26741034	-	1146	34.2	organelle membrane	Gene duplication	dispersed
CsaV3_3G028260	chr3	24735495	24736298	-	804	42.16	chloroplast	Gene duplication	dispersed
CsaV3_4G002530	chr4	1549698	1550899	-	1202	32.78	extracellular space	--	--
CsaV3_7G032170	chr7	20365315	20365459	+	145	44.76	extracellular space	--	--
CsaV3_1G001510	chr1	972577	972726	+	150	43.33	nucleus	--	--
CsaV3_1G014940	chr1	10601052	10602086	-	1035	33.53	nucleus	--	--
CsaV3_1G041960	chr1	26808029	26809940	-	1912	34.1	nucleus	--	--
CsaV3_2G002410	chr2	999388	1000340	+	953	37	chloroplast	--	--
CsaV3_2G017950	chr2	14938987	14939136	-	150	57.33	nucleus	overlapping gene	--
CsaV3_2G025650	chr2	17619262	17619411	-	150	48	extracellular space	--	--
CsaV3_2G028340	chr2	18674746	18674895	+	150	53.33	extracellular space	de novo	--
CsaV3_2G034870	chr2	23239941	23240223	-	283	42.05	extracellular space	--	--
CsaV3_3G012460	chr3	9560234	9560383	-	150	46	extracellular space	--	--
CsaV3_3G022170	chr3	19326609	19326825	+	217	45.62	extracellular space	--	--
CsaV3_3G026340	chr3	22457683	22457867	+	185	41.08	extracellular space	transposable element	--
CsaV3_3G028640	chr3	25208861	25209187	-	327	36.09	chloroplast	--	--
CsaV3_3G041790	chr3	34067574	34067770	-	197	44	organelle membrane	de novo	--
CsaV3_3G045100	chr3	36867537	36867988	-	452	41.15	extracellular space	--	--
CsaV3_3G047420	chr3	38708508	38708798	-	291	51.33	extracellular space	--	--
CsaV3_3G047500	chr3	38769252	38769401	-	150	56.67	extracellular space	--	--
CsaV3_4G008390	chr4	5876039	5876516	+	478	44.35	extracellular space	--	--
CsaV3_4G017530	chr4	10955015	10955171	+	157	49.33	organelle membrane	de novo	--
CsaV3_4G026700	chr4	15859705	15859890	-	186	50.67	extracellular space	--	--
CsaV3_4G029710	chr4	19290744	19290893	+	150	56	extracellular space	--	--
CsaV3_4G035720	chr4	25126677	25126826	-	150	54.67	extracellular space	--	--
CsaV3_5G014360	chr5	11352506	11353659	+	1154	30.24	nucleus	--	--
CsaV3_5G026150	chr5	21279051	21280796	-	1746	34.34	endomembrane system	--	--
CsaV3_5G031050	chr5	25394764	25394946	+	183	50.27	extracellular space	--	--
CsaV3_6G043420	chr6	25601028	25601264	+	237	50.63	extracellular space	--	--
CsaV3_7G005860	chr7	3530501	3530650	-	150	47.33	extracellular space	--	--
CsaV3_1G014840	chr1	10470909	10471163	-	255	43.14	nucleus	--	--
CsaV3_1G041030	chr1	26117877	26118071	+	195	41.54	chloroplast	--	--
CsaV3_2G000010	chr2	47333	47487	-	155	41.83	chloroplast	Gene duplication	dispersed
CsaV3_2G010340	chr2	7344373	7344523	-	151	57.72	nucleus	--	--
CsaV3_3G009860	chr3	7999059	7999241	-	183	44.26	extracellular space	--	--
CsaV3_3G013020	chr3	9953233	9953385	-	153	52.29	extracellular space	--	--
CsaV3_3G027520	chr3	23831612	23831761	-	150	53.33	extracellular space	--	--
CsaV3_3G045450	chr3	37117386	37117629	+	244	36.89	extracellular space	--	--
CsaV3_4G002880	chr4	1796727	1796879	+	153	58.17	nucleus	--	--
CsaV3_4G003730	chr4	2266788	2266975	+	188	40.43	nucleus	--	--
CsaV3_4G027760	chr4	17106926	17108447	-	1522	31.22	extracellular space	--	--
CsaV3_4G037420	chr4	26218879	26219087	-	209	46.89	extracellular space	--	--
CsaV3_5G000600	chr5	304014	304825	+	812	33.25	nucleus	--	--
CsaV3_5G004580	chr5	2994406	2995250	+	845	30.3	nucleus	--	--
CsaV3_5G006360	chr5	4230198	4230434	-	237	43.88	nucleus	--	--
CsaV3_5G010550	chr5	6530721	6530875	+	155	37.25	chloroplast	--	--
CsaV3_5G025370	chr5	20429054	20429206	-	153	49.02	nucleus	--	--
CsaV3_6G009610	chr6	7769385	7769726	+	342	32.89	chloroplast	--	--
CsaV3_6G028520	chr6	16794943	16795126	-	184	50	extracellular space	--	--
CsaV3_6G031460	chr6	17680824	17683300	+	2477	35.65	chloroplast	--	--
CsaV3_6G031710	chr6	17842953	17843191	-	239	51.88	extracellular space	--	--
CsaV3_6G043560	chr6	25686485	25686639	+	155	49.02	nucleus	de novo	--
CsaV3_6G043950	chr6	25937157	25937306	+	150	48	extracellular space	--	--
CsaV3_6G044460	chr6	26307826	26309395	-	1570	35.61	chloroplast	--	--
CsaV3_6G047790	chr6	28140445	28140693	-	249	44.98	nucleus	--	--
CsaV3_7G022100	chr7	10914700	10914849	+	150	45.33	nucleus	--	--
CsaV3_UNG108770	scaffold54	156338	156630	-	293	52.56	nucleus	--	--
CsaV3_1G000280	chr1	180489	180640	-	152	45.39	nucleus	--	--
CsaV3_1G011770	chr1	7286876	7287029	+	154	38.82	chloroplast	--	--
CsaV3_1G013540	chr1	8819718	8820428	+	711	38.82	nucleus	--	--
CsaV3_1G026660	chr1	14449889	14450135	+	247	51.32	nucleus	--	--
CsaV3_1G037950	chr1	23809927	23810168	-	242	40.91	plasma membrane	--	--
CsaV3_1G044220	chr1	29471915	29472067	-	153	39.87	chloroplast	transposable element	--
CsaV3_2G013110	chr2	10659165	10659316	-	152	40.79	extracellular space	--	--
CsaV3_2G017920	chr2	14919916	14920068	-	153	54.9	extracellular space	--	--
CsaV3_2G029080	chr2	19022140	19022440	+	301	46.18	nucleus	--	--
CsaV3_3G020660	chr3	16843587	16843768	-	182	50	nucleus	--	--
CsaV3_3G020980	chr3	17407629	17407868	+	240	38.75	nucleus	--	--
CsaV3_3G023560	chr3	21275125	21275453	-	329	35.26	plasma membrane	--	--
CsaV3_3G031250	chr3	26996057	26996212	+	156	48.08	extracellular space	--	--
CsaV3_3G037460	chr3	30943066	30943311	+	246	39.84	nucleus	--	--
CsaV3_3G040240	chr3	33033776	33033931	-	156	55.13	nucleus	--	--
CsaV3_3G042260	chr3	34351451	34351606	-	156	32.05	extracellular space	de novo	--
CsaV3_3G045330	chr3	37026333	37026485	-	153	39.87	extracellular space	--	--
CsaV3_4G000900	chr4	500668	500823	+	156	55.13	nucleus	overlapping gene	--
CsaV3_4G009890	chr4	7634941	7635093	+	153	40.52	organelle membrane	--	--
CsaV3_4G010110	chr4	7900306	7900561	+	256	48.83	nucleus	--	--
CsaV3_4G027650	chr4	16958511	16958755	+	245	38.78	extracellular space	--	--
CsaV3_4G027670	chr4	16964778	16964928	+	151	37.75	nucleus	de novo	--
CsaV3_4G029210	chr4	18702885	18703083	+	199	42.71	nucleus	--	--
CsaV3_4G034190	chr4	24231656	24231857	-	202	40.1	nucleus	de novo	--
CsaV3_5G017510	chr5	14058116	14058268	-	153	43.79	extracellular space	de novo	--
CsaV3_5G020090	chr5	14797241	14797506	-	266	45.11	nucleus	--	--
CsaV3_5G029310	chr5	24333125	24333547	+	423	23.64	extracellular space	--	--
CsaV3_5G037430	chr5	29680577	29680729	-	153	39.87	chloroplast	--	--
CsaV3_6G009650	chr6	7802399	7802551	+	153	39.87	nucleus	--	--
CsaV3_6G015710	chr6	11664729	11664884	-	156	56.41	chloroplast	--	--
CsaV3_6G031880	chr6	18003035	18003192	-	158	39.1	extracellular space	de novo	--
CsaV3_6G035770	chr6	19750807	19750962	+	156	44.23	nucleus	de novo	--
CsaV3_6G041340	chr6	24010931	24011081	-	151	47.68	extracellular space	--	--
CsaV3_6G048600	chr6	28480704	28480856	+	153	39.87	extracellular space	--	--
CsaV3_7G000810	chr7	773213	773364	-	152	45.39	chloroplast	--	--
CsaV3_7G001020	chr7	912757	913012	+	256	48.83	extracellular space	--	--
CsaV3_7G011480	chr7	6294207	6294360	+	154	44.08	extracellular space	--	--
CsaV3_7G012740	chr7	6945320	6945591	+	272	39.74	nucleus	Gene duplication	dispersed
CsaV3_7G025340	chr7	14685766	14686031	+	266	39.47	extracellular space	--	--
CsaV3_UNG235430	scaffold122	63906	64060	+	155	41.45	chloroplast	Gene duplication	dispersed
CsaV3_UNG208860	scaffold18_1	797375	799294	+	1920	40.94	chloroplast	Gene duplication	dispersed
CsaV3_1G001630	chr1	1065915	1066705	+	791	32.62	nucleus	--	--
CsaV3_1G007590	chr1	4831046	4831204	+	159	49.69	extracellular space	--	--
CsaV3_1G008540	chr1	5345927	5346080	+	154	42.86	organelle membrane	--	--
CsaV3_1G014300	chr1	9735181	9735334	+	154	43.51	extracellular space	--	--
CsaV3_1G028360	chr1	15401931	15402119	-	189	38.36	endomembrane system	de novo	--
CsaV3_1G029890	chr1	16678773	16678927	-	155	39.35	nucleus	de novo	--
CsaV3_1G030130	chr1	16886725	16886880	-	156	44.23	extracellular space	--	--
CsaV3_1G037570	chr1	23515115	23515275	-	161	47.8	extracellular space	--	--
CsaV3_1G045980	chr1	31807024	31807182	-	159	47.8	endomembrane system	overlapping gene	--
CsaV3_2G007380	chr2	3732265	3732423	+	159	40.25	chloroplast	transposable element	--
CsaV3_2G008320	chr2	4618966	4619214	+	249	36.95	extracellular space	--	--
CsaV3_2G010480	chr2	7541092	7541246	+	155	52.26	extracellular space	--	--
CsaV3_2G010970	chr2	8210316	8210474	+	159	37.74	extracellular space	--	--
CsaV3_2G011620	chr2	8923666	8923870	-	205	44.39	extracellular space	--	--
CsaV3_2G014620	chr2	12205319	12205560	+	242	42.56	extracellular space	--	--
CsaV3_2G014860	chr2	12387096	12387419	+	324	36.73	chloroplast	--	--
CsaV3_2G031430	chr2	20687246	20687404	-	159	44.65	extracellular space	overlapping gene	--
CsaV3_2G033360	chr2	22149234	22149387	+	154	57.14	chloroplast	--	--
CsaV3_2G035530	chr2	23812452	23812606	+	155	49.68	nucleus	--	--
CsaV3_2G036520	chr2	24623657	24625550	-	1894	26.03	extracellular space	--	--
CsaV3_3G002910	chr3	2377676	2377907	+	232	51.72	chloroplast	--	--
CsaV3_3G013550	chr3	10225583	10225936	+	354	34.75	nucleus	--	--
CsaV3_3G021830	chr3	18971589	18971747	-	159	52.83	nucleus	--	--
CsaV3_3G023690	chr3	21476180	21476333	-	154	49.35	extracellular space	--	--
CsaV3_3G040170	chr3	32966510	32966720	+	211	49.29	nucleus	--	--
CsaV3_3G042550	chr3	34534799	34535077	-	279	35.84	extracellular space	--	--
CsaV3_4G008610	chr4	6107666	6107920	-	255	38.04	extracellular space	--	--
CsaV3_4G021890	chr4	12958562	12958716	+	155	43.87	chloroplast	--	--
CsaV3_4G025790	chr4	15169046	15169266	+	221	39.37	extracellular space	de novo	--
CsaV3_5G001530	chr5	851258	851831	-	574	34.49	extracellular space	--	--
CsaV3_5G039960	chr5	31504791	31504983	+	193	44.04	nucleus	--	--
CsaV3_6G005010	chr6	4234456	4234706	-	251	43.82	extracellular space	--	--
CsaV3_6G018910	chr6	13653235	13653393	-	159	61.01	mitochondrion	--	--
CsaV3_6G021330	chr6	14383702	14383860	+	159	57.23	nucleus	Gene duplication	dispersed
CsaV3_6G031290	chr6	17558162	17558317	+	156	46.15	nucleus	Gene duplication	dispersed
CsaV3_6G038600	chr6	22023286	22023444	+	159	51.57	extracellular space	--	--
CsaV3_6G048780	chr6	28578635	28578793	-	159	45.91	extracellular space	--	--
CsaV3_7G007940	chr7	4980934	4981159	+	226	49.56	extracellular space	--	--
CsaV3_7G012670	chr7	6662217	6662376	+	160	49.06	chloroplast	--	--
CsaV3_7G026390	chr7	15854104	15854296	-	193	33.16	extracellular space	--	--
CsaV3_7G034630	chr7	21910067	21911383	+	1317	32.88	nucleus	--	--
CsaV3_UNG227900	scaffold114	105533	105691	+	159	49.69	nucleus	--	--
CsaV3_UNG210280	scaffold18_1	1337964	1338122	+	159	44.65	extracellular space	--	--
CsaV3_1G015840	chr1	11373419	11373577	+	159	58.49	nucleus	overlapping gene	--
CsaV3_1G026720	chr1	14527747	14527903	+	157	42.04	extracellular space	overlapping gene	--
CsaV3_1G029330	chr1	16121950	16122111	-	162	49.38	extracellular space	--	--
CsaV3_1G042630	chr1	27552539	27552700	-	162	54.32	nucleus	overlapping gene	--
CsaV3_1G043690	chr1	28711619	28711779	+	161	36.71	nucleus	--	--
CsaV3_2G002510	chr2	1062437	1062691	-	255	41.57	extracellular space	--	--
CsaV3_2G009450	chr2	5951207	5951461	+	255	53.33	extracellular space	--	--
CsaV3_2G015060	chr2	12558467	12558628	+	162	49.38	extracellular space	--	--
CsaV3_2G029600	chr2	19382687	19382845	-	159	50.94	extracellular space	--	--
CsaV3_2G030330	chr2	19910233	19910391	-	159	45.28	extracellular space	--	--
CsaV3_2G034480	chr2	22846753	22846914	+	162	40.12	nucleus	--	--
CsaV3_2G035060	chr2	23419392	23419631	-	240	40	extracellular space	--	--
CsaV3_3G001270	chr3	989501	993181	+	3681	31.4	nucleus	--	--
CsaV3_3G001410	chr3	1096484	1096640	+	157	47.77	extracellular space	overlapping gene	--
CsaV3_3G007740	chr3	6769228	6769384	+	157	52.23	nucleus	--	--
CsaV3_3G022750	chr3	20234667	20234828	-	162	44.44	nucleus	--	--
CsaV3_3G027610	chr3	23894121	23894448	+	328	45.73	nucleus	--	--
CsaV3_3G032760	chr3	28252014	28252175	-	162	51.85	extracellular space	--	--
CsaV3_3G044150	chr3	36009595	36009873	+	279	34.41	extracellular space	--	--
CsaV3_4G009830	chr4	7592682	7592843	-	162	49.38	extracellular space	transposable element	--
CsaV3_4G023440	chr4	13666756	13666916	+	161	51.9	extracellular space	--	--
CsaV3_4G023600	chr4	13730460	13735476	+	5017	28.74	nucleus	--	--
CsaV3_4G028390	chr4	17776680	17776836	+	157	39.49	extracellular space	--	--
CsaV3_4G037960	chr4	26562255	26562411	+	157	46.5	mitochondrion	--	--
CsaV3_5G002740	chr5	1694176	1694332	-	157	51.59	extracellular space	de novo	--
CsaV3_5G012360	chr5	7654716	7655053	-	338	34.91	nucleus	--	--
CsaV3_5G013430	chr5	10028193	10028349	+	157	42.04	nucleus	--	--
CsaV3_6G002000	chr6	1369573	1369731	-	159	37.74	chloroplast	--	--
CsaV3_6G017180	chr6	12759743	12759996	-	254	41.34	extracellular space	--	--
CsaV3_6G021520	chr6	14573033	14573238	-	206	42.23	chloroplast	--	--
CsaV3_6G036740	chr6	20520790	20520948	-	159	40.25	nucleus	--	--
CsaV3_6G041520	chr6	24159004	24159165	+	162	33.33	chloroplast	transposable element	--
CsaV3_6G041990	chr6	24544668	24544894	-	227	37.89	nucleus	--	--
CsaV3_6G043960	chr6	25942792	25942949	-	158	55.06	extracellular space	--	--
CsaV3_7G025100	chr7	14438696	14439030	-	335	35.19	plasma membrane	overlapping gene	--
CsaV3_7G026560	chr7	16099896	16100170	-	275	41.82	nucleus	--	--
CsaV3_UNG208570	scaffold18_1	687075	687236	-	162	45.68	chloroplast	--	--
CsaV3_UNG209170	scaffold18_1	897974	898131	-	158	50	extracellular space	--	--
CsaV3_UNG209390	scaffold18_1	961758	961915	-	158	53.16	nucleus	--	--
CsaV3_UNG209620	scaffold18_1	1068879	1069035	-	157	50.96	nucleus	--	--
CsaV3_1G031150	chr1	18370597	18370759	+	163	36.02	endomembrane system	overlapping gene	--
CsaV3_1G037500	chr1	23429878	23430042	+	165	48.48	nucleus	--	--
CsaV3_1G042740	chr1	27640383	27640685	-	303	40.92	extracellular space	--	--
CsaV3_3G012140	chr3	9365315	9365479	+	165	49.7	extracellular space	--	--
CsaV3_3G012750	chr3	9746669	9746884	-	216	47.22	chloroplast	--	--
CsaV3_3G030960	chr3	26755919	26756083	-	165	41.82	chloroplast	--	--
CsaV3_3G038060	chr3	31337725	31337889	-	165	51.52	extracellular space	de novo	--
CsaV3_3G040140	chr3	32951868	32952066	+	199	62.11	nucleus	--	--
CsaV3_3G049090	chr3	40033007	40033249	-	243	41.56	chloroplast	--	--
CsaV3_4G003410	chr4	2065672	2065912	-	241	44.81	nucleus	--	--
CsaV3_4G008620	chr4	6109842	6110006	+	165	43.03	extracellular space	transposable element	--
CsaV3_4G010340	chr4	8084637	8084906	+	270	46.3	extracellular space	--	--
CsaV3_4G025570	chr4	15050815	15051004	+	190	47.37	extracellular space	--	--
CsaV3_4G026770	chr4	15922919	15923634	-	716	36.73	chloroplast	--	--
CsaV3_5G003730	chr5	2417129	2417293	+	165	36.36	nucleus	--	--
CsaV3_5G005990	chr5	3963916	3964366	-	451	37.69	chloroplast	--	--
CsaV3_5G010800	chr5	6746507	6746668	-	162	48.15	nucleus	--	--
CsaV3_5G017470	chr5	14012738	14012897	-	160	38.75	nucleus	--	--
CsaV3_5G024190	chr5	18923614	18923778	+	165	56.36	extracellular space	--	--
CsaV3_5G037260	chr5	29578634	29578827	+	194	46.39	extracellular space	--	--
CsaV3_6G002470	chr6	1696523	1696772	+	250	34.4	extracellular space	--	--
CsaV3_6G003060	chr6	2233525	2234249	+	725	37.93	extracellular space	--	--
CsaV3_6G003460	chr6	2715283	2717205	-	1923	35.21	nucleus	--	--
CsaV3_6G021350	chr6	14407197	14408649	-	1453	45.01	chloroplast	--	--
CsaV3_6G036640	chr6	20435880	20436101	+	222	40	chloroplast	--	--
CsaV3_6G042880	chr6	25204486	25204731	-	246	48.78	extracellular space	--	--
CsaV3_7G006160	chr7	3741276	3741435	+	160	38.12	nucleus	--	--
CsaV3_7G012690	chr7	6673146	6673395	-	250	34	extracellular space	--	--
CsaV3_7G020990	chr7	9324792	9325053	+	262	46.18	nucleus	--	--
CsaV3_7G021060	chr7	9426592	9426753	+	162	50	extracellular space	--	--
CsaV3_7G022590	chr7	11468690	11468854	+	165	47.27	extracellular space	--	--
CsaV3_UNG210410	scaffold18_1	1387043	1387205	-	163	44.72	nucleus	--	--
CsaV3_1G013460	chr1	8769867	8770030	+	164	48.17	chloroplast	--	--
CsaV3_1G030870	chr1	17898931	17899098	-	168	54.76	nucleus	overlapping gene	--
CsaV3_1G031410	chr1	18563921	18564088	+	168	43.45	extracellular space	--	--
CsaV3_1G033950	chr1	21137848	21138015	-	168	46.43	nucleus	--	--
CsaV3_1G046400	chr1	32204688	32204857	-	170	52.38	nucleus	--	--
CsaV3_2G007710	chr2	3992188	3992782	-	595	33.78	nucleus	--	--
CsaV3_2G011560	chr2	8872594	8872758	+	165	41.82	extracellular space	--	--
CsaV3_2G026520	chr2	18142490	18142734	-	245	39.59	chloroplast	--	--
CsaV3_2G030900	chr2	20336623	20336884	+	262	44.27	nucleus	overlapping gene	--
CsaV3_2G034420	chr2	22807943	22808199	-	257	39.69	extracellular space	--	--
CsaV3_3G007500	chr3	6663695	6663948	-	254	41.34	nucleus	--	--
CsaV3_3G018280	chr3	14014884	14015138	+	255	46.67	nucleus	--	--
CsaV3_3G019030	chr3	14688804	14688967	+	164	46.34	chloroplast	--	--
CsaV3_3G020390	chr3	16469938	16470202	+	265	35.85	extracellular space	--	--
CsaV3_3G021530	chr3	18518370	18518537	-	168	48.21	extracellular space	--	--
CsaV3_3G028650	chr3	25212302	25212682	+	381	36.59	chloroplast	--	--
CsaV3_3G029970	chr3	25715984	25716148	-	165	52.12	extracellular space	--	--
CsaV3_3G031610	chr3	27332339	27332503	+	165	47.88	chloroplast	--	--
CsaV3_3G033710	chr3	28874094	28874257	+	164	50.61	extracellular space	overlapping gene	--
CsaV3_3G041410	chr3	33751590	33751834	+	245	44.9	nucleus	--	--
CsaV3_4G001180	chr4	681942	682410	-	469	39.02	extracellular space	--	--
CsaV3_4G009940	chr4	7714831	7715613	+	783	35.25	nucleus	--	--
CsaV3_4G014710	chr4	10174851	10175014	+	164	47.56	extracellular space	overlapping gene	--
CsaV3_4G025550	chr4	15048236	15048404	+	169	42.07	extracellular space	--	--
CsaV3_4G026680	chr4	15850755	15850922	+	168	39.88	extracellular space	--	--
CsaV3_5G001110	chr5	550612	550871	+	260	35.38	nucleus	--	--
CsaV3_5G005870	chr5	3879954	3880198	+	245	51.84	nucleus	--	--
CsaV3_5G007960	chr5	4691071	4691250	-	180	46.43	extracellular space	Gene duplication	dispersed
CsaV3_5G010040	chr5	5747831	5748118	-	288	54.27	extracellular space	--	--
CsaV3_5G010190	chr5	6041887	6042052	-	166	51.22	extracellular space	--	--
CsaV3_5G015640	chr5	13073110	13073382	-	273	45.05	nucleus	--	--
CsaV3_5G015860	chr5	13433915	13434079	+	165	38.79	chloroplast	--	--
CsaV3_5G027760	chr5	22925223	22925390	-	168	37.5	nucleus	--	--
CsaV3_6G029730	chr6	17002676	17002838	-	163	55.83	extracellular space	overlapping gene	--
CsaV3_7G002360	chr7	1867097	1867502	+	406	35.22	extracellular space	--	--
CsaV3_7G021050	chr7	9414889	9415084	+	196	53.57	extracellular space	--	--
CsaV3_7G022300	chr7	11206815	11208006	+	1192	39.26	extracellular space	--	--
CsaV3_7G024850	chr7	14169521	14169685	-	165	38.18	extracellular space	transposable element	--
CsaV3_7G027710	chr7	17314495	17314657	-	163	53.99	extracellular space	--	--
CsaV3_UNG209810	scaffold18_1	1128263	1128531	+	269	49.07	chloroplast	--	--
CsaV3_UNG095720	scaffold64	78393	78557	+	165	47.88	chloroplast	overlapping gene	--
CsaV3_1G002170	chr1	1405481	1405736	-	256	32.42	chloroplast	--	--
CsaV3_1G005730	chr1	3687358	3687574	-	217	41.94	organelle membrane	--	--
CsaV3_1G018360	chr1	11944290	11944469	-	180	46.71	extracellular space	Gene duplication	dispersed
CsaV3_1G029160	chr1	15970181	15971018	-	838	34.61	chloroplast	--	--
CsaV3_2G002580	chr2	1124148	1124975	+	828	36.96	extracellular space	--	--
CsaV3_2G035900	chr2	24113299	24113469	+	171	51.46	extracellular space	--	--
CsaV3_3G001530	chr3	1173478	1173720	-	243	50.62	extracellular space	de novo	--
CsaV3_3G001820	chr3	1357847	1358107	-	261	46.36	nucleus	--	--
CsaV3_3G008550	chr3	7206986	7207252	+	267	45.69	extracellular space	--	--
CsaV3_3G026320	chr3	22431206	22431448	-	243	51.85	nucleus	--	--
CsaV3_3G026390	chr3	22493260	22493427	-	168	42.86	nucleus	--	--
CsaV3_3G027470	chr3	23787796	23787968	-	173	46.2	organelle membrane	--	--
CsaV3_3G028810	chr3	25432903	25433073	-	171	46.2	extracellular space	--	--
CsaV3_3G039210	chr3	32224497	32224974	+	478	37.03	chloroplast	--	--
CsaV3_4G003870	chr4	2378066	2378232	-	167	46.71	extracellular space	--	--
CsaV3_4G007190	chr4	4924896	4925068	+	173	54.39	nucleus	--	--
CsaV3_4G029500	chr4	19050621	19050940	+	320	39.38	extracellular space	--	--
CsaV3_5G002060	chr5	1249924	1250189	-	266	51.13	extracellular space	overlapping gene	--
CsaV3_5G015560	chr5	12973813	12973978	-	166	46.39	extracellular space	--	--
CsaV3_5G023300	chr5	17617326	17617493	-	168	56.55	chloroplast	--	--
CsaV3_5G030880	chr5	25297752	25297922	+	171	39.18	nucleus	--	--
CsaV3_6G012550	chr6	8643045	8643324	-	280	53.89	extracellular space	overlapping gene	--
CsaV3_6G012700	chr6	8791232	8791530	-	299	39.46	chloroplast	--	--
CsaV3_6G043700	chr6	25769292	25769525	-	234	52.14	chloroplast	--	--
CsaV3_6G046930	chr6	27700766	27701037	-	272	53.31	extracellular space	--	--
CsaV3_6G050310	chr6	29348854	29349024	-	171	60.23	nucleus	--	--
CsaV3_7G015030	chr7	7768381	7768551	+	171	54.39	nucleus	Gene duplication	dispersed
CsaV3_7G026960	chr7	16566492	16566703	-	212	55.56	extracellular space	--	--
CsaV3_7G031630	chr7	20034541	20034706	-	166	43.98	extracellular space	--	--
CsaV3_1G004490	chr1	2834685	2834954	-	270	43.33	extracellular space	--	--
CsaV3_1G012720	chr1	7982233	7982406	+	174	45.4	chloroplast	--	--
CsaV3_1G019600	chr1	12352517	12352686	-	170	48.24	organelle membrane	Gene duplication	dispersed
CsaV3_1G034220	chr1	21440438	21440611	-	174	48.28	nucleus	--	--
CsaV3_1G041560	chr1	26482059	26482316	+	258	48.06	extracellular space	--	--
CsaV3_1G044240	chr1	29473226	29473395	-	170	35.88	organelle membrane	--	--
CsaV3_1G045900	chr1	31738482	31738748	-	267	40.82	organelle membrane	--	--
CsaV3_2G028150	chr2	18579593	18579763	+	171	43.27	chloroplast	--	--
CsaV3_2G034250	chr2	22662160	22662330	-	171	39.18	nucleus	--	--
CsaV3_3G002310	chr3	1849550	1849720	-	171	45.03	extracellular space	de novo	--
CsaV3_3G027980	chr3	24444207	24444382	-	176	42.53	nucleus	--	--
CsaV3_3G031390	chr3	27094609	27094864	-	256	55.47	extracellular space	--	--
CsaV3_3G033730	chr3	28894843	28895013	-	171	38.01	nucleus	--	--
CsaV3_3G038790	chr3	31918471	31918715	-	245	47.76	extracellular space	--	--
CsaV3_3G039650	chr3	32580411	32581111	-	701	30.53	nucleus	--	--
CsaV3_3G044940	chr3	36735580	36735833	+	254	45.28	nucleus	--	--
CsaV3_4G004270	chr4	2690326	2690495	-	170	41.76	extracellular space	--	--
CsaV3_4G009420	chr4	7042815	7043098	-	284	40	nucleus	de novo	--
CsaV3_4G021870	chr4	12943582	12947020	+	3439	32.57	chloroplast	overlapping gene	--
CsaV3_4G022140	chr4	13279448	13279621	+	174	54.6	extracellular space	transposable element	--
CsaV3_4G034030	chr4	24101568	24102629	+	1062	36.53	nucleus	de novo	--
CsaV3_5G014740	chr5	11825760	11825930	-	171	59.65	nucleus	de novo	--
CsaV3_5G023230	chr5	17442478	17442646	+	169	42.01	nucleus	--	--
CsaV3_5G027830	chr5	23025413	23025679	+	267	38.95	extracellular space	--	--
CsaV3_5G035140	chr5	27794602	27794771	-	170	42.94	chloroplast	de novo	--
CsaV3_6G005950	chr6	5055603	5055776	+	174	51.72	nucleus	--	--
CsaV3_6G009160	chr6	7383491	7383664	+	174	48.85	extracellular space	--	--
CsaV3_6G009520	chr6	7675250	7675525	+	276	46.01	nucleus	--	--
CsaV3_6G016470	chr6	12325559	12325813	+	255	39.22	plasma membrane	--	--
CsaV3_6G016900	chr6	12612125	12612293	-	169	37.87	chloroplast	--	--
CsaV3_6G028490	chr6	16763387	16763556	-	170	48.24	nucleus	Gene duplication	wgd
CsaV3_6G043800	chr6	25841857	25842123	+	267	48.31	extracellular space	--	--
CsaV3_7G022860	chr7	11772310	11772481	+	172	48.82	nucleus	--	--
CsaV3_7G027690	chr7	17269087	17269539	-	453	35.1	chloroplast	--	--
CsaV3_UNG053430	scaffold92	54968	55136	+	169	31.95	extracellular space	Gene duplication	wgd
CsaV3_1G006190	chr1	3949855	3950174	-	320	45.94	extracellular space	--	--
CsaV3_1G006610	chr1	4248137	4248416	+	280	40.36	chloroplast	--	--
CsaV3_1G010630	chr1	6612797	6613022	+	226	46.46	extracellular space	--	--
CsaV3_1G013110	chr1	8459337	8459510	-	174	47.7	extracellular space	--	--
CsaV3_1G014800	chr1	10451223	10451396	-	174	43.1	nucleus	de novo	--
CsaV3_1G036930	chr1	22851078	22851342	-	265	47.92	extracellular space	--	--
CsaV3_1G044480	chr1	29839560	29839860	-	301	41.86	nucleus	--	--
CsaV3_1G044690	chr1	30101075	30101337	-	263	51.33	nucleus	--	--
CsaV3_2G013740	chr2	11275993	11276169	-	177	36.16	chloroplast	--	--
CsaV3_2G016570	chr2	13819213	13819470	+	258	47.67	organelle membrane	--	--
CsaV3_2G017420	chr2	14506917	14507302	+	386	41.24	nucleus	--	--
CsaV3_2G026700	chr2	18306066	18306242	+	177	46.33	nucleus	--	--
CsaV3_3G005560	chr3	4741198	4741369	+	172	46.51	nucleus	--	--
CsaV3_3G017910	chr3	13571172	13571454	-	283	36.4	chloroplast	--	--
CsaV3_3G030090	chr3	25843443	25843619	+	177	51.41	nucleus	--	--
CsaV3_3G031330	chr3	27036119	27036326	-	208	45.67	nucleus	--	--
CsaV3_3G039130	chr3	32151918	32152092	+	175	40.46	chloroplast	--	--
CsaV3_3G043620	chr3	35452500	35452672	+	173	38.73	chloroplast	--	--
CsaV3_3G044240	chr3	36102852	36103025	+	174	45.98	chloroplast	--	--
CsaV3_3G047840	chr3	39024274	39024450	+	177	54.24	extracellular space	--	--
CsaV3_3G048030	chr3	39167111	39167462	-	352	41.19	extracellular space	--	--
CsaV3_4G014910	chr4	10416326	10416612	-	287	67.05	extracellular space	transposable element	--
CsaV3_4G020810	chr4	12698757	12698929	+	173	56.65	nucleus	Gene duplication	dispersed
CsaV3_4G026800	chr4	15936031	15936204	-	174	48.85	extracellular space	--	--
CsaV3_4G027490	chr4	16645536	16645707	-	172	37.79	chloroplast	overlapping gene	--
CsaV3_4G031020	chr4	21216196	21216372	-	177	44.07	extracellular space	Gene duplication	dispersed
CsaV3_4G035100	chr4	24766569	24766741	-	173	42.2	chloroplast	de novo	--
CsaV3_4G036620	chr4	25742063	25742320	+	258	37.21	endomembrane system	--	--
CsaV3_5G015020	chr5	12198474	12198690	-	217	42.44	extracellular space	--	--
CsaV3_5G023690	chr5	18116376	18116552	-	177	43.5	nucleus	--	--
CsaV3_5G023860	chr5	18327188	18327397	+	210	50	extracellular space	--	--
CsaV3_5G029270	chr5	24315829	24316103	+	275	36.73	extracellular space	--	--
CsaV3_5G030150	chr5	24818765	24818938	-	174	39.66	extracellular space	--	--
CsaV3_5G030950	chr5	25342717	25343057	-	341	36.07	nucleus	overlapping gene	--
CsaV3_6G010010	chr6	8122555	8122767	-	213	40.85	extracellular space	--	--
CsaV3_6G021360	chr6	14429510	14429681	-	172	56.4	chloroplast	--	--
CsaV3_6G036000	chr6	19947552	19947728	+	177	53.67	organelle membrane	overlapping gene	--
CsaV3_7G003370	chr7	2518115	2518292	+	178	47.46	extracellular space	--	--
CsaV3_7G008600	chr7	5346266	5346442	+	177	50.85	extracellular space	--	--
CsaV3_7G021400	chr7	10026559	10026805	-	247	35.22	chloroplast	--	--
CsaV3_7G021560	chr7	10226947	10227169	+	223	44.39	nucleus	--	--
CsaV3_7G024910	chr7	14225227	14225403	+	177	54.24	nucleus	--	--
CsaV3_1G011500	chr1	7129961	7130141	-	181	38.89	endomembrane system	--	--
CsaV3_1G013440	chr1	8766706	8766992	-	287	38.33	extracellular space	--	--
CsaV3_1G013790	chr1	9084810	9084989	-	180	48.33	nucleus	--	--
CsaV3_1G024180	chr1	13673902	13674165	-	264	44.7	nucleus	--	--
CsaV3_1G030160	chr1	16910921	16911100	-	180	43.33	chloroplast	overlapping gene	--
CsaV3_1G031120	chr1	18312323	18312563	-	241	45.23	extracellular space	--	--
CsaV3_1G034480	chr1	21629653	21629903	+	251	45.45	extracellular space	--	--
CsaV3_2G001500	chr2	423620	423799	-	180	46.67	chloroplast	--	--
CsaV3_2G015330	chr2	12795802	12795976	-	175	42.29	extracellular space	--	--
CsaV3_2G015350	chr2	12834979	12835881	-	903	34	chloroplast	--	--
CsaV3_2G017850	chr2	14861211	14861471	-	261	35.8	nucleus	--	--
CsaV3_2G029440	chr2	19288442	19288640	-	199	44.89	chloroplast	--	--
CsaV3_2G032080	chr2	21178141	21178320	-	180	37.78	extracellular space	--	--
CsaV3_2G034850	chr2	23223486	23223665	-	180	48.89	nucleus	--	--
CsaV3_2G035080	chr2	23433846	23434050	+	205	39.51	extracellular space	--	--
CsaV3_3G002940	chr3	2419306	2419480	+	175	42.29	organelle membrane	overlapping gene	--
CsaV3_3G010130	chr3	8162221	8162400	+	180	45	chloroplast	--	--
CsaV3_3G020040	chr3	15898367	15898593	+	227	38.33	endomembrane system	--	--
CsaV3_3G021630	chr3	18707819	18707993	-	175	62.86	extracellular space	Gene duplication	dispersed
CsaV3_3G021790	chr3	18911056	18911333	-	278	43.53	nucleus	--	--
CsaV3_3G022200	chr3	19457266	19457445	+	180	40.56	chloroplast	transposable element	--
CsaV3_3G046040	chr3	37635559	37635738	-	180	47.22	extracellular space	--	--
CsaV3_3G049500	chr3	40344930	40345215	-	286	40.91	extracellular space	overlapping gene	--
CsaV3_4G008690	chr4	6145178	6145354	-	177	45.76	extracellular space	de novo	--
CsaV3_4G009660	chr4	7405761	7406115	+	355	36.34	extracellular space	--	--
CsaV3_4G013510	chr4	9847047	9848028	+	982	32.69	extracellular space	--	--
CsaV3_4G029190	chr4	18681462	18681641	+	180	38.33	chloroplast	de novo	--
CsaV3_4G036140	chr4	25408191	25408370	-	180	37.78	extracellular space	--	--
CsaV3_5G006920	chr5	4609314	4612052	+	2739	34.9	chloroplast	--	--
CsaV3_5G011270	chr5	7342144	7342323	-	180	52.22	nucleus	transposable element	--
CsaV3_5G015160	chr5	12355805	12356046	-	242	52.48	nucleus	--	--
CsaV3_5G023700	chr5	18131287	18131571	-	285	40.7	nucleus	--	--
CsaV3_5G025140	chr5	20177035	20177214	-	180	48.33	nucleus	--	--
CsaV3_5G026320	chr5	21407249	21407687	-	439	35.31	chloroplast	--	--
CsaV3_5G028070	chr5	23192560	23192739	-	180	46.67	nucleus	--	--
CsaV3_5G028380	chr5	23562680	23563237	+	558	39.61	chloroplast	Gene duplication	dispersed
CsaV3_5G033940	chr5	27076028	27076295	+	268	38.81	endomembrane system	--	--
CsaV3_6G009180	chr6	7390366	7390540	+	175	37.71	chloroplast	--	--
CsaV3_6G009660	chr6	7807804	7807983	-	180	53.89	extracellular space	--	--
CsaV3_6G014050	chr6	10239691	10239978	+	288	51.04	nucleus	transposable element	--
CsaV3_6G014820	chr6	10749003	10751844	+	2842	37.02	extracellular space	de novo	--
CsaV3_6G017060	chr6	12723347	12723872	+	526	41.83	chloroplast	--	--
CsaV3_6G037640	chr6	21312663	21312839	-	177	29.38	endomembrane system	--	--
CsaV3_6G048020	chr6	28242839	28243092	+	254	41.73	nucleus	--	--
CsaV3_6G049530	chr6	28912543	28912831	-	289	37.72	endomembrane system	--	--
CsaV3_6G052040	chr6	30283847	30284456	+	610	36.39	extracellular space	--	--
CsaV3_7G001620	chr7	1367082	1367261	-	180	32.22	extracellular space	--	--
CsaV3_7G011390	chr7	6168102	6173121	+	5020	43.76	extracellular space	--	--
CsaV3_7G011430	chr7	6232232	6232494	+	263	58.52	extracellular space	--	--
CsaV3_7G021210	chr7	9670997	9671205	+	209	43.06	extracellular space	overlapping gene	--
CsaV3_7G021750	chr7	10422124	10422335	+	212	38.68	nucleus	--	--
CsaV3_UNG208450	scaffold18_1	666448	667109	+	662	48.19	extracellular space	--	--
CsaV3_UNG208840	scaffold18_1	791845	792734	+	890	48.43	extracellular space	--	--
CsaV3_UNG209310	scaffold18_1	939723	939902	-	180	50.56	nucleus	transposable element	--
CsaV3_UNG210200	scaffold18_1	1302538	1302717	-	180	48.89	chloroplast	--	--
CsaV3_1G004820	chr1	3134713	3134895	-	183	46.45	extracellular space	--	--
CsaV3_1G013740	chr1	8967388	8967568	+	181	50.84	extracellular space	Gene duplication	tandem
CsaV3_1G028270	chr1	15321678	15321860	-	183	41.53	chloroplast	--	--
CsaV3_1G031780	chr1	18818106	18818870	-	765	39.87	nucleus	--	--
CsaV3_1G039860	chr1	25230574	25230842	-	269	42.01	nucleus	--	--
CsaV3_1G041260	chr1	26247098	26247375	+	278	45.68	extracellular space	--	--
CsaV3_1G042080	chr1	26884100	26884324	+	225	43.56	extracellular space	overlapping gene	--
CsaV3_1G042980	chr1	27858039	27858344	-	306	48.04	extracellular space	--	--
CsaV3_1G044010	chr1	29167544	29167766	-	223	40.98	chloroplast	--	--
CsaV3_2G008250	chr2	4530172	4531419	-	1248	37.42	extracellular space	--	--
CsaV3_2G011700	chr2	9001610	9001881	-	272	41.91	extracellular space	--	--
CsaV3_2G011900	chr2	9307395	9307573	+	179	49.16	chloroplast	de novo	--
CsaV3_2G035350	chr2	23657753	23658059	-	307	46.25	nucleus	--	--
CsaV3_3G006260	chr3	5436781	5436963	+	183	52.46	extracellular space	--	--
CsaV3_3G020420	chr3	16525269	16525446	+	178	41.57	nucleus	--	--
CsaV3_3G035940	chr3	29998410	29999762	-	1353	33.85	organelle membrane	--	--
CsaV3_3G036000	chr3	30061419	30061684	+	266	39.1	extracellular space	--	--
CsaV3_3G038450	chr3	31634208	31634386	-	179	60.89	extracellular space	--	--
CsaV3_3G044340	chr3	36187431	36187700	-	270	40.37	extracellular space	--	--
CsaV3_4G004710	chr4	2959566	2959745	-	180	42.22	nucleus	Gene duplication	dispersed
CsaV3_4G016000	chr4	10592415	10592597	-	183	46.99	extracellular space	--	--
CsaV3_4G028470	chr4	17857568	17857795	+	228	44.3	nucleus	Gene duplication	dispersed
CsaV3_4G029760	chr4	19418632	19419148	-	517	37.72	extracellular space	--	--
CsaV3_4G030110	chr4	19861164	19861437	-	274	43.43	nucleus	--	--
CsaV3_4G034930	chr4	24665191	24665479	-	289	40.14	extracellular space	--	--
CsaV3_4G037490	chr4	26251015	26251197	-	183	43.17	extracellular space	overlapping gene	--
CsaV3_5G010630	chr5	6611319	6611498	+	180	47.22	extracellular space	--	--
CsaV3_5G024050	chr5	18729888	18730067	+	180	52.78	nucleus	--	--
CsaV3_5G034970	chr5	27705632	27705977	+	346	41.04	nucleus	--	--
CsaV3_5G037290	chr5	29597000	29597182	-	183	45.9	organelle membrane	--	--
CsaV3_6G002660	chr6	1869876	1870058	+	183	54.1	chloroplast	--	--
CsaV3_6G008440	chr6	6781094	6781526	+	433	40.65	chloroplast	--	--
CsaV3_6G012920	chr6	9047190	9047371	-	182	44.13	nucleus	transposable element	--
CsaV3_6G014750	chr6	10709780	10710073	+	294	44.9	organelle membrane	--	--
CsaV3_6G030770	chr6	17058895	17059430	+	536	41.42	extracellular space	de novo	--
CsaV3_6G031090	chr6	17336340	17336522	-	183	46.45	nucleus	--	--
CsaV3_6G037050	chr6	20833287	20833601	-	315	43.81	extracellular space	--	--
CsaV3_6G044320	chr6	26178933	26180626	-	1694	33.88	extracellular space	--	--
CsaV3_6G044690	chr6	26466123	26467205	+	1083	35.73	chloroplast	--	--
CsaV3_6G047160	chr6	27839046	27839310	+	265	46.42	extracellular space	--	--
CsaV3_7G007150	chr7	4486143	4487498	+	1356	39.75	chloroplast	overlapping gene	--
CsaV3_7G008940	chr7	5556058	5556262	+	205	36.61	extracellular space	--	--
CsaV3_7G018650	chr7	8578119	8578412	+	294	40.48	extracellular space	transposable element	--
CsaV3_7G025470	chr7	14936032	14936339	+	308	49.35	nucleus	--	--
CsaV3_7G034110	chr7	21541940	21542228	+	289	42.21	nucleus	--	--
CsaV3_7G035120	chr7	22189309	22189653	-	345	33.33	extracellular space	--	--
CsaV3_UNG208060	scaffold18_1	486968	487275	+	308	55.19	extracellular space	--	--
CsaV3_UNG209150	scaffold18_1	892595	892777	-	183	48.09	nucleus	overlapping gene	--
CsaV3_UNG209470	scaffold18_1	1000907	1001089	-	183	45.36	chloroplast	--	--
CsaV3_UNG209770	scaffold18_1	1109442	1109624	-	183	43.17	nucleus	--	--
CsaV3_UNG137070	scaffold66	160250	160429	-	180	42.22	nucleus	Gene duplication	dispersed
CsaV3_UNG115890	scaffold85	81391	81663	+	273	42.12	extracellular space	--	--
CsaV3_1G009160	chr1	5716800	5717074	-	275	56	nucleus	overlapping gene	--
CsaV3_1G015070	chr1	10695208	10695393	+	186	47.31	chloroplast	--	--
CsaV3_1G035910	chr1	21939405	21939632	+	228	48.68	chloroplast	--	--
CsaV3_1G045820	chr1	31641965	31642150	-	186	48.39	nucleus	--	--
CsaV3_1G046120	chr1	31922670	31922969	+	300	53	nucleus	--	--
CsaV3_2G009470	chr2	5955270	5955455	+	186	44.62	nucleus	Gene duplication	dispersed
CsaV3_2G031160	chr2	20509191	20510269	+	1079	37.07	nucleus	--	--
CsaV3_2G032420	chr2	21375436	21375621	-	186	48.39	nucleus	de novo	--
CsaV3_2G036610	chr2	24718977	24719161	-	185	61.54	chloroplast thylakoid lumen	--	--
CsaV3_3G001330	chr3	1027485	1027755	+	271	50.55	nucleus	--	--
CsaV3_3G001610	chr3	1233579	1233764	+	186	46.24	extracellular space	--	--
CsaV3_3G005770	chr3	4956619	4956800	+	182	37.91	chloroplast	--	--
CsaV3_3G006100	chr3	5251274	5251459	+	186	47.31	nucleus	--	--
CsaV3_3G008700	chr3	7288544	7288818	-	275	37.09	nucleus	--	--
CsaV3_3G013310	chr3	10082305	10082764	+	460	40.43	nucleus	--	--
CsaV3_3G013700	chr3	10305291	10305476	+	186	46.77	extracellular space	--	--
CsaV3_3G022390	chr3	19709347	19709528	-	182	51.65	nucleus	--	--
CsaV3_3G025080	chr3	21996463	21996650	-	188	48.92	extracellular space	de novo	--
CsaV3_3G027300	chr3	23631245	23631533	+	289	38.06	chloroplast	--	--
CsaV3_3G028390	chr3	24818674	24818856	-	183	53.01	nucleus	--	--
CsaV3_3G030070	chr3	25823035	25823220	-	186	59.68	nucleus	--	--
CsaV3_3G039820	chr3	32710547	32712966	+	2420	36.03	nucleus	overlapping gene	--
CsaV3_3G041490	chr3	33851135	33851433	+	299	41.47	nucleus	--	--
CsaV3_3G046750	chr3	38165511	38165693	-	183	47.54	chloroplast	overlapping gene	--
CsaV3_4G008380	chr4	5871225	5871405	-	181	56.35	nucleus	--	--
CsaV3_4G009270	chr4	6871156	6871336	+	181	38.12	extracellular space	--	--
CsaV3_4G029600	chr4	19197682	19198517	+	836	43.66	extracellular space	Gene duplication	tandem
CsaV3_5G004480	chr5	2954932	2955114	-	183	50.27	nucleus	--	--
CsaV3_5G012410	chr5	7853544	7853729	+	186	47.31	extracellular space	--	--
CsaV3_5G017080	chr5	13637256	13640383	+	3128	32.54	chloroplast	--	--
CsaV3_5G018720	chr5	14270719	14271888	+	1170	37.26	nucleus	--	--
CsaV3_5G023780	chr5	18232491	18233356	+	866	40.65	nucleus	--	--
CsaV3_5G028060	chr5	23192347	23192532	-	186	44.62	nucleus	--	--
CsaV3_5G038930	chr5	30799265	30799450	-	186	37.63	chloroplast	--	--
CsaV3_6G000570	chr6	375528	375755	-	228	38.6	nucleus	--	--
CsaV3_6G008890	chr6	7153655	7153870	+	216	42.59	extracellular space	--	--
CsaV3_6G009930	chr6	8056286	8056601	+	316	43.04	endomembrane system	--	--
CsaV3_6G012650	chr6	8721870	8722055	+	186	39.78	nucleus	--	--
CsaV3_6G048700	chr6	28536418	28536715	+	298	45.7	extracellular space	--	--
CsaV3_7G003600	chr7	2675463	2675643	-	181	52.49	extracellular space	--	--
CsaV3_7G009970	chr7	5610323	5610702	+	380	44.47	chloroplast	--	--
CsaV3_7G024710	chr7	13799375	13799557	+	183	46.45	extracellular space	--	--
CsaV3_7G025790	chr7	15245303	15245488	+	186	57.53	nucleus	--	--
CsaV3_7G026230	chr7	15707846	15708031	-	186	47.85	chloroplast	--	--
CsaV3_UNG224750	scaffold110	108379	108564	+	186	61.83	extracellular space	Gene duplication	dispersed
CsaV3_UNG201520	scaffold18_1	206085	206380	+	296	47.97	nucleus	--	--
CsaV3_UNG207870	scaffold18_1	409540	409725	-	186	50	nucleus	--	--
CsaV3_UNG041220	scaffold41	305022	305203	-	182	59.89	chloroplast	Gene duplication	dispersed
CsaV3_UNG035160	scaffold91	195749	196141	-	393	42.62	nucleus	--	--
CsaV3_1G013490	chr1	8786463	8786703	+	241	45.95	extracellular space	--	--
CsaV3_1G028480	chr1	15494616	15495546	-	931	35.05	nucleus	--	--
CsaV3_1G030970	chr1	17994905	17995093	-	189	43.92	nucleus	Gene duplication	dispersed
CsaV3_1G043060	chr1	27959669	27959854	+	186	51.61	nucleus	--	--
CsaV3_2G006640	chr2	3246434	3246622	-	189	36.51	chloroplast	--	--
CsaV3_2G011250	chr2	8517271	8517548	+	278	41.37	chloroplast	--	--
CsaV3_2G011960	chr2	9339022	9339207	-	186	36.56	chloroplast	--	--
CsaV3_2G017220	chr2	14362566	14363075	+	510	42.16	extracellular space	--	--
CsaV3_2G034080	chr2	22567251	22567524	-	274	44.89	nucleus	--	--
CsaV3_3G014340	chr3	10744206	10744814	+	609	41.54	chloroplast	--	--
CsaV3_3G018810	chr3	14511440	14511628	+	189	44.97	extracellular space	--	--
CsaV3_3G022270	chr3	19544910	19545100	-	191	37.04	nucleus	--	--
CsaV3_3G028720	chr3	25306809	25306998	-	190	48.68	extracellular space	--	--
CsaV3_3G031300	chr3	27018448	27018633	+	186	54.3	extracellular space	Gene duplication	wgd
CsaV3_3G043160	chr3	35043906	35044094	-	189	48.15	extracellular space	--	--
CsaV3_3G047710	chr3	38907870	38908547	-	678	36.49	nucleus	de novo	--
CsaV3_4G001310	chr4	745380	745640	-	261	45.98	extracellular space	--	--
CsaV3_4G006170	chr4	4078263	4078446	-	184	47.28	chloroplast	--	--
CsaV3_4G006710	chr4	4512725	4512913	+	189	39.15	extracellular space	transposable element	--
CsaV3_5G004520	chr5	2974725	2975029	+	305	45.25	extracellular space	--	--
CsaV3_5G008490	chr5	5167397	5167585	+	189	49.21	extracellular space	--	--
CsaV3_5G012420	chr5	7860767	7861089	-	323	40.56	extracellular space	--	--
CsaV3_5G015260	chr5	12503969	12504154	+	186	51.08	nucleus	--	--
CsaV3_5G015840	chr5	13426818	13427001	+	184	48.91	chloroplast	Gene duplication	proximal
CsaV3_5G015900	chr5	13473694	13473877	+	184	49.46	chloroplast	Gene duplication	wgd
CsaV3_5G029510	chr5	24444380	24444664	+	285	45.61	nucleus	--	--
CsaV3_5G032380	chr5	26215758	26215946	-	189	53.97	nucleus	--	--
CsaV3_6G009440	chr6	7589172	7589836	-	665	38.65	extracellular space	--	--
CsaV3_6G014360	chr6	10426772	10426998	+	227	50.22	nucleus	--	--
CsaV3_6G016710	chr6	12515222	12518430	+	3209	33.58	endomembrane system	de novo	--
CsaV3_6G016830	chr6	12575419	12575666	+	248	42.34	chloroplast	--	--
CsaV3_6G031660	chr6	17804458	17804646	-	189	39.15	extracellular space	--	--
CsaV3_6G036440	chr6	20260418	20260691	+	274	47.08	nucleus	--	--
CsaV3_6G040050	chr6	23035215	23035403	-	189	45.5	nucleus	--	--
CsaV3_6G043070	chr6	25318390	25318578	-	189	46.56	extracellular space	--	--
CsaV3_6G046360	chr6	27404198	27405648	-	1451	34.67	nucleus	--	--
CsaV3_6G049440	chr6	28879297	28879588	+	292	40.75	nucleus	de novo	--
CsaV3_6G049790	chr6	29041727	29041917	+	191	49.21	extracellular space	overlapping gene	--
CsaV3_7G008720	chr7	5428571	5428866	-	296	37.5	extracellular space	--	--
CsaV3_7G016160	chr7	7936938	7937126	-	189	42.86	chloroplast	--	--
CsaV3_7G018570	chr7	8505852	8506040	+	189	40.21	nucleus	--	--
CsaV3_7G023330	chr7	12326154	12326449	+	296	39.86	nucleus	--	--
CsaV3_7G023560	chr7	12625058	12625246	+	189	50.79	chloroplast	--	--
CsaV3_7G032660	chr7	20596696	20596884	-	189	48.68	extracellular space	overlapping gene	--
CsaV3_UNG227940	scaffold114	115757	115942	+	186	54.3	extracellular space	Gene duplication	wgd
CsaV3_UNG208250	scaffold18_1	557411	557599	+	189	52.91	extracellular space	--	--
CsaV3_UNG210400	scaffold18_1	1379234	1379422	-	189	45.5	nucleus	--	--
CsaV3_UNG010130	scaffold40	413874	414061	+	188	46.49	nucleus	transposable element	--
CsaV3_1G018380	chr1	11978799	11978990	+	192	47.4	extracellular space	--	--
CsaV3_1G037040	chr1	22980010	22980201	+	192	52.6	chloroplast	--	--
CsaV3_1G037720	chr1	23692541	23693656	+	1116	31.59	nucleus	--	--
CsaV3_1G043780	chr1	28803150	28803338	-	189	46.56	nucleus	--	--
CsaV3_1G044560	chr1	29948110	29948380	-	271	41.33	extracellular space	--	--
CsaV3_2G007330	chr2	3705281	3705474	-	194	51.56	chloroplast	overlapping gene	--
CsaV3_2G007420	chr2	3758848	3759035	-	188	37.23	extracellular space	--	--
CsaV3_2G008110	chr2	4366994	4367232	-	239	49.79	chloroplast	--	--
CsaV3_2G008610	chr2	4957064	4957255	+	192	40.62	extracellular space	--	--
CsaV3_2G008830	chr2	5254191	5255233	+	1043	36.82	nucleus	--	--
CsaV3_2G012060	chr2	9510208	9510477	-	270	41.85	extracellular space	--	--
CsaV3_2G013930	chr2	11504312	11516464	+	12153	33.16	nucleus	de novo	--
CsaV3_2G028160	chr2	18587233	18587529	-	297	49.16	nucleus	--	--
CsaV3_2G035370	chr2	23661292	23661603	+	312	41.67	extracellular space	--	--
CsaV3_2G035550	chr2	23834130	23834321	-	192	39.58	nucleus	--	--
CsaV3_3G005580	chr3	4754246	4754434	+	189	45.5	nucleus	--	--
CsaV3_3G007150	chr3	6423043	6423318	-	276	44.2	extracellular space	--	--
CsaV3_3G010460	chr3	8395365	8395556	+	192	50.52	nucleus	--	--
CsaV3_3G013650	chr3	10278487	10278678	+	192	49.48	extracellular space	--	--
CsaV3_3G026350	chr3	22467502	22468009	+	508	42.91	chloroplast	--	--
CsaV3_3G027180	chr3	23548827	23549114	+	288	44.44	mitochondrion	--	--
CsaV3_3G027370	chr3	23687314	23688050	+	737	27.27	nucleus	--	--
CsaV3_3G041160	chr3	33632066	33632285	-	220	45.45	extracellular space	--	--
CsaV3_3G041950	chr3	34142899	34143772	+	874	36.73	extracellular space	overlapping gene	--
CsaV3_4G006910	chr4	4694008	4695468	-	1461	36.82	chloroplast	overlapping gene	--
CsaV3_4G008670	chr4	6125450	6125734	-	285	44.56	nucleus	--	--
CsaV3_4G016290	chr4	10768753	10768944	-	192	66.67	chloroplast thylakoid lumen	Gene duplication	dispersed
CsaV3_4G023340	chr4	13603280	13603583	+	304	37.17	chloroplast	--	--
CsaV3_4G028480	chr4	17858714	17858986	-	273	46.52	nucleus	--	--
CsaV3_4G029100	chr4	18630667	18630858	-	192	40.1	nucleus	--	--
CsaV3_4G029280	chr4	18766317	18766508	-	192	46.88	nucleus	--	--
CsaV3_4G030780	chr4	20785310	20785497	-	188	44.68	extracellular space	de novo	--
CsaV3_4G031380	chr4	21800683	21801430	+	748	43.32	extracellular space	--	--
CsaV3_4G032350	chr4	22866527	22866718	-	192	42.19	extracellular space	de novo	--
CsaV3_4G036730	chr4	25835873	25836179	+	307	40.1	extracellular space	--	--
CsaV3_5G000920	chr5	447210	447401	+	192	43.75	nucleus	--	--
CsaV3_5G001500	chr5	828487	828678	+	192	40.62	nucleus	--	--
CsaV3_5G003630	chr5	2330232	2330423	+	192	45.83	chloroplast	--	--
CsaV3_5G006020	chr5	3973933	3974125	-	193	36.98	chloroplast	--	--
CsaV3_5G010060	chr5	5784885	5785072	+	188	47.34	nucleus	--	--
CsaV3_5G023880	chr5	18351797	18352025	+	229	44.98	chloroplast	de novo	--
CsaV3_5G023930	chr5	18411707	18411895	+	189	54.5	extracellular space	--	--
CsaV3_5G024090	chr5	18758923	18759111	-	189	56.08	nucleus	--	--
CsaV3_5G024120	chr5	18779062	18779373	-	312	41.99	chloroplast	--	--
CsaV3_5G024300	chr5	19068940	19069127	+	188	41.49	nucleus	--	--
CsaV3_5G027620	chr5	22642755	22643052	+	298	45.3	extracellular space	--	--
CsaV3_5G029780	chr5	24629347	24629538	-	192	45.31	nucleus	--	--
CsaV3_5G031340	chr5	25625708	25625896	-	189	34.92	endomembrane system	--	--
CsaV3_6G001920	chr6	1324831	1325017	+	187	47.59	extracellular space	--	--
CsaV3_6G009630	chr6	7783672	7783965	+	294	45.24	extracellular space	--	--
CsaV3_6G009860	chr6	8008860	8009051	+	192	50.52	extracellular space	--	--
CsaV3_6G018790	chr6	13449842	13450061	+	220	55.45	extracellular space	--	--
CsaV3_6G018880	chr6	13601988	13610467	-	8480	41.85	chloroplast	transposable element	--
CsaV3_6G030830	chr6	17089134	17089322	+	189	52.38	mitochondrion	--	--
CsaV3_6G039620	chr6	22752025	22752216	+	192	47.4	chloroplast	--	--
CsaV3_7G015040	chr7	7771958	7772149	+	192	37.5	chloroplast	de novo	--
CsaV3_UNG203650	scaffold18_1	302129	302320	-	192	48.96	nucleus	--	--
CsaV3_UNG208760	scaffold18_1	777409	777600	+	192	46.88	chloroplast	--	--
CsaV3_UNG210220	scaffold18_1	1312845	1313036	-	192	48.96	extracellular space	--	--
CsaV3_UNG006090	scaffold90	152698	153177	-	480	39.58	extracellular space	--	--
CsaV3_1G002590	chr1	1612757	1613045	-	289	41.52	extracellular space	de novo	--
CsaV3_1G041080	chr1	26147336	26147585	+	250	46	extracellular space	--	--
CsaV3_1G045090	chr1	30683187	30683884	-	698	34.24	chloroplast	--	--
CsaV3_2G008230	chr2	4520181	4520451	+	271	45.02	organelle membrane	--	--
CsaV3_2G016600	chr2	13839395	13839654	+	260	58.46	extracellular space	--	--
CsaV3_2G034840	chr2	23223109	23223303	+	195	46.67	nucleus	--	--
CsaV3_3G037810	chr3	31180166	31180360	-	195	52.31	chloroplast	overlapping gene	--
CsaV3_3G038230	chr3	31471093	31471282	+	190	54.21	extracellular space	--	--
CsaV3_3G048060	chr3	39216579	39216948	-	370	43.24	nucleus	--	--
CsaV3_4G006360	chr4	4250971	4251165	+	195	50.26	extracellular space	--	--
CsaV3_4G011900	chr4	9058445	9058822	+	378	32.01	nucleus	Gene duplication	dispersed
CsaV3_4G017660	chr4	11036285	11036575	-	291	40.21	nucleus	--	--
CsaV3_4G024370	chr4	14272807	14273000	+	194	55.5	nucleus	--	--
CsaV3_4G028780	chr4	18254713	18254907	+	195	51.28	nucleus	--	--
CsaV3_4G036300	chr4	25533484	25534036	-	553	38.52	extracellular space	--	--
CsaV3_4G036870	chr4	25921246	25921513	+	268	59.7	nucleus	--	--
CsaV3_5G000900	chr5	441543	441770	+	228	45.18	nucleus	--	--
CsaV3_5G008250	chr5	4979043	4979317	+	275	45.45	extracellular space	--	--
CsaV3_5G013900	chr5	10691903	10692203	-	301	39.53	chloroplast	--	--
CsaV3_5G035740	chr5	28280829	28281023	-	195	45.64	nucleus	--	--
CsaV3_6G001240	chr6	827168	828516	+	1349	33.66	chloroplast	overlapping gene	--
CsaV3_6G015140	chr6	10988978	10990005	+	1028	33.46	nucleus	--	--
CsaV3_6G021280	chr6	14310956	14311150	+	195	56.41	nucleus	Gene duplication	dispersed
CsaV3_6G041500	chr6	24155568	24155759	+	192	45.31	extracellular space	overlapping gene	--
CsaV3_6G042710	chr6	25084422	25084616	-	195	45.64	extracellular space	--	--
CsaV3_6G047700	chr6	28101754	28102029	-	276	39.49	nucleus	--	--
CsaV3_6G048370	chr6	28385897	28386091	-	195	47.18	nucleus	--	--
CsaV3_6G050210	chr6	29286671	29287109	-	439	40.31	nucleus	overlapping gene	--
CsaV3_7G001290	chr7	1143386	1143668	-	283	41.7	extracellular space	--	--
CsaV3_7G024920	chr7	14225501	14225696	-	196	54.87	mitochondrion	--	--
CsaV3_UNG201540	scaffold18_1	224571	224766	+	196	50.77	nucleus	--	--
CsaV3_UNG208440	scaffold18_1	660755	662617	+	1863	44.82	chloroplast	--	--
CsaV3_UNG079620	scaffold53	133429	135800	+	2372	32.47	endomembrane system	Gene duplication	proximal
CsaV3_1G001350	chr1	807252	808347	-	1096	38.23	nucleus	overlapping gene	--
CsaV3_1G004700	chr1	2988002	2988219	-	218	45.45	chloroplast	--	--
CsaV3_1G006740	chr1	4327835	4328173	+	339	33.04	organelle membrane	--	--
CsaV3_1G008450	chr1	5294283	5297122	+	2840	34.19	nucleus	--	--
CsaV3_1G031240	chr1	18456551	18456773	-	223	38.57	extracellular space	--	--
CsaV3_1G043120	chr1	28032022	28032398	+	377	40.16	nucleus	--	--
CsaV3_1G043410	chr1	28391302	28391498	+	197	53.61	chloroplast	--	--
CsaV3_2G004050	chr2	2094832	2095029	+	198	44.44	chloroplast	--	--
CsaV3_2G013990	chr2	11590388	11590585	-	198	46.97	nucleus	--	--
CsaV3_2G016710	chr2	14006561	14006755	-	195	46.15	chloroplast	--	--
CsaV3_2G032760	chr2	21646306	21646503	-	198	48.99	nucleus	--	--
CsaV3_2G033950	chr2	22494892	22495172	-	281	44.84	nucleus	--	--
CsaV3_3G007590	chr3	6710473	6710777	-	305	43.28	nucleus	--	--
CsaV3_3G021020	chr3	17503951	17505004	-	1054	33.3	nucleus	--	--
CsaV3_3G027070	chr3	23471226	23471476	-	251	43.43	extracellular space	--	--
CsaV3_3G032500	chr3	28044739	28045028	-	290	45.52	organelle membrane	overlapping gene	--
CsaV3_3G039460	chr3	32461226	32461466	-	241	57.07	nucleus	overlapping gene	--
CsaV3_3G043610	chr3	35450175	35450369	-	195	38.46	chloroplast	de novo	--
CsaV3_4G000240	chr4	171928	172197	-	270	45.93	extracellular space	--	--
CsaV3_4G000830	chr4	479949	480147	+	199	53.03	extracellular space	de novo	--
CsaV3_4G001070	chr4	610418	610615	+	198	41.92	chloroplast	de novo	--
CsaV3_4G009850	chr4	7615180	7615377	-	198	48.48	extracellular space	--	--
CsaV3_4G029450	chr4	18979700	18979897	-	198	45.96	extracellular space	transposable element	--
CsaV3_4G036950	chr4	25960053	25960333	-	281	39.5	chloroplast	--	--
CsaV3_5G003740	chr5	2420203	2420400	+	198	47.98	nucleus	--	--
CsaV3_5G011000	chr5	6989021	6989332	+	312	45.19	extracellular space	--	--
CsaV3_5G015300	chr5	12563435	12563628	+	194	37.63	nucleus	--	--
CsaV3_5G018900	chr5	14388477	14397193	+	8717	33.99	extracellular space	transposable element	--
CsaV3_5G021870	chr5	16573242	16573535	-	294	49.66	chloroplast	--	--
CsaV3_5G025220	chr5	20239450	20239760	+	311	40.84	chloroplast	--	--
CsaV3_5G028130	chr5	23233861	23234054	-	194	52.58	chloroplast	--	--
CsaV3_5G031390	chr5	25656928	25657212	+	285	45.26	organelle membrane	--	--
CsaV3_5G032560	chr5	26350747	26350944	+	198	33.84	organelle membrane	overlapping gene	--
CsaV3_5G032790	chr5	26440852	26441049	-	198	33.84	nucleus	--	--
CsaV3_5G036370	chr5	28672571	28673102	-	532	37.41	chloroplast	overlapping gene	--
CsaV3_6G004600	chr6	3934575	3935738	+	1164	31.62	chloroplast	--	--
CsaV3_6G009380	chr6	7546928	7547125	+	198	34.34	extracellular space	de novo	--
CsaV3_6G009490	chr6	7659061	7659305	+	245	46.12	nucleus	--	--
CsaV3_6G036980	chr6	20776415	20776722	-	308	38.96	extracellular space	--	--
CsaV3_6G047990	chr6	28233456	28233653	-	198	43.43	nucleus	de novo	--
CsaV3_6G052890	chr6	30871894	30872091	-	198	40.91	chloroplast	--	--
CsaV3_7G002910	chr7	2210126	2210599	-	474	47.56	extracellular space	transposable element	--
CsaV3_7G021680	chr7	10350863	10351184	-	322	44.1	chloroplast	--	--
CsaV3_7G024350	chr7	13368993	13369215	+	223	53.81	extracellular space	--	--
CsaV3_7G033110	chr7	20886224	20886523	+	300	45.33	nucleus	--	--
CsaV3_UNG231160	scaffold117	28690	28882	-	193	60.62	nucleus	--	--
CsaV3_UNG208850	scaffold18_1	796988	797185	+	198	45.45	nucleus	--	--
CsaV3_UNG208940	scaffold18_1	823821	824465	+	645	39.07	nucleus	--	--
CsaV3_UNG209360	scaffold18_1	958220	959502	+	1283	42.87	chloroplast	--	--
CsaV3_UNG209560	scaffold18_1	1044764	1044961	+	198	51.01	extracellular space	transposable element	--
CsaV3_UNG209740	scaffold18_1	1097135	1097453	+	319	47.96	extracellular space	--	--
CsaV3_UNG109790	scaffold84	160044	160277	-	234	41.03	extracellular space	--	--
CsaV3_1G000350	chr1	224252	224452	+	201	46.27	nucleus	--	--
CsaV3_1G011940	chr1	7413011	7413489	-	479	36.74	chloroplast	--	--
CsaV3_1G030620	chr1	17534982	17535458	+	477	41.51	nucleus	--	--
CsaV3_1G046160	chr1	31983442	31983682	+	241	55.33	nucleus	--	--
CsaV3_2G003080	chr2	1438774	1439172	+	399	39.35	nucleus	--	--
CsaV3_2G003260	chr2	1563614	1563913	-	300	33.33	chloroplast	--	--
CsaV3_2G011750	chr2	9080397	9081052	+	656	33.84	extracellular space	--	--
CsaV3_2G013130	chr2	10684990	10685190	-	201	40.8	chloroplast	--	--
CsaV3_2G021130	chr2	16112603	16112803	+	201	41.29	nucleus	overlapping gene	--
CsaV3_2G025910	chr2	17801271	17801551	+	281	33.1	extracellular space	--	--
CsaV3_2G035580	chr2	23870055	23870255	-	201	52.74	mitochondrion	--	--
CsaV3_3G000860	chr3	673872	674072	+	201	38.81	nucleus	--	--
CsaV3_3G006230	chr3	5420973	5421173	+	201	42.29	nucleus	overlapping gene	--
CsaV3_3G006280	chr3	5440095	5440294	+	200	39.59	extracellular space	--	--
CsaV3_3G006690	chr3	5888023	5888218	+	196	60.71	nucleus	overlapping gene	--
CsaV3_3G008660	chr3	7269963	7270253	-	291	40.21	extracellular space	overlapping gene	--
CsaV3_3G020690	chr3	16894239	16894529	+	291	45.36	nucleus	--	--
CsaV3_3G020940	chr3	17357803	17358104	+	302	38.74	extracellular space	--	--
CsaV3_3G022980	chr3	20523831	20524031	-	201	43.78	nucleus	transposable element	--
CsaV3_3G026990	chr3	23390322	23390594	-	273	57.21	extracellular space	Gene duplication	dispersed
CsaV3_3G028440	chr3	24857175	24857371	+	197	39.59	nucleus	--	--
CsaV3_3G038960	chr3	32033818	32034638	+	821	35.98	plasma membrane	--	--
CsaV3_3G049510	chr3	40368501	40368791	+	291	43.64	extracellular space	--	--
CsaV3_4G005010	chr4	3283261	3285120	+	1860	36.08	chloroplast	--	--
CsaV3_4G010330	chr4	8084307	8084502	-	196	46.43	endomembrane system	--	--
CsaV3_4G034430	chr4	24394063	24394263	-	201	47.76	nucleus	--	--
CsaV3_4G036850	chr4	25899627	25899827	+	201	53.23	nucleus	--	--
CsaV3_5G020450	chr5	15346351	15349202	-	2852	34.36	extracellular space	--	--
CsaV3_5G025670	chr5	20802339	20806107	-	3769	33.56	extracellular space	--	--
CsaV3_5G032820	chr5	26449518	26449718	-	201	37.31	chloroplast	de novo	--
CsaV3_6G001700	chr6	1139795	1140109	-	315	45.4	extracellular space	--	--
CsaV3_6G006580	chr6	5459093	5459668	-	576	34.03	organelle membrane	--	--
CsaV3_6G018480	chr6	13053848	13054048	+	201	45.27	nucleus	--	--
CsaV3_6G018820	chr6	13478745	13478942	+	198	47.47	extracellular space	--	--
CsaV3_6G021610	chr6	14627644	14627876	-	233	45.49	chloroplast	--	--
CsaV3_6G036970	chr6	20776181	20776556	+	376	41.22	nucleus	--	--
CsaV3_6G042490	chr6	24951874	24952148	-	275	33.45	extracellular space	--	--
CsaV3_6G045390	chr6	26885611	26885811	+	201	47.76	nucleus	--	--
CsaV3_7G001440	chr7	1252557	1253265	+	709	32.86	chloroplast	--	--
CsaV3_7G002120	chr7	1684759	1685151	-	393	38.17	extracellular space	--	--
CsaV3_7G002790	chr7	2120000	2120333	-	334	35.33	plasma membrane	--	--
CsaV3_7G014990	chr7	7680904	7694824	+	13921	44.36	chloroplast	--	--
CsaV3_7G023000	chr7	11914641	11915122	+	482	36.72	chloroplast	--	--
CsaV3_7G025850	chr7	15297805	15298005	-	201	48.26	chloroplast	--	--
CsaV3_UNG208640	scaffold18_1	730763	730963	+	201	44.28	nucleus	--	--
CsaV3_UNG209040	scaffold18_1	856042	856407	+	366	49.45	nucleus	--	--
CsaV3_1G003260	chr1	2026096	2026299	+	204	46.08	nucleus	--	--
CsaV3_1G012690	chr1	7946346	7946988	-	643	41.06	chloroplast	overlapping gene	--
CsaV3_1G013800	chr1	9088602	9089073	+	472	40.25	nucleus	--	--
CsaV3_1G027930	chr1	14844795	14844995	+	201	41.29	chloroplast	--	--
CsaV3_1G030320	chr1	17094378	17094581	+	204	47.06	nucleus	--	--
CsaV3_1G033900	chr1	21053566	21054931	+	1366	31.99	chloroplast	--	--
CsaV3_1G043130	chr1	28035371	28035662	-	292	41.44	extracellular space	--	--
CsaV3_2G003770	chr2	1905152	1909367	+	4216	32.61	extracellular space	--	--
CsaV3_2G008730	chr2	5115447	5115647	+	201	50.25	extracellular space	--	--
CsaV3_2G010920	chr2	8161253	8161456	+	204	41.18	organelle membrane	--	--
CsaV3_3G003340	chr3	2786056	2786259	+	204	48.04	nucleus	--	--
CsaV3_3G018430	chr3	14141171	14141429	+	259	44	nucleus	--	--
CsaV3_3G027240	chr3	23591683	23591886	-	204	44.61	nucleus	de novo	--
CsaV3_3G031110	chr3	26876647	26876893	+	247	44.13	nucleus	--	--
CsaV3_3G035420	chr3	29704442	29704645	-	204	44.12	endomembrane system	--	--
CsaV3_3G035860	chr3	29951710	29952046	+	337	38.58	nucleus	--	--
CsaV3_3G043580	chr3	35432222	35432426	-	205	47.06	extracellular space	--	--
CsaV3_3G044760	chr3	36609241	36609565	-	325	42.15	chloroplast	--	--
CsaV3_4G030540	chr4	20443197	20443395	-	199	58.29	nucleus	Gene duplication	dispersed
CsaV3_5G002360	chr5	1436040	1436345	+	306	44.77	extracellular space	--	--
CsaV3_5G009000	chr5	5615611	5615814	+	204	41.67	mitochondrion	--	--
CsaV3_5G013420	chr5	10027243	10027446	+	204	42.16	extracellular space	--	--
CsaV3_5G015510	chr5	12897638	12897872	+	235	46.81	nucleus	--	--
CsaV3_5G020260	chr5	15084949	15085198	+	250	50	extracellular space	--	--
CsaV3_5G020700	chr5	15776474	15776677	+	204	48.53	chloroplast	--	--
CsaV3_5G024770	chr5	19722586	19722923	+	338	43.2	nucleus	--	--
CsaV3_5G025340	chr5	20384025	20384228	-	204	32.84	nucleus	transposable element	--
CsaV3_5G033680	chr5	26915549	26916378	+	830	27.47	extracellular space	--	--
CsaV3_5G034730	chr5	27531324	27531527	-	204	47.55	nucleus	--	--
CsaV3_5G037400	chr5	29672383	29672606	-	224	38	extracellular space	--	--
CsaV3_6G008040	chr6	6454767	6456610	-	1844	26.36	chloroplast	--	--
CsaV3_6G013620	chr6	9769600	9769803	+	204	37.75	chloroplast	--	--
CsaV3_6G016320	chr6	12233878	12234108	+	231	53.25	extracellular space	--	--
CsaV3_6G044590	chr6	26387650	26387950	-	301	42.52	extracellular space	--	--
CsaV3_6G047930	chr6	28210613	28210896	+	284	45.07	extracellular space	--	--
CsaV3_6G049910	chr6	29105712	29106333	-	622	37.94	extracellular space	--	--
CsaV3_7G002130	chr7	1686886	1687199	-	314	40.76	chloroplast	--	--
CsaV3_7G003560	chr7	2654436	2655839	-	1404	31.27	chloroplast	--	--
CsaV3_7G011600	chr7	6432670	6433137	+	468	36.11	nucleus	--	--
CsaV3_7G016150	chr7	7934002	7934643	+	642	34.74	chloroplast	--	--
CsaV3_7G018690	chr7	8628982	8629182	-	201	39.8	extracellular space	--	--
CsaV3_7G018730	chr7	8674668	8674867	+	200	60	nucleus	--	--
CsaV3_7G031090	chr7	19697752	19697955	-	204	45.59	nucleus	--	--
CsaV3_UNG228970	scaffold115	1	204	-	204	41.67	extracellular space	--	--
CsaV3_UNG198520	scaffold18_1	196146	197219	+	1074	46	chloroplast	--	--
CsaV3_UNG203610	scaffold18_1	264492	264697	+	206	44.61	extracellular space	--	--
CsaV3_UNG208110	scaffold18_1	508170	508428	+	259	44.79	chloroplast	--	--
CsaV3_UNG209250	scaffold18_1	915277	915480	+	204	48.04	nucleus	--	--
CsaV3_UNG210120	scaffold18_1	1280869	1281068	-	200	56	nucleus	--	--
CsaV3_1G001150	chr1	645969	646175	+	207	42.51	endomembrane system	--	--
CsaV3_1G009940	chr1	6190964	6191321	-	358	44.97	chloroplast	--	--
CsaV3_1G024110	chr1	13598860	13599062	-	203	53.2	chloroplast	--	--
CsaV3_1G032840	chr1	19919282	19919486	+	205	38.42	chloroplast	--	--
CsaV3_1G045220	chr1	30906732	30907275	-	544	40.62	chloroplast	--	--
CsaV3_1G046340	chr1	32154070	32155954	-	1885	30.56	organelle membrane	--	--
CsaV3_2G002360	chr2	952213	952415	+	203	48.28	extracellular space	de novo	--
CsaV3_2G004740	chr2	2554212	2554418	+	207	50.24	nucleus	--	--
CsaV3_2G009840	chr2	6419149	6419725	+	577	38.47	extracellular space	de novo	--
CsaV3_2G017590	chr2	14617454	14617878	-	425	36.94	extracellular space	--	--
CsaV3_3G010920	chr3	8663886	8664133	+	248	35.48	nucleus	--	--
CsaV3_3G013500	chr3	10186916	10187199	-	284	47.54	nucleus	--	--
CsaV3_3G014690	chr3	10927275	10927920	-	646	36.69	plasma membrane	--	--
CsaV3_3G018870	chr3	14550058	14550323	-	266	43.61	extracellular space	--	--
CsaV3_3G018950	chr3	14610072	14610278	-	207	46.38	extracellular space	--	--
CsaV3_3G026370	chr3	22487396	22487701	-	306	44.44	chloroplast	--	--
CsaV3_3G031140	chr3	26890947	26891153	+	207	53.62	nucleus	overlapping gene	--
CsaV3_3G036580	chr3	30353234	30353440	-	207	42.51	endomembrane system	--	--
CsaV3_3G036790	chr3	30465039	30465245	-	207	47.34	nucleus	--	--
CsaV3_3G040850	chr3	33472783	33472986	+	204	41.18	endomembrane system	--	--
CsaV3_4G007500	chr4	5111659	5111986	+	328	41.77	nucleus	--	--
CsaV3_4G013500	chr4	9845345	9845979	+	635	35.59	chloroplast	--	--
CsaV3_4G029730	chr4	19334422	19335775	-	1354	37.67	chloroplast	--	--
CsaV3_5G002480	chr5	1502610	1502856	-	247	48.58	nucleus	--	--
CsaV3_5G005850	chr5	3863213	3863982	+	770	34.42	organelle membrane	--	--
CsaV3_5G006330	chr5	4193275	4193481	+	207	44.44	nucleus	Gene duplication	dispersed
CsaV3_5G015200	chr5	12431330	12431580	-	251	33.5	endomembrane system	--	--
CsaV3_5G020050	chr5	14718314	14719868	+	1555	41.93	nucleus	--	--
CsaV3_5G022980	chr5	16997230	16997980	+	751	40.88	mitochondrion	--	--
CsaV3_5G031150	chr5	25491949	25492155	-	207	51.69	extracellular space	--	--
CsaV3_6G006440	chr6	5361399	5361708	-	310	43.23	nucleus	--	--
CsaV3_6G020180	chr6	14051731	14051934	-	204	51.96	nucleus	transposable element	--
CsaV3_6G031990	chr6	18110078	18110280	+	203	45.81	nucleus	--	--
CsaV3_6G039070	chr6	22424840	22425781	-	942	33.23	chloroplast	--	--
CsaV3_6G050720	chr6	29559403	29559609	+	207	38.16	extracellular space	--	--
CsaV3_6G051880	chr6	30198367	30199778	-	1412	34.14	extracellular space	--	--
CsaV3_6G052650	chr6	30681015	30681881	+	867	37.95	nucleus	--	--
CsaV3_7G004350	chr7	3135020	3135226	+	207	40.58	nucleus	--	--
CsaV3_7G013880	chr7	7175194	7175493	+	300	44.67	nucleus	--	--
CsaV3_7G024200	chr7	13193039	13193245	-	207	44.93	extracellular space	overlapping gene	--
CsaV3_UNG209260	scaffold18_1	919245	919451	-	207	47.83	chloroplast	--	--
CsaV3_UNG138080	scaffold46	165456	165658	-	203	56.65	chloroplast	Gene duplication	proximal
CsaV3_UNG171360	scaffold67	183884	184086	+	203	64.53	nucleus	--	--
CsaV3_1G002360	chr1	1503676	1503884	+	209	37.38	nucleus	--	--
CsaV3_1G035850	chr1	21901963	21902264	+	302	40.73	nucleus	--	--
CsaV3_1G042750	chr1	27641745	27641949	-	205	58.54	chloroplast thylakoid lumen	Gene duplication	dispersed
CsaV3_2G006450	chr2	3072679	3072973	-	295	50.51	nucleus	--	--
CsaV3_2G013390	chr2	11015666	11016246	-	581	35.97	chloroplast	--	--
CsaV3_2G015770	chr2	13105921	13106300	-	380	41.58	nucleus	--	--
CsaV3_2G036240	chr2	24451869	24452078	-	210	51.43	nucleus	overlapping gene	--
CsaV3_3G011590	chr3	9065241	9065900	+	660	35	organelle membrane	--	--
CsaV3_3G013170	chr3	10035260	10035637	+	378	40.21	extracellular space	--	--
CsaV3_3G018730	chr3	14442786	14443594	+	809	33.5	nucleus	--	--
CsaV3_3G021440	chr3	18429121	18429330	-	210	38.57	nucleus	Gene duplication	dispersed
CsaV3_3G037050	chr3	30669593	30669909	-	317	38.8	nucleus	--	--
CsaV3_3G041580	chr3	33947193	33947397	+	205	42.44	nucleus	--	--
CsaV3_4G002120	chr4	1251053	1251357	-	305	51.8	nucleus	--	--
CsaV3_4G003810	chr4	2337048	2337543	+	496	40.93	extracellular space	overlapping gene	--
CsaV3_4G010380	chr4	8173397	8173601	-	205	55.12	nucleus	--	--
CsaV3_4G031050	chr4	21220012	21220382	+	371	39.93	nucleus	--	--
CsaV3_4G031580	chr4	22056642	22056847	-	206	38.35	chloroplast	overlapping gene	--
CsaV3_5G015600	chr5	13010697	13010906	+	210	48.57	nucleus	--	--
CsaV3_5G015940	chr5	13479078	13479282	+	205	48.78	nucleus	Gene duplication	wgd
CsaV3_5G029460	chr5	24423228	24423437	-	210	44.76	nucleus	--	--
CsaV3_5G032240	chr5	26153580	26153784	-	205	38.54	chloroplast	overlapping gene	--
CsaV3_5G040340	chr5	31713158	31713367	+	210	47.14	nucleus	--	--
CsaV3_6G004210	chr6	3666973	3667373	-	401	41.15	chloroplast	--	--
CsaV3_6G013160	chr6	9278643	9278852	+	210	45.24	extracellular space	--	--
CsaV3_6G031240	chr6	17453612	17453910	-	299	51.17	nucleus	--	--
CsaV3_6G031830	chr6	17962852	17963106	-	255	49.41	nucleus	--	--
CsaV3_6G035950	chr6	19908082	19908287	+	206	55.83	nucleus	--	--
CsaV3_6G047110	chr6	27809339	27809548	-	210	38.57	nucleus	--	--
CsaV3_6G053160	chr6	31022046	31022463	-	418	42.82	nucleus	--	--
CsaV3_7G025490	chr7	14948337	14948546	+	210	41.9	extracellular space	--	--
CsaV3_7G026040	chr7	15511230	15514458	-	3229	40.82	nucleus	--	--
CsaV3_7G026210	chr7	15680275	15681974	+	1700	38.53	extracellular space	--	--
CsaV3_UNG233350	scaffold119	96851	97145	+	295	63.59	mitochondrion	--	--
CsaV3_UNG207900	scaffold18_1	419678	420164	-	487	45.17	nucleus	--	--
CsaV3_UNG208070	scaffold18_1	488969	489479	+	511	48.14	nucleus	--	--
CsaV3_UNG208430	scaffold18_1	656926	657135	-	210	49.52	chloroplast	--	--
CsaV3_UNG209300	scaffold18_1	935651	935860	-	210	49.52	nucleus	--	--
CsaV3_UNG210010	scaffold18_1	1244906	1245115	+	210	51.9	nucleus	--	--
CsaV3_UNG210060	scaffold18_1	1263439	1263645	+	207	44.93	nucleus	--	--
CsaV3_1G002660	chr1	1665150	1665357	-	208	42.79	nucleus	overlapping gene	--
CsaV3_1G003290	chr1	2042506	2042718	+	213	53.99	extracellular space	--	--
CsaV3_1G004760	chr1	3017986	3018444	-	459	38.13	nucleus	de novo	--
CsaV3_1G005850	chr1	3739690	3739902	-	213	51.17	chloroplast	--	--
CsaV3_1G006750	chr1	4328215	4328427	-	213	51.17	extracellular space	--	--
CsaV3_1G008480	chr1	5309437	5309649	+	213	38.03	nucleus	--	--
CsaV3_1G009270	chr1	5773769	5774407	+	639	39.62	chloroplast	--	--
CsaV3_1G010920	chr1	6775807	6776116	+	310	41.61	nucleus	--	--
CsaV3_1G014880	chr1	10533885	10534097	+	213	47.89	endomembrane system	--	--
CsaV3_1G036100	chr1	22103420	22103627	-	208	42.31	extracellular space	--	--
CsaV3_1G043520	chr1	28492554	28492809	-	256	41.8	extracellular space	--	--
CsaV3_1G044790	chr1	30237861	30240706	-	2846	31.59	chloroplast	--	--
CsaV3_2G031050	chr2	20413494	20414173	+	680	35.55	nucleus	--	--
CsaV3_3G002230	chr3	1794986	1795279	-	294	52.38	extracellular space	--	--
CsaV3_3G002960	chr3	2433799	2434202	+	404	31.68	chloroplast	--	--
CsaV3_3G003510	chr3	2898251	2898550	-	300	53	nucleus	--	--
CsaV3_3G007290	chr3	6507134	6507450	+	317	41.64	chloroplast	--	--
CsaV3_3G008260	chr3	7059537	7059852	+	316	37.03	nucleus	--	--
CsaV3_3G019000	chr3	14659348	14660724	+	1377	36.89	extracellular space	--	--
CsaV3_3G026430	chr3	22540273	22540650	-	378	45.77	mitochondrion	--	--
CsaV3_3G031550	chr3	27272356	27272667	+	312	42.95	endomembrane system	--	--
CsaV3_3G041920	chr3	34130689	34130901	+	213	44.13	chloroplast	de novo	--
CsaV3_3G046290	chr3	37807086	37807298	-	213	47.42	chloroplast	de novo	--
CsaV3_4G003930	chr4	2399272	2400148	+	877	30.56	organelle membrane	--	--
CsaV3_4G005620	chr4	3732626	3733392	-	767	35.72	extracellular space	--	--
CsaV3_4G012060	chr4	9359680	9359892	+	213	39.44	extracellular space	--	--
CsaV3_4G019790	chr4	12379895	12380102	-	208	53.37	nucleus	Gene duplication	tandem
CsaV3_4G028980	chr4	18500988	18501436	+	449	39.2	chloroplast	transposable element	--
CsaV3_4G029370	chr4	18887339	18887551	-	213	39.44	nucleus	--	--
CsaV3_4G029610	chr4	19200240	19200452	-	213	52.11	extracellular space	Gene duplication	tandem
CsaV3_4G032630	chr4	23031060	23037280	+	6221	30.45	nucleus	--	--
CsaV3_5G002630	chr5	1610351	1610563	+	213	44.6	endomembrane system	--	--
CsaV3_5G011230	chr5	7265492	7265752	+	261	46.95	chloroplast	--	--
CsaV3_5G015480	chr5	12869527	12871668	+	2142	35.2	extracellular space	--	--
CsaV3_5G015700	chr5	13138818	13139103	-	286	38.81	extracellular space	de novo	--
CsaV3_5G015910	chr5	13474020	13474234	+	215	51.17	nucleus	Gene duplication	proximal
CsaV3_5G018950	chr5	14423648	14423964	-	317	53.94	extracellular space	--	--
CsaV3_5G026920	chr5	21968606	21968813	+	208	50.96	chloroplast	--	--
CsaV3_5G028960	chr5	24087239	24088306	-	1068	35.11	extracellular space	overlapping gene	--
CsaV3_5G036270	chr5	28623552	28624211	-	660	38.33	chloroplast	--	--
CsaV3_6G001190	chr6	795436	795648	+	213	40.85	nucleus	de novo	--
CsaV3_6G003530	chr6	2819569	2819781	+	213	40.38	nucleus	de novo	--
CsaV3_6G004240	chr6	3679566	3679974	-	409	54.03	nucleus	--	--
CsaV3_6G005710	chr6	4894035	4894243	+	209	36.84	nucleus	de novo	--
CsaV3_6G012260	chr6	8427399	8427607	+	209	41.63	chloroplast	--	--
CsaV3_6G018770	chr6	13379852	13380580	+	729	35.53	chloroplast	overlapping gene	--
CsaV3_6G032050	chr6	18161022	18161231	+	210	38.1	extracellular space	--	--
CsaV3_6G038730	chr6	22167335	22167581	-	247	46.56	endomembrane system	--	--
CsaV3_6G046300	chr6	27379127	27380643	-	1517	31.64	nucleus	--	--
CsaV3_6G050340	chr6	29353225	29353533	+	309	42.07	chloroplast	--	--
CsaV3_6G052940	chr6	30911668	30912825	+	1158	32.82	chloroplast	overlapping gene	--
CsaV3_7G021040	chr7	9399462	9399702	-	241	50.21	chloroplast	--	--
CsaV3_7G034510	chr7	21801804	21802128	+	325	43.38	extracellular space	--	--
CsaV3_UNG208710	scaffold18_1	758407	759131	+	725	49.93	nucleus	--	--
CsaV3_UNG171350	scaffold67	177805	178012	+	208	53.85	nucleus	Gene duplication	dispersed
CsaV3_1G009870	chr1	6147825	6148040	+	216	55.09	extracellular space	--	--
CsaV3_1G012150	chr1	7552024	7553282	+	1259	36.7	chloroplast	--	--
CsaV3_1G032280	chr1	19227061	19227276	-	216	50	chloroplast thylakoid lumen	--	--
CsaV3_1G043910	chr1	29053905	29054145	-	241	36.51	chloroplast	--	--
CsaV3_1G046000	chr1	31810884	31811459	+	576	32.99	nucleus	--	--
CsaV3_2G001210	chr2	264223	266550	+	2328	29.9	chloroplast	--	--
CsaV3_2G002180	chr2	833748	834044	+	297	39.73	nucleus	--	--
CsaV3_2G006920	chr2	3440958	3441250	+	293	33.79	endomembrane system	overlapping gene	--
CsaV3_2G010770	chr2	7936193	7936408	+	216	43.06	organelle membrane	--	--
CsaV3_2G017440	chr2	14510986	14511199	-	214	50	chloroplast	overlapping gene	--
CsaV3_2G031520	chr2	20741461	20742597	-	1137	35.44	chloroplast	--	--
CsaV3_2G032820	chr2	21684586	21685358	+	773	38.68	nucleus	--	--
CsaV3_3G001700	chr3	1295553	1295799	+	247	44.53	nucleus	--	--
CsaV3_3G005350	chr3	4478183	4478398	-	216	43.06	chloroplast	--	--
CsaV3_3G005630	chr3	4842922	4843134	+	213	53.99	extracellular space	--	--
CsaV3_3G006480	chr3	5653164	5654126	+	963	41.43	mitochondrion	--	--
CsaV3_3G017080	chr3	12806827	12808008	-	1182	25.36	chloroplast	overlapping gene	--
CsaV3_3G019130	chr3	14835989	14836525	+	537	41.15	chloroplast thylakoid lumen	--	--
CsaV3_3G020020	chr3	15896925	15897233	+	309	45.63	nucleus	--	--
CsaV3_3G022440	chr3	19751890	19752162	-	273	43.96	chloroplast	--	--
CsaV3_3G028670	chr3	25231109	25231400	-	292	44.18	extracellular space	--	--
CsaV3_3G030400	chr3	26181971	26182182	+	212	41.98	chloroplast	--	--
CsaV3_3G033830	chr3	28940710	28945094	+	4385	27.62	organelle membrane	--	--
CsaV3_3G033860	chr3	28950418	28951425	+	1008	37.9	chloroplast	--	--
CsaV3_3G034270	chr3	29137609	29137824	-	216	34.72	chloroplast	de novo	--
CsaV3_3G035270	chr3	29641359	29641815	-	457	34.57	extracellular space	overlapping gene	--
CsaV3_3G036880	chr3	30520573	30520788	-	216	46.3	chloroplast	--	--
CsaV3_4G003540	chr4	2152108	2152679	+	572	39.86	extracellular space	--	--
CsaV3_4G005970	chr4	3940340	3940591	+	252	51.98	nucleus	--	--
CsaV3_4G016060	chr4	10666778	10669580	+	2803	33.61	extracellular space	--	--
CsaV3_4G028280	chr4	17680864	17681155	-	292	43.15	nucleus	--	--
CsaV3_4G028510	chr4	17903479	17903777	+	299	50.5	extracellular space	--	--
CsaV3_5G008240	chr5	4975470	4975824	-	355	36.9	nucleus	--	--
CsaV3_5G013370	chr5	9959707	9960191	+	485	45.75	nucleus	Gene duplication	dispersed
CsaV3_5G013560	chr5	10233160	10233490	+	331	46.53	nucleus	--	--
CsaV3_5G020390	chr5	15277664	15278229	+	566	45.41	chloroplast	--	--
CsaV3_5G023100	chr5	17226558	17226768	+	211	52.13	nucleus	--	--
CsaV3_5G027700	chr5	22790804	22791391	-	588	36.05	nucleus	--	--
CsaV3_5G030010	chr5	24759617	24759863	+	247	44.94	extracellular space	--	--
CsaV3_5G040520	chr5	31852034	31856819	+	4786	34.52	chloroplast	--	--
CsaV3_6G000940	chr6	632526	633130	+	605	34.38	organelle membrane	--	--
CsaV3_6G001100	chr6	742131	742346	-	216	48.61	endomembrane system	--	--
CsaV3_6G004190	chr6	3646401	3646616	+	216	52.78	nucleus	--	--
CsaV3_6G009420	chr6	7575835	7576153	-	319	39.81	extracellular space	--	--
CsaV3_6G009870	chr6	8009089	8009436	-	348	54.02	chloroplast	--	--
CsaV3_6G017070	chr6	12724432	12724647	+	216	45.37	chloroplast	--	--
CsaV3_6G037190	chr6	20933359	20933681	-	323	38.08	endomembrane system	--	--
CsaV3_6G046040	chr6	27242967	27243178	+	212	44.34	extracellular space	--	--
CsaV3_6G048210	chr6	28327487	28328091	-	605	40	nucleus	--	--
CsaV3_7G000020	chr7	82285	83194	-	910	39.56	nucleus	--	--
CsaV3_7G006530	chr7	4051185	4051487	-	303	43.56	organelle membrane	--	--
CsaV3_7G022510	chr7	11420180	11420738	+	559	39.36	nucleus	overlapping gene	--
CsaV3_7G028890	chr7	18273151	18273490	-	340	43.53	organelle membrane	--	--
CsaV3_UNG198500	scaffold18_1	184822	186000	+	1179	48.01	chloroplast	--	--
CsaV3_UNG207930	scaffold18_1	435100	435315	-	216	46.76	nucleus	--	--
CsaV3_UNG209430	scaffold18_1	979506	979721	+	216	45.37	extracellular space	--	--
CsaV3_UNG209630	scaffold18_1	1069047	1069262	+	216	50.46	nucleus	--	--
CsaV3_UNG210240	scaffold18_1	1326887	1327097	-	211	57.35	chloroplast	--	--
CsaV3_UNG210450	scaffold18_1	1402317	1402660	+	344	43.31	nucleus	--	--
CsaV3_1G013290	chr1	8578102	8578512	+	411	45.5	nucleus	--	--
CsaV3_1G013730	chr1	8967007	8967221	+	215	51.16	extracellular space	Gene duplication	tandem
CsaV3_1G020760	chr1	12557977	12558402	+	426	34.53	chloroplast	--	--
CsaV3_1G036920	chr1	22831139	22831359	-	221	46.58	nucleus	Gene duplication	dispersed
CsaV3_1G037220	chr1	23134974	23139829	+	4856	28.97	endomembrane system	--	--
CsaV3_1G042680	chr1	27618962	27619266	-	305	37.5	nucleus	--	--
CsaV3_2G006400	chr2	3014909	3015225	+	317	41.32	nucleus	--	--
CsaV3_2G009960	chr2	6542587	6542805	+	219	46.58	chloroplast	--	--
CsaV3_2G013660	chr2	11222651	11224321	-	1671	34.17	chloroplast	--	--
CsaV3_2G035280	chr2	23603307	23603574	+	268	42.91	extracellular space	--	--
CsaV3_3G005550	chr3	4732383	4732601	-	219	43.38	nucleus	--	--
CsaV3_3G007440	chr3	6624630	6631969	-	7340	35.45	nucleus	--	--
CsaV3_3G013400	chr3	10122078	10122457	+	380	42.89	extracellular space	--	--
CsaV3_3G020260	chr3	16237740	16237958	+	219	49.77	nucleus	--	--
CsaV3_3G021960	chr3	19061445	19061809	+	365	33.97	chloroplast	--	--
CsaV3_3G027920	chr3	24384320	24384619	-	300	41	extracellular space	--	--
CsaV3_3G032800	chr3	28360114	28371635	-	11522	33.36	chloroplast	overlapping gene	--
CsaV3_3G041640	chr3	33988129	33988412	-	284	43.66	nucleus	--	--
CsaV3_4G022050	chr4	13140031	13141263	-	1233	50.12	nucleus	--	--
CsaV3_4G023580	chr4	13724784	13725002	+	219	43.84	extracellular space	overlapping gene	--
CsaV3_4G032070	chr4	22593593	22594773	-	1181	37.85	nucleus	--	--
CsaV3_4G033810	chr4	23954885	23955710	+	826	35.35	nucleus	--	--
CsaV3_4G034810	chr4	24613163	24613377	-	215	49.3	extracellular space	overlapping gene	--
CsaV3_5G006430	chr5	4286399	4286744	+	346	41.62	endomembrane system	--	--
CsaV3_5G008660	chr5	5329193	5329408	-	216	48.15	nucleus	Gene duplication	dispersed
CsaV3_5G027870	chr5	23063853	23064115	-	263	47.91	nucleus	--	--
CsaV3_5G032440	chr5	26246666	26246910	-	245	39.18	chloroplast	--	--
CsaV3_5G037620	chr5	29779207	29779425	-	219	43.38	extracellular space	--	--
CsaV3_6G016050	chr6	12028109	12028398	+	290	44.83	nucleus	--	--
CsaV3_6G031080	chr6	17331606	17332289	-	684	33.63	nucleus	--	--
CsaV3_7G025020	chr7	14303929	14304147	-	219	48.86	nucleus	--	--
CsaV3_7G026190	chr7	15667092	15667310	-	219	49.77	chloroplast	Gene duplication	dispersed
CsaV3_7G032530	chr7	20551613	20551832	-	220	39.27	extracellular space	--	--
CsaV3_UNG209540	scaffold18_1	1033675	1033895	+	221	43.38	extracellular space	--	--
CsaV3_UNG209590	scaffold18_1	1055891	1056104	+	214	50.47	nucleus	--	--
CsaV3_UNG209830	scaffold18_1	1140366	1140584	+	219	43.84	nucleus	--	--
CsaV3_1G001210	chr1	683373	684228	+	856	31.31	nucleus	overlapping gene	--
CsaV3_1G003010	chr1	1888763	1889793	-	1031	36.47	extracellular space	--	--
CsaV3_1G009230	chr1	5762789	5763197	+	409	39.61	endomembrane system	--	--
CsaV3_1G029950	chr1	16713993	16715112	+	1120	34.47	nucleus	overlapping gene	--
CsaV3_1G041150	chr1	26193244	26193465	-	222	43.24	nucleus	--	--
CsaV3_1G042780	chr1	27663378	27665036	-	1659	32.95	mitochondrion	--	--
CsaV3_1G043290	chr1	28242804	28243228	-	425	39.53	extracellular space	transposable element	--
CsaV3_2G013790	chr2	11348295	11349591	-	1297	37.7	nucleus	--	--
CsaV3_2G018240	chr2	15174738	15175054	-	317	46.06	extracellular space	de novo	--
CsaV3_2G033520	chr2	22238907	22239128	-	222	50	nucleus	overlapping gene	--
CsaV3_3G010640	chr3	8478747	8478968	+	222	61.71	nucleus	--	--
CsaV3_3G020430	chr3	16534642	16534908	+	267	47.19	nucleus	Gene duplication	dispersed
CsaV3_3G021410	chr3	18364440	18364657	-	218	66.06	chloroplast thylakoid lumen	--	--
CsaV3_3G023210	chr3	20763196	20763413	-	218	44.04	nucleus	Gene duplication	wgd
CsaV3_3G023360	chr3	20972886	20973192	+	307	46.91	nucleus	--	--
CsaV3_3G026950	chr3	23327576	23327854	+	279	57.03	nucleus	Gene duplication	dispersed
CsaV3_3G027100	chr3	23477783	23478181	-	399	40.1	nucleus	--	--
CsaV3_3G027120	chr3	23482537	23483377	-	841	37.81	nucleus	--	--
CsaV3_3G033330	chr3	28696811	28697032	-	222	47.3	organelle membrane	--	--
CsaV3_3G033370	chr3	28706703	28706949	+	247	42.91	nucleus	--	--
CsaV3_3G042100	chr3	34239050	34239268	-	219	44.75	nucleus	--	--
CsaV3_3G042280	chr3	34360054	34360270	-	217	47.93	extracellular space	de novo	--
CsaV3_3G048250	chr3	39386841	39387126	+	286	47.9	extracellular space	--	--
CsaV3_4G004460	chr4	2792072	2792674	+	603	33.33	chloroplast	--	--
CsaV3_4G006530	chr4	4368731	4369008	-	278	39.57	nucleus	--	--
CsaV3_4G010060	chr4	7803942	7804398	-	457	36.98	organelle membrane	--	--
CsaV3_4G035730	chr4	25132664	25132882	+	219	44.29	extracellular space	--	--
CsaV3_5G006580	chr5	4398813	4399138	+	326	38.65	chloroplast	--	--
CsaV3_5G013350	chr5	9954136	9954496	-	361	44.04	chloroplast	--	--
CsaV3_5G020510	chr5	15409134	15409355	+	222	49.1	nucleus	--	--
CsaV3_5G020810	chr5	16141805	16144032	+	2228	38.79	chloroplast thylakoid lumen	Gene duplication	dispersed
CsaV3_5G025360	chr5	20424366	20424589	+	224	50	extracellular space	--	--
CsaV3_6G001500	chr6	968800	973614	+	4815	34.43	nucleus	--	--
CsaV3_6G004410	chr6	3781962	3782237	-	276	42.03	chloroplast	--	--
CsaV3_6G036030	chr6	19983078	19983567	-	490	37.96	nucleus	--	--
CsaV3_6G036490	chr6	20289093	20289603	-	511	40.51	extracellular space	--	--
CsaV3_6G050120	chr6	29224619	29224975	+	357	36.41	nucleus	--	--
CsaV3_7G000060	chr7	131488	131807	+	320	37.19	chloroplast	--	--
CsaV3_7G008080	chr7	5054574	5058095	-	3522	32.82	organelle membrane	--	--
CsaV3_7G011520	chr7	6361275	6361608	+	334	45.21	nucleus	--	--
CsaV3_7G022070	chr7	10898549	10900446	-	1898	33.35	organelle membrane	--	--
CsaV3_7G023010	chr7	11915963	11916272	-	310	39.68	endomembrane system	--	--
CsaV3_7G024270	chr7	13276819	13277036	+	218	39.45	chloroplast	de novo	--
CsaV3_7G024340	chr7	13351272	13355729	-	4458	33.96	nucleus	--	--
CsaV3_7G025930	chr7	15420043	15420378	+	336	47.32	organelle membrane	--	--
CsaV3_7G032410	chr7	20487781	20488069	-	289	37.72	extracellular space	--	--
CsaV3_UNG203600	scaffold18_1	260279	263077	+	2799	43.77	chloroplast	--	--
CsaV3_UNG168300	scaffold77	104297	104738	+	442	40.27	extracellular space	--	--
CsaV3_1G006860	chr1	4370648	4370872	+	225	38.22	nucleus	--	--
CsaV3_1G015640	chr1	11196905	11197129	-	225	47.56	nucleus	--	--
CsaV3_1G021820	chr1	12701573	12701797	-	225	61.33	nucleus	--	--
CsaV3_1G030630	chr1	17535754	17535978	-	225	34.22	chloroplast	--	--
CsaV3_1G030640	chr1	17559868	17560187	-	320	50.94	extracellular space	--	--
CsaV3_2G009760	chr2	6306540	6307011	+	472	35.59	extracellular space	--	--
CsaV3_2G018290	chr2	15192909	15193133	-	225	57.33	nucleus	overlapping gene	--
CsaV3_3G004210	chr3	3575138	3575539	-	402	33.58	organelle membrane	--	--
CsaV3_3G017440	chr3	13061826	13065063	-	3238	38.08	extracellular space	--	--
CsaV3_3G027670	chr3	23928977	23929287	+	311	41.48	nucleus	--	--
CsaV3_3G042350	chr3	34419595	34419819	-	225	35.11	nucleus	--	--
CsaV3_3G043810	chr3	35691643	35691865	+	223	34.39	chloroplast	overlapping gene	--
CsaV3_3G044100	chr3	35976174	35976482	+	309	40.45	nucleus	de novo	--
CsaV3_3G045150	chr3	36897346	36897647	-	302	38.74	chloroplast	--	--
CsaV3_3G046760	chr3	38168139	38168363	-	225	42.22	chloroplast	overlapping gene	--
CsaV3_3G047960	chr3	39118646	39119183	-	538	37.36	nucleus	--	--
CsaV3_4G007430	chr4	5064081	5064862	+	782	35.68	chloroplast	--	--
CsaV3_4G010430	chr4	8268197	8268531	+	335	33.13	extracellular space	transposable element	--
CsaV3_4G029330	chr4	18832619	18833068	-	450	41.11	extracellular space	--	--
CsaV3_4G030610	chr4	20566702	20567023	+	322	40.68	plasma membrane	transposable element	--
CsaV3_4G031500	chr4	21960304	21960644	+	341	41.35	extracellular space	--	--
CsaV3_4G032390	chr4	22895965	22896376	+	412	32.6	extracellular space	transposable element	--
CsaV3_5G020100	chr5	14816623	14817242	+	620	39.52	nucleus	--	--
CsaV3_5G020290	chr5	15166203	15166675	+	473	51.16	chloroplast	--	--
CsaV3_5G020490	chr5	15372095	15372435	+	341	40.76	nucleus	--	--
CsaV3_5G027470	chr5	22474677	22474901	+	225	45.78	extracellular space	--	--
CsaV3_5G034570	chr5	27457367	27457591	-	225	40.44	nucleus	--	--
CsaV3_6G003810	chr6	3175238	3175778	+	541	36.78	nucleus	overlapping gene	--
CsaV3_6G004300	chr6	3711840	3712143	+	304	44.41	chloroplast	--	--
CsaV3_6G005250	chr6	4436511	4436817	+	307	42.02	organelle membrane	--	--
CsaV3_6G007260	chr6	5940358	5941922	-	1565	36.81	extracellular space	--	--
CsaV3_6G013710	chr6	9912150	9912374	+	225	39.11	chloroplast	--	--
CsaV3_6G014710	chr6	10671161	10671385	+	225	46.22	nucleus	--	--
CsaV3_6G017130	chr6	12738989	12739311	-	323	40.25	chloroplast	--	--
CsaV3_6G022140	chr6	15133128	15133352	-	225	42.67	nucleus	Gene duplication	dispersed
CsaV3_6G045570	chr6	26991061	26991369	+	309	43.37	nucleus	--	--
CsaV3_6G050330	chr6	29350487	29350711	+	225	48.89	chloroplast	--	--
CsaV3_7G021030	chr7	9395177	9395401	+	225	40.89	chloroplast	de novo	--
CsaV3_7G025130	chr7	14458983	14459254	-	272	54.78	extracellular space	--	--
CsaV3_UNG226780	scaffold113	115709	115933	-	225	37.33	extracellular space	--	--
CsaV3_UNG230150	scaffold116	108730	108954	-	225	51.11	nucleus	Gene duplication	wgd
CsaV3_UNG209570	scaffold18_1	1049859	1050269	+	411	47.93	nucleus	--	--
CsaV3_UNG209610	scaffold18_1	1062650	1063666	+	1017	45.53	chloroplast	--	--
CsaV3_UNG210180	scaffold18_1	1296354	1296790	-	437	47.6	chloroplast	--	--
CsaV3_1G015410	chr1	10959548	10959770	-	223	48.43	chloroplast	--	--
CsaV3_1G030000	chr1	16751020	16751849	+	830	45.66	nucleus	Gene duplication	dispersed
CsaV3_1G033040	chr1	20067399	20067721	+	323	38.84	extracellular space	de novo	--
CsaV3_2G003290	chr2	1571194	1571532	+	339	42.48	extracellular space	--	--
CsaV3_2G011910	chr2	9308215	9308442	+	228	45.18	chloroplast	--	--
CsaV3_2G014730	chr2	12300137	12302072	+	1936	36.93	extracellular space	--	--
CsaV3_2G030240	chr2	19831469	19832692	-	1224	32.76	chloroplast	--	--
CsaV3_3G010580	chr3	8454495	8454722	+	228	39.91	organelle membrane	--	--
CsaV3_3G012520	chr3	9585575	9586413	-	839	36.95	extracellular space	overlapping gene	--
CsaV3_3G016840	chr3	12638764	12639090	-	327	40.06	extracellular space	--	--
CsaV3_3G018650	chr3	14377799	14378026	+	228	42.54	nucleus	--	--
CsaV3_3G021230	chr3	17994495	17994722	-	228	45.61	extracellular space	--	--
CsaV3_3G027080	chr3	23474939	23475272	-	334	40.12	chloroplast	--	--
CsaV3_3G030700	chr3	26508937	26509164	-	228	48.25	chloroplast	--	--
CsaV3_4G005200	chr4	3411991	3413041	+	1051	35.87	nucleus	--	--
CsaV3_4G005520	chr4	3675446	3675749	+	304	38.16	nucleus	--	--
CsaV3_4G006630	chr4	4461499	4461857	+	359	43.73	nucleus	--	--
CsaV3_5G006720	chr5	4521861	4522088	+	228	40.35	chloroplast	--	--
CsaV3_5G008110	chr5	4859003	4859598	+	596	35.07	chloroplast	--	--
CsaV3_5G032310	chr5	26171424	26171777	-	354	40.96	extracellular space	de novo	--
CsaV3_6G002300	chr6	1582365	1582592	+	228	48.25	chloroplast	--	--
CsaV3_6G006660	chr6	5491894	5492720	+	827	28.66	chloroplast	--	--
CsaV3_6G010000	chr6	8105314	8105704	+	391	43.48	nucleus	transposable element	--
CsaV3_6G015640	chr6	11603572	11603914	-	343	45.98	extracellular space	--	--
CsaV3_6G017090	chr6	12725941	12726168	-	228	53.95	extracellular space	Gene duplication	dispersed
CsaV3_6G017290	chr6	12826302	12826529	+	228	39.91	nucleus	--	--
CsaV3_6G030880	chr6	17109699	17109921	+	223	55.16	extracellular space	--	--
CsaV3_6G037740	chr6	21359907	21360278	-	372	38.17	extracellular space	--	--
CsaV3_7G001890	chr7	1542757	1543960	+	1204	44.44	nucleus	--	--
CsaV3_7G011320	chr7	6059775	6060208	+	434	42.4	extracellular space	--	--
CsaV3_7G028350	chr7	17871444	17871872	+	429	41.07	nucleus	overlapping gene	--
CsaV3_7G034330	chr7	21699892	21700119	+	228	50.44	extracellular space	--	--
CsaV3_UNG208240	scaffold18_1	555107	555334	-	228	51.75	extracellular space	--	--
CsaV3_UNG130010	scaffold46	62352	63371	-	1020	33.51	nucleus	overlapping gene	--
CsaV3_1G014680	chr1	10236083	10236416	+	334	47.6	nucleus	--	--
CsaV3_1G015610	chr1	11130358	11130588	+	231	38.53	extracellular space	--	--
CsaV3_1G019520	chr1	12201204	12201434	+	231	62.77	nucleus	--	--
CsaV3_1G042510	chr1	27440476	27441326	+	851	37.72	nucleus	--	--
CsaV3_2G004380	chr2	2329101	2329417	+	317	38.49	chloroplast	--	--
CsaV3_2G007340	chr2	3711547	3711777	+	231	48.05	nucleus	--	--
CsaV3_2G012810	chr2	10361313	10361539	+	227	51.54	extracellular space	de novo	--
CsaV3_3G022790	chr3	20292711	20292937	-	227	49.34	nucleus	--	--
CsaV3_3G026260	chr3	22385270	22385534	-	265	43.02	extracellular space	--	--
CsaV3_3G026460	chr3	22559979	22560287	-	309	46.6	chloroplast	--	--
CsaV3_3G043970	chr3	35850016	35850295	+	280	55.71	nucleus	--	--
CsaV3_3G046090	chr3	37668088	37668318	+	231	46.75	nucleus	--	--
CsaV3_4G003080	chr4	1896724	1896954	+	231	42.86	nucleus	--	--
CsaV3_4G036930	chr4	25950309	25950539	+	231	42.42	chloroplast	--	--
CsaV3_5G004420	chr5	2919970	2921501	+	1532	33.42	organelle membrane	--	--
CsaV3_5G008300	chr5	5011175	5011644	+	470	44.26	extracellular space	--	--
CsaV3_5G008540	chr5	5232345	5232575	+	231	38.53	endomembrane system	--	--
CsaV3_5G014660	chr5	11696274	11696847	+	574	46.34	nucleus	--	--
CsaV3_6G012780	chr6	8917609	8919277	-	1669	35.65	extracellular space	Gene duplication	dispersed
CsaV3_6G021680	chr6	14655392	14655622	-	231	35.93	nucleus	de novo	--
CsaV3_6G031540	chr6	17751710	17754116	+	2407	33.03	nucleus	--	--
CsaV3_6G043730	chr6	25797296	25798174	+	879	39.93	chloroplast	--	--
CsaV3_6G049810	chr6	29047190	29048756	-	1567	33.95	chloroplast	--	--
CsaV3_7G003480	chr7	2576741	2577087	-	347	40.63	nucleus	--	--
CsaV3_7G011560	chr7	6390271	6390583	+	313	42.49	extracellular space	--	--
CsaV3_7G019940	chr7	9180205	9180435	-	231	46.75	extracellular space	transposable element	--
CsaV3_7G023380	chr7	12378919	12379261	+	343	37.61	extracellular space	--	--
CsaV3_7G025580	chr7	15023665	15023895	-	231	55.84	nucleus	--	--
CsaV3_7G032810	chr7	20654227	20654579	+	353	37.96	chloroplast	overlapping gene	--
CsaV3_7G034560	chr7	21839225	21841085	-	1861	34.01	chloroplast	--	--
CsaV3_UNG224720	scaffold110	58435	58665	-	231	50.65	nucleus	--	--
CsaV3_UNG208230	scaffold18_1	554714	554939	-	226	47.79	chloroplast	--	--
CsaV3_UNG208320	scaffold18_1	605496	605726	+	231	46.75	nucleus	--	--
CsaV3_UNG209790	scaffold18_1	1123871	1124101	+	231	51.95	nucleus	--	--
CsaV3_UNG209950	scaffold18_1	1215178	1216818	+	1641	46.19	extracellular space	--	--
CsaV3_UNG210190	scaffold18_1	1299454	1301606	-	2153	42.08	nucleus	Gene duplication	dispersed
CsaV3_UNG210300	scaffold18_1	1346343	1346830	-	488	45.08	nucleus	Gene duplication	dispersed
CsaV3_1G002950	chr1	1841404	1841696	+	293	39.93	nucleus	--	--
CsaV3_1G003040	chr1	1896977	1899183	-	2207	31.91	endomembrane system	--	--
CsaV3_1G007280	chr1	4605690	4605923	+	234	36.75	chloroplast	--	--
CsaV3_1G008510	chr1	5322385	5322618	+	234	32.91	chloroplast	de novo	--
CsaV3_1G008770	chr1	5476606	5476883	-	278	45.68	nucleus	--	--
CsaV3_1G014290	chr1	9734924	9735157	+	234	37.18	chloroplast	--	--
CsaV3_1G031490	chr1	18599853	18601099	+	1247	32.96	extracellular space	--	--
CsaV3_1G037350	chr1	23259578	23259838	+	261	39.08	extracellular space	--	--
CsaV3_1G044600	chr1	30015970	30016298	-	329	35.26	extracellular space	--	--
CsaV3_2G007190	chr2	3615000	3615398	-	399	47.37	nucleus	overlapping gene	--
CsaV3_2G009150	chr2	5659675	5659908	+	234	36.32	extracellular space	--	--
CsaV3_2G024900	chr2	17216383	17216708	+	326	44.17	nucleus	--	--
CsaV3_2G026580	chr2	18172187	18173311	+	1125	36.44	nucleus	--	--
CsaV3_2G028580	chr2	18776849	18777082	-	234	50	nucleus	overlapping gene	--
CsaV3_2G035160	chr2	23523604	23525243	+	1640	35.12	endomembrane system	--	--
CsaV3_3G005720	chr3	4909173	4909403	+	231	55.41	nucleus	--	--
CsaV3_3G015660	chr3	11649191	11649500	+	310	43.97	extracellular space	--	--
CsaV3_3G017950	chr3	13654764	13664109	-	9346	33.6	chloroplast	--	--
CsaV3_3G027560	chr3	23852338	23853584	+	1247	33.28	nucleus	--	--
CsaV3_3G031540	chr3	27253080	27253407	+	328	41.77	extracellular space	--	--
CsaV3_3G040250	chr3	33043832	33044239	-	408	44.85	extracellular space	--	--
CsaV3_4G009630	chr4	7351514	7351868	+	355	44.79	nucleus	--	--
CsaV3_4G022000	chr4	13078430	13078791	-	362	37.85	chloroplast	--	--
CsaV3_4G022040	chr4	13129774	13130007	-	234	64.1	nucleus	Gene duplication	dispersed
CsaV3_5G008310	chr5	5011456	5011689	-	234	46.58	endomembrane system	--	--
CsaV3_5G014900	chr5	12025902	12026432	-	531	50.66	chloroplast	--	--
CsaV3_5G017050	chr5	13601717	13602164	+	448	44.2	chloroplast	Gene duplication	wgd
CsaV3_5G017410	chr5	13978762	13979057	+	296	41.89	nucleus	--	--
CsaV3_5G024280	chr5	19057518	19057751	-	234	44.02	nucleus	transposable element	--
CsaV3_5G025570	chr5	20686784	20687153	-	370	38.65	nucleus	--	--
CsaV3_6G007800	chr6	6248424	6248657	-	234	39.74	organelle membrane	--	--
CsaV3_6G016750	chr6	12532836	12534669	-	1834	33.91	chloroplast	--	--
CsaV3_6G035620	chr6	19612205	19612809	-	605	30.91	extracellular space	--	--
CsaV3_6G044760	chr6	26500612	26500845	+	234	39.32	chloroplast	--	--
CsaV3_6G047580	chr6	28062886	28063249	+	364	37.09	nucleus	--	--
CsaV3_6G049230	chr6	28792057	28792367	-	311	38.59	chloroplast	--	--
CsaV3_6G049990	chr6	29155740	29156252	-	513	37.23	nucleus	--	--
CsaV3_7G022630	chr7	11488826	11489174	-	349	44.13	nucleus	--	--
CsaV3_7G028210	chr7	17773963	17774196	-	234	39.74	extracellular space	--	--
CsaV3_7G030580	chr7	19351472	19351810	+	339	43.07	nucleus	--	--
CsaV3_UNG192490	scaffold18_1	171938	172690	-	753	43.96	chloroplast	--	--
CsaV3_UNG209400	scaffold18_1	968961	972077	-	3117	45.2	chloroplast	--	--
CsaV3_UNG210310	scaffold18_1	1351515	1351962	-	448	45.31	extracellular space	Gene duplication	wgd
CsaV3_1G005560	chr1	3616888	3617726	+	839	35.28	endomembrane system	--	--
CsaV3_1G030290	chr1	17068972	17069311	+	340	39.41	chloroplast	--	--
CsaV3_1G033080	chr1	20106029	20106265	+	237	42.19	nucleus	transposable element	--
CsaV3_2G014430	chr2	12029988	12031036	-	1049	29.55	chloroplast	--	--
CsaV3_3G008210	chr3	7039143	7039772	+	630	32.06	chloroplast	--	--
CsaV3_3G010050	chr3	8118854	8119872	+	1019	36.02	nucleus	--	--
CsaV3_3G011220	chr3	8851710	8852007	+	298	37.58	nucleus	de novo	--
CsaV3_3G013070	chr3	9989229	9989650	+	422	29.62	chloroplast	--	--
CsaV3_3G017410	chr3	13051058	13051289	+	232	53.45	nucleus	--	--
CsaV3_3G018180	chr3	13932159	13932393	+	235	44.64	nucleus	--	--
CsaV3_3G020740	chr3	16957678	16957914	-	237	48.52	extracellular space	--	--
CsaV3_3G020790	chr3	16998751	16998987	-	237	41.35	nucleus	--	--
CsaV3_3G021450	chr3	18448476	18448818	+	343	51.6	chloroplast thylakoid lumen	--	--
CsaV3_3G022430	chr3	19742477	19742715	-	239	51.48	chloroplast	overlapping gene	--
CsaV3_3G031950	chr3	27620797	27621321	-	525	37.9	extracellular space	--	--
CsaV3_3G034290	chr3	29138788	29139024	-	237	37.13	chloroplast	--	--
CsaV3_3G041270	chr3	33672904	33673172	+	269	55.76	extracellular space	de novo	--
CsaV3_3G049660	chr3	40496618	40496854	+	237	46.41	extracellular space	--	--
CsaV3_4G024890	chr4	14602907	14603143	+	237	48.52	nucleus	de novo	--
CsaV3_4G025710	chr4	15114830	15115066	+	237	42.19	nucleus	--	--
CsaV3_4G027200	chr4	16358624	16358948	+	325	38.77	chloroplast	--	--
CsaV3_4G028890	chr4	18373097	18373425	+	329	51.98	nucleus	--	--
CsaV3_4G029870	chr4	19595463	19595701	+	239	49.37	nucleus	--	--
CsaV3_5G015750	chr5	13296138	13296374	-	237	49.79	extracellular space	--	--
CsaV3_5G023000	chr5	17045112	17045345	+	234	47.01	chloroplast	--	--
CsaV3_6G031020	chr6	17256310	17256546	-	237	47.68	extracellular space	--	--
CsaV3_6G037350	chr6	21027684	21028005	-	322	45.03	extracellular space	--	--
CsaV3_6G039480	chr6	22666286	22666606	-	321	43.61	nucleus	--	--
CsaV3_6G049290	chr6	28818055	28818368	-	314	51.59	chloroplast	--	--
CsaV3_7G011590	chr7	6429399	6430059	+	661	32.53	extracellular space	--	--
CsaV3_7G031260	chr7	19769751	19770044	+	294	46.94	extracellular space	--	--
CsaV3_UNG198510	scaffold18_1	193254	193490	+	237	43.04	nucleus	Gene duplication	dispersed
CsaV3_1G003850	chr1	2391833	2392589	-	757	36.86	chloroplast	--	--
CsaV3_1G007150	chr1	4534185	4534424	+	240	48.33	organelle membrane	--	--
CsaV3_1G032870	chr1	19937697	19938015	-	319	48.9	extracellular space	--	--
CsaV3_1G037000	chr1	22908552	22908791	-	240	48.33	nucleus	--	--
CsaV3_1G042020	chr1	26846742	26847075	-	334	51.5	extracellular space	--	--
CsaV3_1G042910	chr1	27807749	27809628	-	1880	35.02	chloroplast	--	--
CsaV3_1G046590	chr1	32538408	32542217	-	3810	33.2	nucleus	--	--
CsaV3_2G008400	chr2	4684876	4685143	+	268	47.39	chloroplast	--	--
CsaV3_2G009820	chr2	6405233	6405468	+	236	43.22	extracellular space	--	--
CsaV3_2G009830	chr2	6416798	6417224	-	427	37.94	extracellular space	--	--
CsaV3_2G035750	chr2	23979485	23981145	+	1661	39.07	nucleus	--	--
CsaV3_3G007300	chr3	6507564	6507803	+	240	43.33	extracellular space	--	--
CsaV3_3G019450	chr3	15356564	15357060	-	497	37.63	nucleus	--	--
CsaV3_3G022100	chr3	19246943	19247343	+	401	36.16	chloroplast	--	--
CsaV3_3G023040	chr3	20560141	20561605	-	1465	42.92	nucleus	--	--
CsaV3_3G031150	chr3	26942860	26943138	+	279	43.37	organelle membrane	--	--
CsaV3_3G031240	chr3	26992711	26993131	-	421	42.99	extracellular space	de novo	--
CsaV3_3G031440	chr3	27143871	27144446	-	576	34.2	extracellular space	--	--
CsaV3_4G006780	chr4	4574067	4574306	-	240	47.5	nucleus	overlapping gene	--
CsaV3_4G010410	chr4	8251203	8251442	+	240	45.42	chloroplast	--	--
CsaV3_4G010520	chr4	8412314	8412550	-	237	43.04	extracellular space	de novo	--
CsaV3_4G033820	chr4	23959752	23960096	+	345	40.29	extracellular space	--	--
CsaV3_5G006130	chr5	4026863	4027188	-	326	40.49	nucleus	--	--
CsaV3_5G025860	chr5	21059640	21059879	+	240	52.92	extracellular space	--	--
CsaV3_5G032030	chr5	26030756	26031089	+	334	41.32	chloroplast	--	--
CsaV3_5G037830	chr5	29960833	29961699	+	867	35.06	organelle membrane	de novo	--
CsaV3_6G000110	chr6	75182	76668	-	1487	37.39	chloroplast	--	--
CsaV3_6G001720	chr6	1158050	1158289	+	240	49.17	nucleus	--	--
CsaV3_6G002820	chr6	2029808	2030193	+	386	46.37	nucleus	--	--
CsaV3_6G013180	chr6	9311064	9313878	+	2815	34.96	nucleus	--	--
CsaV3_6G018440	chr6	12963032	12964023	-	992	37	nucleus	--	--
CsaV3_6G034120	chr6	18967515	18967845	-	331	38.07	nucleus	--	--
CsaV3_6G050910	chr6	29639892	29640227	+	336	44.35	extracellular space	--	--
CsaV3_7G018530	chr7	8478634	8478971	-	338	38.76	chloroplast	de novo	--
CsaV3_7G025550	chr7	15006469	15006708	-	240	49.58	nucleus	--	--
CsaV3_UNG208590	scaffold18_1	696293	696529	-	237	48.52	nucleus	--	--
CsaV3_1G004680	chr1	2964351	2964719	-	369	34.42	nucleus	--	--
CsaV3_1G004850	chr1	3156240	3156845	+	606	42.24	endomembrane system	overlapping gene	--
CsaV3_1G024430	chr1	14039854	14040303	+	450	40.22	chloroplast	--	--
CsaV3_1G030740	chr1	17718747	17719345	-	599	35.23	extracellular space	--	--
CsaV3_1G034290	chr1	21480256	21480953	+	698	41.55	nucleus	--	--
CsaV3_1G039240	chr1	24709265	24709762	+	498	41.57	nucleus	--	--
CsaV3_2G001330	chr2	312504	313899	+	1396	32.09	extracellular space	--	--
CsaV3_2G006430	chr2	3056144	3056446	+	303	37.95	chloroplast	--	--
CsaV3_2G008350	chr2	4647148	4647437	-	290	40.69	extracellular space	--	--
CsaV3_2G009620	chr2	6121646	6121965	-	320	40	chloroplast	--	--
CsaV3_2G011830	chr2	9195135	9195580	-	446	30.27	chloroplast	--	--
CsaV3_2G011940	chr2	9336176	9336413	-	238	52.1	chloroplast	--	--
CsaV3_2G028060	chr2	18524047	18524459	-	413	40.92	nucleus	--	--
CsaV3_2G033480	chr2	22208574	22209019	-	446	37.44	nucleus	--	--
CsaV3_2G034510	chr2	22882425	22882685	+	261	47.74	nucleus	--	--
CsaV3_3G010800	chr3	8571335	8571730	-	396	37.37	nucleus	--	--
CsaV3_4G008030	chr4	5633520	5633868	-	349	39.83	nucleus	--	--
CsaV3_4G024560	chr4	14367578	14367931	-	354	41.24	chloroplast	--	--
CsaV3_4G030870	chr4	20898549	20898855	+	307	41.04	chloroplast	--	--
CsaV3_4G030960	chr4	21092384	21092626	-	243	58.85	nucleus	overlapping gene	--
CsaV3_4G031070	chr4	21232652	21232900	-	249	59.41	nucleus	--	--
CsaV3_5G021880	chr5	16575093	16575335	+	243	45.68	extracellular space	overlapping gene	--
CsaV3_5G032320	chr5	26173895	26174137	-	243	39.51	nucleus	de novo	--
CsaV3_5G032710	chr5	26416991	26417233	-	243	32.92	chloroplast	--	--
CsaV3_5G038760	chr5	30687067	30687305	+	239	42.68	nucleus	de novo	--
CsaV3_6G003410	chr6	2630233	2630633	+	401	41.65	nucleus	--	--
CsaV3_6G006910	chr6	5662168	5662410	-	243	41.15	chloroplast	--	--
CsaV3_6G018710	chr6	13280214	13280453	-	240	49.58	chloroplast	--	--
CsaV3_6G034380	chr6	19255807	19256090	+	284	56.34	extracellular space	--	--
CsaV3_6G041480	chr6	24140482	24140722	-	241	44.77	extracellular space	--	--
CsaV3_6G043250	chr6	25460765	25461002	-	238	41.18	chloroplast	--	--
CsaV3_7G020960	chr7	9270006	9270247	+	242	40.17	nucleus	overlapping gene	--
CsaV3_7G027210	chr7	16819202	16819876	+	675	35.56	chloroplast	--	--
CsaV3_7G033790	chr7	21300962	21301351	-	390	44.1	nucleus	de novo	--
CsaV3_UNG201580	scaffold18_1	253774	254015	-	242	50.21	nucleus	Gene duplication	dispersed
CsaV3_UNG209480	scaffold18_1	1006312	1009354	+	3043	43.97	chloroplast	--	--
CsaV3_1G022870	chr1	13235764	13236006	+	243	60.49	chloroplast thylakoid lumen	Gene duplication	dispersed
CsaV3_2G002640	chr2	1150144	1150494	+	351	37.32	chloroplast	--	--
CsaV3_2G013310	chr2	10937479	10937724	-	246	58.13	nucleus	--	--
CsaV3_2G036330	chr2	24504648	24504893	+	246	38.21	extracellular space	--	--
CsaV3_3G005640	chr3	4848059	4848304	+	246	45.12	nucleus	Gene duplication	dispersed
CsaV3_3G017930	chr3	13604311	13604556	+	246	44.31	chloroplast	--	--
CsaV3_3G021390	chr3	18340239	18340554	-	316	51.27	nucleus	--	--
CsaV3_3G023190	chr3	20736645	20737088	+	444	55.18	nucleus	--	--
CsaV3_3G037030	chr3	30666018	30666258	-	241	53.53	chloroplast	--	--
CsaV3_4G002440	chr4	1476609	1477235	+	627	40.35	nucleus	--	--
CsaV3_4G008790	chr4	6316687	6317651	+	965	36.06	nucleus	--	--
CsaV3_4G010030	chr4	7786776	7787016	+	241	41.49	nucleus	--	--
CsaV3_4G016040	chr4	10624101	10624341	-	241	47.3	nucleus	--	--
CsaV3_4G028700	chr4	18104714	18104959	-	246	49.59	nucleus	--	--
CsaV3_4G031520	chr4	21982217	21983026	+	810	36.91	extracellular space	--	--
CsaV3_4G035680	chr4	25107504	25107749	-	246	45.12	nucleus	--	--
CsaV3_5G004780	chr5	3103075	3103319	+	245	45.45	nucleus	--	--
CsaV3_5G005090	chr5	3283699	3283944	-	246	45.93	chloroplast	--	--
CsaV3_5G006300	chr5	4174683	4174928	-	246	47.56	nucleus	--	--
CsaV3_5G014190	chr5	11133572	11133991	+	420	44.05	nucleus	--	--
CsaV3_5G016990	chr5	13581539	13581784	+	246	43.9	chloroplast	--	--
CsaV3_5G033050	chr5	26568627	26572751	+	4125	34.69	plasma membrane	--	--
CsaV3_6G002090	chr6	1446567	1446914	-	348	43.97	organelle membrane	--	--
CsaV3_6G003490	chr6	2799799	2800044	-	246	51.63	chloroplast thylakoid lumen	--	--
CsaV3_6G005150	chr6	4369761	4370291	+	531	37.48	chloroplast	--	--
CsaV3_6G015460	chr6	11395226	11395562	+	337	42.43	nucleus	--	--
CsaV3_6G034400	chr6	19277724	19277969	-	246	46.34	chloroplast	--	--
CsaV3_6G042030	chr6	24584407	24584754	-	348	44.54	extracellular space	de novo	--
CsaV3_6G047660	chr6	28088472	28088770	+	299	48.49	extracellular space	--	--
CsaV3_7G018390	chr7	8280215	8284394	+	4180	34.62	chloroplast	--	--
CsaV3_7G025010	chr7	14298912	14299932	-	1021	32.68	endomembrane system	--	--
CsaV3_7G025740	chr7	15186157	15186402	-	246	54.07	chloroplast	overlapping gene	--
CsaV3_UNG203620	scaffold18_1	278257	279453	+	1197	43.36	chloroplast	--	--
CsaV3_UNG207720	scaffold18_1	332214	332459	+	246	54.07	extracellular space	--	--
CsaV3_UNG207840	scaffold18_1	394882	395127	+	246	42.68	nucleus	--	--
CsaV3_UNG209440	scaffold18_1	986129	986753	-	625	39.04	mitochondrion	--	--
CsaV3_UNG209820	scaffold18_1	1133507	1134447	+	941	46.12	nucleus	--	--
CsaV3_UNG210070	scaffold18_1	1265280	1265870	+	591	47.88	chloroplast	--	--
CsaV3_1G002850	chr1	1792780	1793128	+	349	44.99	nucleus	--	--
CsaV3_1G008310	chr1	5232750	5233886	+	1137	33.33	extracellular space	--	--
CsaV3_1G019470	chr1	12127518	12127766	-	249	55.02	nucleus	Gene duplication	dispersed
CsaV3_1G026580	chr1	14329754	14330002	+	249	50.6	extracellular space	overlapping gene	--
CsaV3_1G034380	chr1	21539948	21540402	+	455	42.2	nucleus	--	--
CsaV3_1G044680	chr1	30096280	30096600	-	321	52.34	nucleus	--	--
CsaV3_1G046730	chr1	32748712	32748960	+	249	50.2	nucleus	--	--
CsaV3_2G009120	chr2	5639142	5640548	-	1407	28.43	endomembrane system	--	--
CsaV3_2G012860	chr2	10409144	10409476	-	333	38.74	nucleus	--	--
CsaV3_2G028490	chr2	18734376	18735825	-	1450	36.62	nucleus	--	--
CsaV3_2G031030	chr2	20407856	20408296	-	441	44.67	nucleus	--	--
CsaV3_2G036000	chr2	24195915	24196163	-	249	36.95	extracellular space	--	--
CsaV3_3G014710	chr3	10937678	10937926	+	249	47.39	nucleus	--	--
CsaV3_3G022400	chr3	19731787	19732212	-	426	38.03	chloroplast	--	--
CsaV3_3G049720	chr3	40585496	40585744	-	249	35.34	endomembrane system	de novo	--
CsaV3_4G014970	chr4	10489536	10492023	-	2488	41.44	chloroplast thylakoid lumen	--	--
CsaV3_5G003060	chr5	1937842	1938090	+	249	42.97	chloroplast	--	--
CsaV3_5G014450	chr5	11434968	11435326	+	359	37.88	chloroplast	--	--
CsaV3_5G016960	chr5	13556855	13557493	-	639	44.29	nucleus	--	--
CsaV3_5G028030	chr5	23189387	23190025	-	639	43.66	chloroplast	--	--
CsaV3_5G037030	chr5	29232634	29232879	-	246	43.9	nucleus	--	--
CsaV3_6G015360	chr6	11195963	11196211	-	249	43.78	nucleus	de novo	--
CsaV3_6G017100	chr6	12728364	12730301	+	1938	31.42	chloroplast	--	--
CsaV3_6G018850	chr6	13544778	13545131	-	354	48.87	chloroplast	--	--
CsaV3_6G021840	chr6	14828854	14829102	-	249	37.75	chloroplast	--	--
CsaV3_6G046920	chr6	27691657	27691905	-	249	38.96	chloroplast	--	--
CsaV3_6G050650	chr6	29532301	29533076	+	776	33.76	nucleus	--	--
CsaV3_6G052340	chr6	30541632	30542602	+	971	34.71	organelle membrane	--	--
CsaV3_UNG207760	scaffold18_1	350714	351293	-	580	49.66	nucleus	--	--
CsaV3_UNG209890	scaffold18_1	1188948	1189631	+	684	44.74	mitochondrion	--	--
CsaV3_UNG209940	scaffold18_1	1213682	1214203	+	522	43.49	nucleus	Gene duplication	dispersed
CsaV3_1G015870	chr1	11414818	11415292	+	475	44.63	extracellular space	overlapping gene	--
CsaV3_1G017050	chr1	11568871	11570000	-	1130	30	nucleus	Gene duplication	wgd
CsaV3_1G028090	chr1	15196005	15196256	-	252	67.06	nucleus	Gene duplication	dispersed
CsaV3_1G028990	chr1	15866218	15866909	+	692	38.73	nucleus	overlapping gene	--
CsaV3_1G032760	chr1	19801169	19806968	+	5800	39.36	chloroplast	--	--
CsaV3_1G036970	chr1	22871811	22875527	-	3717	33.23	nucleus	--	--
CsaV3_2G012070	chr2	9518780	9519031	+	252	50.79	extracellular space	--	--
CsaV3_2G013540	chr2	11125477	11125827	+	351	33.62	chloroplast	--	--
CsaV3_3G020770	chr3	16994655	16994906	-	252	43.25	extracellular space	--	--
CsaV3_3G022310	chr3	19603560	19603908	+	349	40.11	nucleus	--	--
CsaV3_3G022460	chr3	19779261	19779559	+	299	43.14	nucleus	--	--
CsaV3_3G030480	chr3	26293635	26293886	-	252	43.65	extracellular space	--	--
CsaV3_3G045210	chr3	36928666	36929023	-	358	45.53	nucleus	--	--
CsaV3_4G000170	chr4	137459	139615	+	2157	31.99	nucleus	--	--
CsaV3_4G000710	chr4	403385	403931	+	547	31.68	organelle membrane	--	--
CsaV3_4G007270	chr4	4948328	4948684	-	357	39.78	nucleus	--	--
CsaV3_4G008240	chr4	5771337	5771864	-	528	42.8	chloroplast	--	--
CsaV3_5G015280	chr5	12526815	12527066	+	252	38.49	nucleus	--	--
CsaV3_6G004630	chr6	3944561	3944812	+	252	38.89	extracellular space	--	--
CsaV3_6G009250	chr6	7444687	7445326	+	640	36.72	nucleus	--	--
CsaV3_6G012520	chr6	8616544	8616795	+	252	51.98	nucleus	--	--
CsaV3_6G014320	chr6	10411051	10411401	+	351	49.57	extracellular space	--	--
CsaV3_6G014440	chr6	10467721	10467972	+	252	39.68	nucleus	--	--
CsaV3_6G015380	chr6	11216836	11217087	+	252	48.81	chloroplast	Gene duplication	transposed
CsaV3_6G022270	chr6	15215049	15215300	-	252	53.97	chloroplast	Gene duplication	dispersed
CsaV3_6G047210	chr6	27866383	27866702	-	320	42.81	chloroplast	--	--
CsaV3_7G029700	chr7	18778904	18779324	-	421	43.44	extracellular space	overlapping gene	--
CsaV3_7G031120	chr7	19711959	19712361	-	403	43.42	chloroplast	--	--
CsaV3_7G031940	chr7	20275305	20275556	+	252	42.06	nucleus	de novo	--
CsaV3_UNG208160	scaffold18_1	533067	533318	+	252	51.19	nucleus	--	--
CsaV3_UNG209760	scaffold18_1	1103333	1104401	-	1069	46.12	chloroplast	--	--
CsaV3_UNG210360	scaffold18_1	1365831	1367083	-	1253	46.29	extracellular space	Gene duplication	dispersed
CsaV3_UNG014130	scaffold31	16503	16754	+	252	46.83	chloroplast	--	--
CsaV3_1G013190	chr1	8515412	8516667	-	1256	32.4	organelle membrane	--	--
CsaV3_1G014140	chr1	9609530	9609981	-	452	48.23	chloroplast thylakoid lumen	--	--
CsaV3_1G017180	chr1	11729897	11732488	-	2592	33.83	chloroplast	--	--
CsaV3_1G029800	chr1	16583951	16584333	+	383	38.64	extracellular space	--	--
CsaV3_1G037090	chr1	23012945	23013648	-	704	29.55	chloroplast	overlapping gene	--
CsaV3_1G040160	chr1	25411577	25415880	-	4304	33.22	extracellular space	--	--
CsaV3_2G012460	chr2	9997678	9997932	-	255	50.98	nucleus	--	--
CsaV3_2G028040	chr2	18518333	18518587	-	255	41.57	nucleus	--	--
CsaV3_3G000360	chr3	404653	405536	+	884	34.5	chloroplast	--	--
CsaV3_3G009920	chr3	8036669	8037731	+	1063	33.3	organelle membrane	--	--
CsaV3_3G017290	chr3	12961025	12962613	-	1589	33.29	chloroplast	--	--
CsaV3_3G017310	chr3	12990833	12991082	+	250	66	nucleus	--	--
CsaV3_3G026290	chr3	22402848	22403102	+	255	51.37	mitochondrion	--	--
CsaV3_3G038580	chr3	31783483	31783854	+	372	43.82	extracellular space	--	--
CsaV3_3G038600	chr3	31808682	31809135	+	454	42.95	organelle membrane	--	--
CsaV3_4G007950	chr4	5567348	5567683	-	336	40.18	extracellular space	--	--
CsaV3_4G011620	chr4	8571472	8571726	+	255	44.71	chloroplast	--	--
CsaV3_4G029520	chr4	19078369	19078623	-	255	46.67	chloroplast	transposable element	--
CsaV3_4G031410	chr4	21856942	21858168	+	1227	34.07	nucleus	--	--
CsaV3_4G032590	chr4	22997094	22997396	+	303	39.93	chloroplast	--	--
CsaV3_5G008140	chr5	4872873	4873127	+	255	38.82	nucleus	de novo	--
CsaV3_5G018800	chr5	14332541	14332836	+	296	44.93	nucleus	--	--
CsaV3_5G030410	chr5	25003030	25003366	+	337	40.06	extracellular space	--	--
CsaV3_6G007410	chr6	6035467	6035876	+	410	36.34	nucleus	--	--
CsaV3_6G018630	chr6	13210433	13210687	-	255	59.22	nucleus	--	--
CsaV3_6G033590	chr6	18533524	18535518	+	1995	29.72	organelle membrane	--	--
CsaV3_7G027250	chr7	16830694	16833129	-	2436	30.46	nucleus	Gene duplication	dispersed
CsaV3_UNG233310	scaffold119	66760	67011	-	252	43.25	nucleus	overlapping gene	--
CsaV3_UNG208080	scaffold18_1	493782	494580	+	799	39.3	chloroplast	--	--
CsaV3_UNG208280	scaffold18_1	578005	578256	-	252	48.41	chloroplast	--	--
CsaV3_UNG209290	scaffold18_1	933845	934176	-	332	44.88	nucleus	--	--
CsaV3_UNG209520	scaffold18_1	1022227	1022565	+	339	51.03	nucleus	--	--
CsaV3_UNG210050	scaffold18_1	1256905	1258503	-	1599	45.9	chloroplast	--	--
CsaV3_1G002490	chr1	1561935	1562497	+	563	32.86	chloroplast	--	--
CsaV3_1G041460	chr1	26415328	26415893	+	566	33.04	chloroplast	--	--
CsaV3_2G020840	chr2	15905719	15905976	-	258	54.26	extracellular space	Gene duplication	dispersed
CsaV3_2G034280	chr2	22706238	22706495	+	258	52.33	chloroplast	--	--
CsaV3_3G008280	chr3	7063769	7064026	+	258	45.35	extracellular space	--	--
CsaV3_4G002400	chr4	1457364	1458246	-	883	33.6	extracellular space	--	--
CsaV3_4G024880	chr4	14594640	14598635	-	3996	31.96	nucleus	--	--
CsaV3_5G003930	chr5	2547601	2547976	+	376	41.22	nucleus	--	--
CsaV3_5G014230	chr5	11220744	11221000	-	257	62.2	nucleus	--	--
CsaV3_5G023470	chr5	17844124	17844478	-	355	46.76	organelle membrane	--	--
CsaV3_5G039090	chr5	30895356	30895739	+	384	33.72	chloroplast	overlapping gene	--
CsaV3_6G005080	chr6	4296343	4298723	-	2381	29.82	chloroplast	--	--
CsaV3_6G012460	chr6	8582520	8582791	+	272	44.57	chloroplast	de novo	--
CsaV3_6G013560	chr6	9658944	9666413	+	7470	37.27	extracellular space	--	--
CsaV3_6G018980	chr6	13777015	13777482	-	468	40.22	chloroplast	overlapping gene	--
CsaV3_6G019080	chr6	13859951	13860411	-	461	38.39	chloroplast	--	--
CsaV3_6G036840	chr6	20655988	20656354	+	367	37.33	chloroplast	--	--
CsaV3_6G038230	chr6	21757607	21757864	-	258	39.15	chloroplast	--	--
CsaV3_6G048880	chr6	28635770	28636027	-	258	41.09	endomembrane system	--	--
CsaV3_7G000260	chr7	392754	393011	+	258	44.57	nucleus	--	--
CsaV3_7G025710	chr7	15177705	15178639	-	935	43.96	nucleus	overlapping gene	--
CsaV3_UNG127990	scaffold106	45699	45956	+	258	54.26	extracellular space	Gene duplication	tandem
CsaV3_UNG208810	scaffold18_1	784022	784387	+	366	50	nucleus	--	--
CsaV3_UNG208870	scaffold18_1	799396	799653	+	258	48.45	chloroplast	--	--
CsaV3_UNG209240	scaffold18_1	914673	915175	-	503	44.14	nucleus	--	--
CsaV3_UNG209320	scaffold18_1	941262	941519	-	258	50	chloroplast	--	--
CsaV3_1G013830	chr1	9132524	9132807	+	284	41.2	chloroplast	--	--
CsaV3_2G008270	chr2	4549002	4549262	+	261	37.55	plasma membrane	--	--
CsaV3_2G011290	chr2	8555309	8555677	+	369	44.74	chloroplast	overlapping gene	--
CsaV3_3G000030	chr3	164521	164781	+	261	38.7	chloroplast	--	--
CsaV3_3G014670	chr3	10922950	10923252	+	303	40.26	nucleus	--	--
CsaV3_3G035540	chr3	29779025	29779970	+	946	32.66	chloroplast	--	--
CsaV3_3G044800	chr3	36629773	36630166	-	394	42.64	chloroplast	--	--
CsaV3_4G008950	chr4	6476565	6476938	-	374	46.26	nucleus	--	--
CsaV3_4G011910	chr4	9064963	9065223	+	261	43.3	nucleus	transposable element	--
CsaV3_4G029650	chr4	19234579	19234839	+	261	52.11	nucleus	--	--
CsaV3_4G030290	chr4	20032848	20033106	-	259	50.58	extracellular space	--	--
CsaV3_4G032680	chr4	23063709	23064958	-	1250	31.36	extracellular space	--	--
CsaV3_4G033880	chr4	23993254	23993812	-	559	33.45	chloroplast	--	--
CsaV3_5G020620	chr5	15638679	15639656	-	978	44.68	nucleus	--	--
CsaV3_5G036670	chr5	28845166	28845426	-	261	43.68	nucleus	--	--
CsaV3_6G017160	chr6	12748998	12749258	+	261	56.7	chloroplast	Gene duplication	dispersed
CsaV3_6G043460	chr6	25626299	25626668	+	370	40.54	chloroplast	overlapping gene	--
CsaV3_6G049460	chr6	28881991	28882251	+	261	46.36	nucleus	--	--
CsaV3_7G000040	chr7	102539	102894	+	356	38.48	nucleus	--	--
CsaV3_7G010130	chr7	5718888	5719881	-	994	36.62	chloroplast	--	--
CsaV3_7G021720	chr7	10398737	10398997	-	261	41.38	nucleus	--	--
CsaV3_7G024230	chr7	13238595	13239053	+	459	45.53	chloroplast	--	--
CsaV3_UNG201550	scaffold18_1	228039	228299	-	261	50.96	nucleus	Gene duplication	dispersed
CsaV3_UNG209350	scaffold18_1	947521	947781	+	261	45.21	chloroplast	--	--
CsaV3_UNG210210	scaffold18_1	1304890	1305634	-	745	49.4	nucleus	Gene duplication	dispersed
CsaV3_1G026600	chr1	14367110	14367884	+	775	32.9	extracellular space	--	--
CsaV3_2G034340	chr2	22734035	22734298	-	264	39.02	chloroplast	--	--
CsaV3_3G006390	chr3	5543936	5544199	-	264	54.17	chloroplast	--	--
CsaV3_3G015090	chr3	11183869	11184132	-	264	47.73	nucleus	--	--
CsaV3_3G021500	chr3	18507399	18508517	+	1119	39.5	chloroplast	--	--
CsaV3_3G039580	chr3	32532474	32533288	-	815	41.84	extracellular space	overlapping gene	--
CsaV3_3G046230	chr3	37772268	37772531	+	264	45.08	nucleus	--	--
CsaV3_4G002490	chr4	1513832	1514097	+	266	33.71	organelle membrane	--	--
CsaV3_4G010250	chr4	8030338	8030699	+	362	48.9	chloroplast	--	--
CsaV3_5G015340	chr5	12602266	12602529	-	264	59.85	nucleus	de novo	--
CsaV3_5G023200	chr5	17417639	17417902	+	264	52.27	nucleus	--	--
CsaV3_5G024540	chr5	19449644	19450016	+	373	58.18	nucleus	Gene duplication	dispersed
CsaV3_5G025470	chr5	20607016	20607436	-	421	37.29	chloroplast	--	--
CsaV3_6G001410	chr6	926743	927006	+	264	36.36	chloroplast	--	--
CsaV3_6G013540	chr6	9640976	9641453	-	478	44.77	chloroplast	--	--
CsaV3_6G024030	chr6	15920817	15921080	+	264	41.67	chloroplast	Gene duplication	transposed
CsaV3_7G022710	chr7	11609169	11609428	+	260	54.62	chloroplast	--	--
CsaV3_UNG208040	scaffold18_1	483319	483582	+	264	48.11	nucleus	--	--
CsaV3_UNG043240	scaffold41	335439	335702	+	264	62.5	nucleus	Gene duplication	tandem
CsaV3_1G029610	chr1	16400771	16401198	-	428	31.78	extracellular space	transposable element	--
CsaV3_1G033070	chr1	20097838	20098543	+	706	39.09	extracellular space	overlapping gene	--
CsaV3_1G038420	chr1	24175386	24175995	+	610	38.03	chloroplast	--	--
CsaV3_2G004810	chr2	2618661	2619031	+	371	46.9	nucleus	--	--
CsaV3_2G014180	chr2	11820752	11821017	-	266	39.16	plasma membrane	--	--
CsaV3_2G017520	chr2	14589665	14590022	+	358	54.19	chloroplast	--	--
CsaV3_2G032840	chr2	21692297	21694468	-	2172	33.47	extracellular space	--	--
CsaV3_3G046010	chr3	37609630	37613177	+	3548	37.99	chloroplast	--	--
CsaV3_3G046380	chr3	37871554	37871925	+	372	44.09	organelle membrane	--	--
CsaV3_3G046780	chr3	38170831	38171097	+	267	41.95	endomembrane system	de novo	--
CsaV3_3G048160	chr3	39334118	39334428	+	311	41.16	nucleus	--	--
CsaV3_4G000270	chr4	181478	181915	+	438	36.76	nucleus	--	--
CsaV3_4G009750	chr4	7510470	7511287	+	818	40.83	extracellular space	--	--
CsaV3_4G014940	chr4	10479909	10480175	-	267	47.94	chloroplast	transposable element	--
CsaV3_4G023900	chr4	13915372	13915758	-	387	35.66	chloroplast	--	--
CsaV3_4G035250	chr4	24840570	24840836	-	267	38.58	endomembrane system	de novo	--
CsaV3_5G014800	chr5	11920534	11921636	+	1103	43.16	nucleus	--	--
CsaV3_5G020330	chr5	15245928	15246754	+	827	37.97	nucleus	--	--
CsaV3_5G026210	chr5	21309623	21309889	+	267	42.32	chloroplast	de novo	--
CsaV3_5G032090	chr5	26062936	26063229	+	294	45.24	extracellular space	--	--
CsaV3_6G002920	chr6	2139440	2139706	-	267	43.45	nucleus	--	--
CsaV3_6G031650	chr6	17802895	17803195	-	301	39.2	chloroplast	--	--
CsaV3_6G046690	chr6	27556135	27557579	+	1445	32.6	nucleus	--	--
CsaV3_6G046940	chr6	27706745	27707141	+	397	43.07	organelle membrane	--	--
CsaV3_7G000500	chr7	573024	573498	+	475	42.11	extracellular space	--	--
CsaV3_7G018330	chr7	8199304	8199607	+	304	55.26	chloroplast	Gene duplication	dispersed
CsaV3_7G021600	chr7	10279817	10280124	+	308	46.75	nucleus	--	--
CsaV3_7G026470	chr7	15927386	15927649	+	264	34.47	nucleus	--	--
CsaV3_UNG209070	scaffold18_1	863833	865136	-	1304	45.25	nucleus	--	--
CsaV3_UNG209490	scaffold18_1	1012466	1012732	+	267	51.31	nucleus	--	--
CsaV3_UNG089700	scaffold84	43437	43699	+	263	52.85	nucleus	--	--
CsaV3_1G030540	chr1	17457574	17457841	+	268	39.85	chloroplast	transposable element	--
CsaV3_1G031440	chr1	18584456	18584720	-	265	40	chloroplast	--	--
CsaV3_2G011880	chr2	9284893	9285158	+	266	54.89	extracellular space	--	--
CsaV3_3G005510	chr3	4664098	4664457	-	360	40.56	extracellular space	--	--
CsaV3_3G017170	chr3	12853574	12853844	-	271	45.56	extracellular space	--	--
CsaV3_3G030200	chr3	25928787	25929250	-	464	44.18	nucleus	--	--
CsaV3_4G030660	chr4	20612218	20612487	-	270	52.22	extracellular space	Gene duplication	dispersed
CsaV3_4G037290	chr4	26169174	26169501	+	328	43.6	nucleus	--	--
CsaV3_5G020640	chr5	15673597	15673864	+	268	41.73	chloroplast	--	--
CsaV3_5G028460	chr5	23621633	23622017	+	385	39.74	nucleus	--	--
CsaV3_6G003470	chr6	2768053	2768322	-	270	44.07	chloroplast	--	--
CsaV3_6G016460	chr6	12314044	12314408	-	365	41.64	extracellular space	--	--
CsaV3_6G021860	chr6	14849262	14849607	+	346	48.27	extracellular space	Gene duplication	dispersed
CsaV3_7G002040	chr7	1645370	1646127	-	758	34.04	organelle membrane	--	--
CsaV3_7G008510	chr7	5290767	5291036	-	270	36.3	nucleus	--	--
CsaV3_UNG209970	scaffold18_1	1230038	1230441	-	404	46.04	chloroplast	--	--
CsaV3_UNG210030	scaffold18_1	1253156	1254198	+	1043	41.8	nucleus	transposable element	--
CsaV3_1G008190	chr1	5159894	5161626	+	1733	31.79	chloroplast	--	--
CsaV3_1G011050	chr1	6850867	6851139	+	273	46.15	chloroplast	--	--
CsaV3_1G013350	chr1	8638664	8639118	+	455	42.2	nucleus	--	--
CsaV3_1G018450	chr1	12083219	12083491	+	273	38.83	chloroplast	--	--
CsaV3_1G026610	chr1	14372455	14372727	-	273	46.89	nucleus	Gene duplication	dispersed
CsaV3_2G018350	chr2	15237995	15238267	-	273	36.26	endomembrane system	--	--
CsaV3_2G033170	chr2	22011855	22012219	-	365	47.12	nucleus	--	--
CsaV3_3G000270	chr3	341901	342278	+	378	44.71	extracellular space	--	--
CsaV3_3G002900	chr3	2368702	2369078	+	377	42.44	nucleus	--	--
CsaV3_3G004180	chr3	3538440	3538748	+	309	37.54	nucleus	--	--
CsaV3_3G004910	chr3	4103892	4105475	-	1584	33.52	chloroplast	--	--
CsaV3_3G012990	chr3	9929102	9929474	+	373	42.63	chloroplast	--	--
CsaV3_3G016540	chr3	12341494	12341860	-	367	49.32	extracellular space	--	--
CsaV3_3G022040	chr3	19131812	19132966	+	1155	33.59	nucleus	--	--
CsaV3_3G022830	chr3	20342233	20342611	+	379	43.54	organelle membrane	--	--
CsaV3_3G026400	chr3	22506522	22506930	-	409	35.94	nucleus	--	--
CsaV3_3G045660	chr3	37330039	37330311	-	273	34.07	extracellular space	--	--
CsaV3_5G020570	chr5	15515487	15515755	+	269	52.42	nucleus	--	--
CsaV3_5G028010	chr5	23181349	23187658	-	6310	31.51	chloroplast	--	--
CsaV3_6G003230	chr6	2401069	2401341	+	273	40.66	chloroplast	overlapping gene	--
CsaV3_6G005930	chr6	5047724	5047996	-	273	45.05	extracellular space	--	--
CsaV3_6G013660	chr6	9800026	9800605	+	580	39.48	extracellular space	--	--
CsaV3_6G037550	chr6	21254868	21255461	-	594	39.9	chloroplast	--	--
CsaV3_6G038960	chr6	22343417	22345428	+	2012	39.41	chloroplast	--	--
CsaV3_7G011330	chr7	6070271	6070543	-	273	42.12	nucleus	--	--
CsaV3_7G018380	chr7	8267478	8267750	+	273	49.08	extracellular space	--	--
CsaV3_UNG207950	scaffold18_1	442833	443197	-	365	47.4	chloroplast	Gene duplication	dispersed
CsaV3_UNG209080	scaffold18_1	871910	872265	-	356	43.54	chloroplast	--	--
CsaV3_UNG209460	scaffold18_1	993910	996981	-	3072	45.15	chloroplast	Gene duplication	dispersed
CsaV3_UNG209720	scaffold18_1	1087980	1089550	+	1571	45.89	nucleus	--	--
CsaV3_UNG212450	scaffold79	11231	11498	+	268	63.81	nucleus	Gene duplication	tandem
CsaV3_1G027850	chr1	14730397	14731741	+	1345	32.12	nucleus	--	--
CsaV3_1G045920	chr1	31757008	31758555	+	1548	35.34	nucleus	--	--
CsaV3_2G013560	chr2	11139054	11140806	+	1753	37.36	chloroplast	--	--
CsaV3_2G016850	chr2	14124313	14128085	-	3773	33.87	nucleus	--	--
CsaV3_2G033680	chr2	22337388	22337663	-	276	50.36	extracellular space	--	--
CsaV3_3G037620	chr3	31030677	31030952	-	276	34.78	chloroplast	--	--
CsaV3_4G002980	chr4	1846646	1847019	+	374	35.03	extracellular space	--	--
CsaV3_4G003670	chr4	2203380	2203651	-	272	54.78	chloroplast thylakoid lumen	--	--
CsaV3_5G015810	chr5	13414991	13415266	+	276	42.75	chloroplast	--	--
CsaV3_5G024240	chr5	19010615	19011354	+	740	39.32	extracellular space	--	--
CsaV3_6G003210	chr6	2385743	2386018	+	276	40.94	nucleus	--	--
CsaV3_6G021410	chr6	14471300	14471710	+	411	48.85	extracellular space	transposable element	--
CsaV3_6G021450	chr6	14494665	14495053	+	389	46.02	extracellular space	Gene duplication	dispersed
CsaV3_6G031120	chr6	17357157	17357432	+	276	41.67	chloroplast	--	--
CsaV3_7G005730	chr7	3445240	3445590	-	351	35.9	nucleus	--	--
CsaV3_7G006360	chr7	3947262	3948178	+	917	35.44	nucleus	--	--
CsaV3_7G032590	chr7	20569740	20570015	-	276	38.77	extracellular space	--	--
CsaV3_UNG203640	scaffold18_1	294992	295359	+	368	47.01	nucleus	--	--
CsaV3_1G009510	chr1	5903667	5903945	+	279	38.35	extracellular space	--	--
CsaV3_1G009740	chr1	6022185	6022594	-	410	46.83	nucleus	overlapping gene	--
CsaV3_1G014000	chr1	9460559	9460837	+	279	36.56	chloroplast	--	--
CsaV3_1G040630	chr1	25862311	25863152	-	842	35.87	nucleus	--	--
CsaV3_1G042590	chr1	27530422	27538560	+	8139	34.86	organelle membrane	transposable element	--
CsaV3_2G008950	chr2	5376614	5376888	+	275	49.09	nucleus	--	--
CsaV3_2G010030	chr2	6707633	6707908	+	276	51.45	extracellular space	--	--
CsaV3_2G010450	chr2	7500279	7500644	+	366	38.8	chloroplast	--	--
CsaV3_2G012170	chr2	9678615	9679028	-	414	45.89	extracellular space	--	--
CsaV3_2G013700	chr2	11252378	11252656	-	279	39.43	nucleus	--	--
CsaV3_2G028940	chr2	18953209	18953482	-	274	47.08	nucleus	--	--
CsaV3_2G036210	chr2	24438820	24439250	+	431	45.71	nucleus	--	--
CsaV3_3G006430	chr3	5575154	5575432	+	279	40.14	nucleus	--	--
CsaV3_3G018260	chr3	13999435	13999811	+	377	40.32	nucleus	--	--
CsaV3_3G022890	chr3	20426916	20427713	-	798	39.85	extracellular space	transposable element	--
CsaV3_3G032550	chr3	28080115	28081023	+	909	37.51	nucleus	overlapping gene	--
CsaV3_3G033530	chr3	28777967	28779249	-	1283	31.64	endomembrane system	--	--
CsaV3_4G001280	chr4	733797	734075	-	279	52.69	nucleus	overlapping gene	--
CsaV3_4G008550	chr4	6052258	6052709	+	452	44.69	extracellular space	--	--
CsaV3_4G017730	chr4	11174105	11177073	+	2969	31.39	nucleus	--	--
CsaV3_5G036530	chr5	28783244	28784435	+	1192	31.12	chloroplast	--	--
CsaV3_6G011240	chr6	8368342	8368648	+	307	38.11	endomembrane system	--	--
CsaV3_6G029720	chr6	16996568	16996844	-	277	52	plasma membrane	Gene duplication	wgd
CsaV3_6G030750	chr6	17032036	17032312	+	277	52	plasma membrane	Gene duplication	wgd
CsaV3_6G042620	chr6	25025926	25026453	-	528	37.88	chloroplast	--	--
CsaV3_7G021380	chr7	10017879	10021508	+	3630	36.28	chloroplast	--	--
CsaV3_7G021660	chr7	10339913	10340294	-	382	43.19	nucleus	--	--
CsaV3_UNG208720	scaffold18_1	764541	765529	+	989	44.79	chloroplast	--	--
CsaV3_UNG209840	scaffold18_1	1146671	1147184	+	514	43	nucleus	--	--
CsaV3_1G028870	chr1	15790639	15791144	-	506	42.09	nucleus	--	--
CsaV3_1G033520	chr1	20622405	20622686	+	282	43.62	nucleus	--	--
CsaV3_1G046500	chr1	32341276	32341640	-	365	44.66	chloroplast	overlapping gene	--
CsaV3_2G004590	chr2	2501406	2502207	-	802	42.39	extracellular space	Gene duplication	proximal
CsaV3_2G017370	chr2	14478141	14478471	-	331	37.76	chloroplast	--	--
CsaV3_3G007010	chr3	6316218	6317625	+	1408	32.36	nucleus	--	--
CsaV3_3G022970	chr3	20505281	20505562	+	282	44.33	nucleus	--	--
CsaV3_3G026490	chr3	22587221	22587502	-	282	42.91	extracellular space	--	--
CsaV3_3G033900	chr3	28968171	28968452	-	282	47.52	chloroplast	--	--
CsaV3_4G005690	chr4	3757697	3758059	+	363	45.18	nucleus	--	--
CsaV3_4G028220	chr4	17638723	17639637	+	915	32.79	chloroplast	--	--
CsaV3_5G030560	chr5	25092091	25092471	-	381	39.63	extracellular space	--	--
CsaV3_5G034870	chr5	27637928	27638209	+	282	45.39	nucleus	--	--
CsaV3_6G012800	chr6	8921570	8921851	+	282	40.78	chloroplast	de novo	--
CsaV3_6G039230	chr6	22544706	22545793	+	1088	35.39	chloroplast	overlapping gene	--
CsaV3_7G001590	chr7	1358333	1359172	-	840	35	nucleus	--	--
CsaV3_7G021500	chr7	10112085	10112498	+	414	35.75	extracellular space	transposable element	--
CsaV3_7G022270	chr7	11168773	11169054	+	282	39.01	chloroplast	--	--
CsaV3_7G029220	chr7	18502235	18502614	+	380	42.89	nucleus	transposable element	--
CsaV3_UNG209780	scaffold18_1	1115923	1116204	+	282	47.52	nucleus	--	--
CsaV3_UNG210110	scaffold18_1	1275975	1276256	-	282	51.06	chloroplast	--	--
CsaV3_1G012880	chr1	8144761	8145282	+	522	42.72	chloroplast	transposable element	--
CsaV3_1G014200	chr1	9647038	9647413	+	376	49.84	chloroplast	--	--
CsaV3_3G018120	chr3	13877313	13877597	-	285	45.26	extracellular space	--	--
CsaV3_3G019870	chr3	15641778	15642186	+	409	45.48	nucleus	--	--
CsaV3_3G028100	chr3	24536308	24536587	+	280	41.07	chloroplast	--	--
CsaV3_3G030600	chr3	26379521	26379962	-	442	41.4	chloroplast	--	--
CsaV3_3G031690	chr3	27422611	27422896	-	286	43.86	chloroplast	--	--
CsaV3_4G020800	chr4	12527736	12528016	+	281	66.19	extracellular space	Gene duplication	dispersed
CsaV3_6G009460	chr6	7602625	7602927	-	303	35.44	chloroplast	--	--
CsaV3_6G031360	chr6	17614682	17615669	+	988	38.97	endomembrane system	de novo	--
CsaV3_6G032460	chr6	18407211	18407642	-	432	40.05	chloroplast	--	--
CsaV3_6G040480	chr6	23440429	23440806	+	378	38.89	extracellular space	--	--
CsaV3_7G000310	chr7	429431	431405	+	1975	35.39	endomembrane system	transposable element	--
CsaV3_7G022340	chr7	11251698	11252073	+	376	39.63	chloroplast	--	--
CsaV3_7G023640	chr7	12676126	12676433	+	308	48.38	chloroplast	--	--
CsaV3_7G023720	chr7	12761413	12762435	+	1023	33.24	chloroplast	--	--
CsaV3_UNG032160	scaffold71	160172	160452	+	281	66.19	extracellular space	Gene duplication	dispersed
CsaV3_1G003900	chr1	2416946	2417233	-	288	39.24	nucleus	--	--
CsaV3_1G009710	chr1	6010427	6012340	-	1914	35.16	nucleus	--	--
CsaV3_1G029640	chr1	16410669	16411066	-	398	38.44	chloroplast	--	--
CsaV3_1G033460	chr1	20541119	20541494	-	376	42.55	chloroplast	--	--
CsaV3_2G001690	chr2	515959	516375	-	417	39.81	chloroplast	--	--
CsaV3_2G025500	chr2	17541670	17542309	-	640	35.31	plasma membrane	de novo	--
CsaV3_2G033660	chr2	22332854	22334508	-	1655	34.32	endomembrane system	overlapping gene	--
CsaV3_3G030810	chr3	26596341	26596796	+	456	41.01	nucleus	--	--
CsaV3_3G040370	chr3	33125096	33126019	-	924	38.42	nucleus	--	--
CsaV3_3G041680	chr3	34004565	34004852	-	288	44.79	extracellular space	--	--
CsaV3_4G016030	chr4	10623791	10624078	+	288	47.22	chloroplast	transposable element	--
CsaV3_4G029640	chr4	19230050	19230334	+	285	34.74	chloroplast	transposable element	--
CsaV3_5G012880	chr5	9029572	9029859	+	288	42.36	chloroplast	--	--
CsaV3_5G015850	chr5	13432204	13432493	+	290	47.92	nucleus	Gene duplication	proximal
CsaV3_5G036160	chr5	28563404	28563691	+	288	44.1	chloroplast	--	--
CsaV3_6G005190	chr6	4389138	4393095	+	3958	29.11	nucleus	--	--
CsaV3_6G005260	chr6	4460519	4460925	+	407	37.84	nucleus	--	--
CsaV3_6G039910	chr6	22949639	22950962	+	1324	39.95	chloroplast	--	--
CsaV3_6G043660	chr6	25746514	25746801	+	288	47.57	chloroplast	--	--
CsaV3_6G052100	chr6	30332352	30333127	+	776	42.53	nucleus	--	--
CsaV3_7G024590	chr7	13640245	13642224	-	1980	40.3	extracellular space	--	--
CsaV3_7G033330	chr7	21018789	21019169	+	381	37.27	nucleus	--	--
CsaV3_UNG208050	scaffold18_1	485983	486413	-	431	51.28	chloroplast	--	--
CsaV3_UNG209380	scaffold18_1	961106	961393	-	288	50.69	chloroplast	--	--
CsaV3_UNG209530	scaffold18_1	1032970	1033257	-	288	52.08	chloroplast	Gene duplication	dispersed
CsaV3_UNG210160	scaffold18_1	1291709	1291996	+	288	45.83	chloroplast	--	--
CsaV3_UNG210290	scaffold18_1	1342340	1342627	-	288	52.08	chloroplast	Gene duplication	dispersed
CsaV3_UNG109770	scaffold84	157684	159385	-	1702	35.72	nucleus	Gene duplication	wgd
CsaV3_1G012510	chr1	7775314	7778866	+	3553	29.75	chloroplast	--	--
CsaV3_1G015320	chr1	10900485	10900903	-	419	36.52	nucleus	--	--
CsaV3_1G036860	chr1	22702710	22703025	+	316	50.63	nucleus	--	--
CsaV3_1G043800	chr1	28854177	28854583	+	407	46.93	nucleus	--	--
CsaV3_3G010490	chr3	8412405	8412959	+	555	39.1	chloroplast	--	--
CsaV3_3G019370	chr3	15250945	15252054	-	1110	41.89	nucleus	--	--
CsaV3_3G048970	chr3	39969035	39970229	-	1195	35.56	chloroplast	--	--
CsaV3_4G009110	chr4	6632440	6632730	-	291	53.61	extracellular space	overlapping gene	--
CsaV3_5G028050	chr5	23191564	23191885	-	322	42.86	endomembrane system	--	--
CsaV3_6G005920	chr6	5046529	5046908	+	380	36.32	nucleus	de novo	--
CsaV3_7G006400	chr7	3964609	3965324	+	716	37.99	extracellular space	--	--
CsaV3_1G029040	chr1	15889351	15889644	-	294	40.82	nucleus	--	--
CsaV3_2G002370	chr2	967692	972116	+	4425	29.79	organelle membrane	--	--
CsaV3_2G006880	chr2	3417519	3417913	-	395	36.96	chloroplast	--	--
CsaV3_2G017050	chr2	14273868	14274354	+	487	39.63	nucleus	--	--
CsaV3_2G031040	chr2	20412526	20412814	+	289	49.83	chloroplast	--	--
CsaV3_2G035380	chr2	23661769	23662204	+	436	41.06	chloroplast	--	--
CsaV3_2G036270	chr2	24467044	24467419	+	376	45.58	nucleus	--	--
CsaV3_3G005430	chr3	4570631	4571641	+	1011	34.72	chloroplast	--	--
CsaV3_3G011550	chr3	9048226	9048519	+	294	45.92	nucleus	--	--
CsaV3_3G014140	chr3	10617536	10617829	+	294	37.07	extracellular space	--	--
CsaV3_3G020530	chr3	16665007	16665300	+	294	39.46	endomembrane system	--	--
CsaV3_3G027840	chr3	24244616	24245036	+	421	38.24	chloroplast	--	--
CsaV3_3G028710	chr3	25296286	25296579	-	294	44.22	chloroplast	--	--
CsaV3_3G036030	chr3	30068265	30068558	-	294	48.3	nucleus	overlapping gene	--
CsaV3_3G049780	chr3	40634613	40636138	-	1526	29.55	organelle membrane	--	--
CsaV3_4G029680	chr4	19263316	19263609	-	294	40.48	extracellular space	transposable element	--
CsaV3_5G009030	chr5	5657384	5657676	+	293	42.41	extracellular space	Gene duplication	dispersed
CsaV3_5G011170	chr5	7202654	7203220	+	567	38.45	organelle membrane	--	--
CsaV3_5G023820	chr5	18269928	18270221	-	294	48.3	chloroplast	--	--
CsaV3_6G007170	chr6	5859449	5859833	-	385	38.96	extracellular space	--	--
CsaV3_7G000430	chr7	515171	515599	+	429	39.39	extracellular space	--	--
CsaV3_7G000990	chr7	905697	905990	-	294	42.86	extracellular space	--	--
CsaV3_7G024390	chr7	13398309	13398602	+	294	47.62	nucleus	--	--
CsaV3_7G029210	chr7	18501135	18501816	-	682	39.59	nucleus	--	--
CsaV3_7G032930	chr7	20735466	20735759	-	294	40.14	chloroplast	--	--
CsaV3_7G034190	chr7	21599687	21599980	+	294	45.24	nucleus	de novo	--
CsaV3_UNG209090	scaffold18_1	874177	874646	+	470	50.64	chloroplast	--	--
CsaV3_UNG210020	scaffold18_1	1249334	1249627	-	294	46.6	chloroplast	--	--
CsaV3_UNG003050	scaffold40	117102	117497	-	396	63.13	nucleus	Gene duplication	dispersed
CsaV3_1G003100	chr1	1936184	1936840	-	657	48.65	nucleus	--	--
CsaV3_1G007640	chr1	4859899	4860195	+	297	45.12	organelle membrane	--	--
CsaV3_1G008880	chr1	5533509	5533949	-	441	53.54	mitochondrion	overlapping gene	--
CsaV3_1G038200	chr1	23985833	23986277	-	445	40	chloroplast	--	--
CsaV3_2G001070	chr2	193702	193997	+	296	51.54	extracellular space	--	--
CsaV3_2G015440	chr2	12913279	12913575	+	297	43.43	nucleus	--	--
CsaV3_2G024680	chr2	17112523	17112903	-	381	43.04	extracellular space	--	--
CsaV3_2G033810	chr2	22419532	22419824	-	293	46.76	nucleus	--	--
CsaV3_3G014250	chr3	10666399	10666789	+	391	43.73	nucleus	overlapping gene	--
CsaV3_3G017760	chr3	13334251	13337402	-	3152	33.15	chloroplast	--	--
CsaV3_3G023300	chr3	20885600	20886220	-	621	37.84	extracellular space	--	--
CsaV3_3G026440	chr3	22545963	22547239	+	1277	35.55	endomembrane system	--	--
CsaV3_3G030230	chr3	25954772	25955068	-	297	37.04	extracellular space	transposable element	--
CsaV3_4G031550	chr4	22023341	22023633	+	293	57.34	nucleus	Gene duplication	dispersed
CsaV3_4G032040	chr4	22580819	22584028	-	3210	31.9	nucleus	--	--
CsaV3_5G000120	chr5	67592	67888	+	297	40.4	chloroplast	--	--
CsaV3_5G022950	chr5	16941599	16941892	-	294	61.9	chloroplast	--	--
CsaV3_5G031840	chr5	25919038	25919657	-	620	39.68	nucleus	--	--
CsaV3_6G007020	chr6	5742919	5744385	+	1467	31.29	chloroplast	--	--
CsaV3_6G048670	chr6	28518109	28518405	+	297	45.12	chloroplast	--	--
CsaV3_UNG208150	scaffold18_1	527479	529493	-	2015	45.46	nucleus	--	--
CsaV3_UNG208220	scaffold18_1	549488	550325	+	838	46.66	chloroplast	--	--
CsaV3_1G004670	chr1	2964181	2964477	+	297	34.01	nucleus	--	--
CsaV3_1G015400	chr1	10942865	10943164	+	300	44	nucleus	--	--
CsaV3_1G043350	chr1	28311488	28311787	+	300	50.33	nucleus	--	--
CsaV3_1G046640	chr1	32624332	32624693	-	362	46.41	extracellular space	--	--
CsaV3_2G003920	chr2	2018047	2019054	+	1008	34.42	extracellular space	overlapping gene	--
CsaV3_2G032980	chr2	21806807	21807184	-	378	48.15	nucleus	--	--
CsaV3_3G023570	chr3	21317216	21317515	+	300	36	organelle membrane	--	--
CsaV3_3G034240	chr3	29124761	29125138	+	378	40.74	nucleus	overlapping gene	--
CsaV3_3G036830	chr3	30491852	30492226	-	375	45.33	extracellular space	--	--
CsaV3_3G038660	chr3	31841831	31842130	-	300	49.67	nucleus	--	--
CsaV3_3G044910	chr3	36727163	36727917	+	755	40	extracellular space	--	--
CsaV3_4G003900	chr4	2391134	2391433	+	300	64.33	nucleus	Gene duplication	dispersed
CsaV3_4G027700	chr4	16988122	16988421	-	300	44.33	chloroplast	--	--
CsaV3_4G029630	chr4	19222233	19222532	-	300	48.67	chloroplast	--	--
CsaV3_5G031480	chr5	25692598	25693143	+	546	37.18	nucleus	--	--
CsaV3_5G036830	chr5	28979111	28979676	+	566	46.29	nucleus	overlapping gene	--
CsaV3_5G038290	chr5	30370958	30373322	-	2365	29.3	endomembrane system	--	--
CsaV3_6G009560	chr6	7707321	7707666	+	346	40.75	chloroplast	Gene duplication	dispersed
CsaV3_6G013730	chr6	9927986	9928285	+	300	64.33	nucleus	Gene duplication	dispersed
CsaV3_7G027680	chr7	17259247	17263144	-	3898	32.89	nucleus	overlapping gene	--
CsaV3_UNG224730	scaffold110	61251	61545	-	295	52.2	extracellular space	--	--
CsaV3_UNG208930	scaffold18_1	823446	823745	-	300	45.67	chloroplast	--	--
CsaV3_UNG209200	scaffold18_1	907248	907547	+	300	43.33	chloroplast	--	--
CsaV3_UNG209850	scaffold18_1	1162946	1163304	+	359	45.68	chloroplast	--	--
CsaV3_1G014390	chr1	9846350	9846652	-	303	38.94	nucleus	transposable element	--
CsaV3_2G002060	chr2	750317	753948	-	3632	26.32	nucleus	--	--
CsaV3_2G002600	chr2	1137421	1137723	+	303	41.58	chloroplast	--	--
CsaV3_2G029880	chr2	19542858	19543160	+	303	45.21	chloroplast	--	--
CsaV3_2G034310	chr2	22722675	22722977	-	303	61.72	mitochondrion	--	--
CsaV3_2G035210	chr2	23557779	23558081	+	303	42.9	nucleus	--	--
CsaV3_3G016610	chr3	12433882	12434184	+	303	37.29	nucleus	--	--
CsaV3_3G041060	chr3	33578588	33579029	-	442	39.14	chloroplast	--	--
CsaV3_3G042860	chr3	34794667	34795820	+	1154	35.96	nucleus	--	--
CsaV3_4G009400	chr4	7033561	7034750	-	1190	33.7	endomembrane system	--	--
CsaV3_4G033010	chr4	23354564	23354863	-	300	41.67	extracellular space	--	--
CsaV3_4G037310	chr4	26179818	26180503	+	686	37.61	plasma membrane	--	--
CsaV3_6G016390	chr6	12261875	12262421	-	547	39.49	chloroplast	--	--
CsaV3_6G035970	chr6	19914240	19914769	-	530	48.77	nucleus	--	--
CsaV3_6G052030	chr6	30279485	30279883	+	399	39.35	chloroplast	--	--
CsaV3_7G026320	chr7	15796318	15796620	-	303	35.31	chloroplast thylakoid lumen	overlapping gene	--
CsaV3_UNG208260	scaffold18_1	563663	564428	+	766	44.52	nucleus	--	--
CsaV3_1G043870	chr1	29029481	29029786	+	306	38.56	chloroplast	--	--
CsaV3_1G045390	chr1	31177825	31180834	-	3010	31.66	nucleus	--	--
CsaV3_2G005000	chr2	2714059	2714372	+	314	39.54	chloroplast	--	--
CsaV3_2G013280	chr2	10928668	10928973	+	306	58.5	nucleus	--	--
CsaV3_2G014870	chr2	12396476	12396781	-	306	44.77	extracellular space	--	--
CsaV3_2G024300	chr2	16850588	16851084	-	497	37.02	nucleus	--	--
CsaV3_2G033640	chr2	22324788	22325349	-	562	37.37	nucleus	transposable element	--
CsaV3_2G034520	chr2	22900465	22900846	+	382	66.34	chloroplast thylakoid lumen	Gene duplication	dispersed
CsaV3_3G006160	chr3	5374923	5376231	+	1309	28.57	organelle membrane	--	--
CsaV3_3G028520	chr3	24949050	24951036	-	1987	39.91	chloroplast	--	--
CsaV3_3G034180	chr3	29109794	29110192	+	399	43.11	plasma membrane	overlapping gene	--
CsaV3_3G035960	chr3	30003051	30003528	-	478	38.49	chloroplast	--	--
CsaV3_3G040300	chr3	33082161	33082872	+	712	40.73	nucleus	overlapping gene	--
CsaV3_3G042680	chr3	34635862	34636269	+	408	41.67	endomembrane system	--	--
CsaV3_4G002770	chr4	1710295	1710943	+	649	38.83	chloroplast	--	--
CsaV3_4G003280	chr4	2014393	2014781	+	389	41.9	chloroplast	--	--
CsaV3_4G005050	chr4	3300080	3306066	+	5987	35.08	chloroplast	--	--
CsaV3_4G034450	chr4	24397365	24397854	+	490	39.59	extracellular space	--	--
CsaV3_4G037330	chr4	26181471	26181776	+	306	42.81	organelle membrane	--	--
CsaV3_5G002150	chr5	1289031	1292494	+	3464	28.49	nucleus	--	--
CsaV3_5G014250	chr5	11255841	11256143	-	303	56.11	mitochondrion	--	--
CsaV3_5G023440	chr5	17826183	17826488	-	306	49.35	nucleus	--	--
CsaV3_5G025640	chr5	20766617	20767582	+	966	39.65	nucleus	--	--
CsaV3_5G031660	chr5	25794821	25795126	-	306	49.35	chloroplast	overlapping gene	--
CsaV3_6G021990	chr6	14999222	14999527	+	306	45.1	plasma membrane	overlapping gene	--
CsaV3_6G022050	chr6	15040085	15043800	+	3716	29.95	nucleus	--	--
CsaV3_6G038200	chr6	21719485	21719790	+	306	37.25	endomembrane system	--	--
CsaV3_6G038820	chr6	22256315	22256616	+	302	50.66	extracellular space	--	--
CsaV3_6G050050	chr6	29182864	29183603	+	740	37.57	chloroplast	--	--
CsaV3_7G007290	chr7	4565793	4566098	-	306	42.16	organelle membrane	--	--
CsaV3_7G026350	chr7	15817190	15817527	+	338	44.67	endomembrane system	--	--
CsaV3_UNG207710	scaffold18_1	331320	331625	+	306	47.39	nucleus	--	--
CsaV3_UNG208770	scaffold18_1	780375	780816	+	442	47.96	chloroplast	--	--
CsaV3_UNG160220	scaffold66	394599	395172	-	574	31.18	endomembrane system	--	--
CsaV3_1G005590	chr1	3622149	3622498	-	350	44.86	nucleus	overlapping gene	--
CsaV3_1G017320	chr1	11875444	11877403	-	1960	35.82	extracellular space	--	--
CsaV3_1G031000	chr1	18087634	18090604	-	2971	32.48	organelle membrane	Gene duplication	dispersed
CsaV3_2G007970	chr2	4264717	4265098	+	382	46.07	chloroplast	--	--
CsaV3_2G031880	chr2	21009636	21016676	-	7041	35.04	organelle membrane	--	--
CsaV3_2G035710	chr2	23956964	23959285	+	2322	41.65	chloroplast thylakoid lumen	de novo	--
CsaV3_3G005370	chr3	4493912	4494220	+	309	44.66	chloroplast	--	--
CsaV3_3G007130	chr3	6414863	6415519	+	657	43.84	nucleus	--	--
CsaV3_3G043240	chr3	35096350	35100363	-	4014	35.05	organelle membrane	overlapping gene	--
CsaV3_4G031100	chr4	21254707	21255102	-	396	51.48	extracellular space	--	--
CsaV3_5G013980	chr5	10773694	10774070	-	377	52.25	chloroplast	--	--
CsaV3_5G017100	chr5	13655621	13655929	-	309	48.87	organelle membrane	Gene duplication	dispersed
CsaV3_5G025310	chr5	20362729	20367761	-	5033	34.71	organelle membrane	Gene duplication	dispersed
CsaV3_5G036500	chr5	28767430	28768118	+	689	40.2	nucleus	--	--
CsaV3_6G034500	chr6	19356893	19358720	-	1828	37.25	chloroplast	--	--
CsaV3_6G036280	chr6	20162843	20163153	+	311	53.4	chloroplast thylakoid lumen	--	--
CsaV3_6G047970	chr6	28227846	28228352	+	507	38.07	nucleus	--	--
CsaV3_7G000320	chr7	436795	437103	+	309	42.72	chloroplast	--	--
CsaV3_7G002380	chr7	1871473	1872569	-	1097	35.28	organelle membrane	--	--
CsaV3_7G025760	chr7	15221003	15221311	+	309	52.43	chloroplast	--	--
CsaV3_7G033270	chr7	20992964	20993272	+	309	46.93	chloroplast	--	--
CsaV3_7G033980	chr7	21455165	21455473	-	309	33.33	chloroplast	--	--
CsaV3_1G001370	chr1	817423	820479	+	3057	35.23	chloroplast	--	--
CsaV3_1G015270	chr1	10843149	10843460	+	312	49.36	nucleus	--	--
CsaV3_1G015370	chr1	10935587	10935965	+	379	44.33	nucleus	--	--
CsaV3_1G037640	chr1	23578386	23578693	+	308	64.29	nucleus	--	--
CsaV3_2G012130	chr2	9613823	9614134	-	312	46.47	nucleus	Gene duplication	dispersed
CsaV3_3G004780	chr3	4040304	4044874	+	4571	33.45	nucleus	--	--
CsaV3_3G013250	chr3	10061540	10062226	-	687	37.7	nucleus	--	--
CsaV3_3G021540	chr3	18534521	18534832	+	312	59.29	chloroplast thylakoid lumen	--	--
CsaV3_3G046250	chr3	37782067	37782491	+	425	41.65	extracellular space	--	--
CsaV3_4G029020	chr4	18543238	18544637	+	1400	35.93	plasma membrane	--	--
CsaV3_5G000010	chr5	14132	14528	+	397	45.09	extracellular space	--	--
CsaV3_5G000320	chr5	155828	156433	+	606	38.28	nucleus	--	--
CsaV3_5G000490	chr5	225815	229084	+	3270	30.92	extracellular space	--	--
CsaV3_5G002580	chr5	1567777	1568600	-	824	37.5	extracellular space	--	--
CsaV3_5G003070	chr5	1938237	1938548	-	312	49.36	chloroplast	--	--
CsaV3_5G017060	chr5	13607952	13608263	-	312	48.72	nucleus	--	--
CsaV3_5G032840	chr5	26460158	26460469	-	312	43.91	nucleus	overlapping gene	--
CsaV3_5G040200	chr5	31645084	31645482	-	399	43.36	nucleus	--	--
CsaV3_6G009620	chr6	7783641	7783952	-	312	44.55	chloroplast	--	--
CsaV3_6G022250	chr6	15207061	15207372	-	312	36.86	chloroplast	--	--
CsaV3_6G034180	chr6	19042963	19043943	+	981	35.17	extracellular space	--	--
CsaV3_6G035570	chr6	19546571	19546882	+	312	52.24	chloroplast	--	--
CsaV3_6G051870	chr6	30198014	30198322	+	309	40.78	nucleus	de novo	--
CsaV3_7G002810	chr7	2130983	2150683	-	19701	30.82	chloroplast	overlapping gene	--
CsaV3_7G011350	chr7	6079546	6079856	+	311	42.86	extracellular space	--	--
CsaV3_7G011450	chr7	6252601	6252912	+	312	43.27	extracellular space	--	--
CsaV3_7G022760	chr7	11660286	11660597	+	312	45.51	mitochondrion	--	--
CsaV3_7G032010	chr7	20314729	20315651	-	923	31.2	nucleus	--	--
CsaV3_UNG234360	scaffold120	41897	42207	+	311	67.21	nucleus	Gene duplication	dispersed
CsaV3_UNG208950	scaffold18_1	824496	825155	+	660	48.03	nucleus	--	--
CsaV3_UNG210250	scaffold18_1	1330084	1330394	-	311	50.32	nucleus	Gene duplication	dispersed
CsaV3_UNG080620	scaffold83	149080	149388	-	309	63.11	chloroplast	Gene duplication	dispersed
CsaV3_1G000120	chr1	108352	108666	-	315	44.13	extracellular space	--	--
CsaV3_1G009170	chr1	5721792	5722260	-	469	45.2	chloroplast	--	--
CsaV3_1G015120	chr1	10748113	10748422	+	310	47.1	nucleus	overlapping gene	--
CsaV3_1G019540	chr1	12230402	12230754	+	353	46.18	extracellular space	overlapping gene	--
CsaV3_1G024250	chr1	13853499	13853813	-	315	45.08	nucleus	Gene duplication	dispersed
CsaV3_2G002130	chr2	810014	810328	+	315	41.27	chloroplast	--	--
CsaV3_2G007360	chr2	3718401	3720392	+	1992	34.34	nucleus	--	--
CsaV3_3G020090	chr3	15957763	15958601	+	839	39.21	organelle membrane	--	--
CsaV3_3G033060	chr3	28557741	28558491	+	751	39.41	nucleus	--	--
CsaV3_4G026190	chr4	15475259	15475573	+	315	46.67	chloroplast	--	--
CsaV3_5G017070	chr5	13608594	13608996	+	403	45.66	chloroplast	--	--
CsaV3_6G019160	chr6	13958889	13959757	-	869	36.71	nucleus	--	--
CsaV3_6G041400	chr6	24067031	24067340	-	310	43.23	chloroplast	transposable element	--
CsaV3_7G023790	chr7	12849101	12849415	+	315	53.97	chloroplast thylakoid lumen	--	--
CsaV3_7G026500	chr7	15943044	15943617	-	574	38.85	nucleus	Gene duplication	dispersed
CsaV3_7G028840	chr7	18240139	18240453	+	315	40.63	chloroplast	--	--
CsaV3_UNG208020	scaffold18_1	472533	474752	-	2220	46.17	chloroplast	--	--
CsaV3_UNG015130	scaffold61	18510	18819	+	310	67.1	nucleus	Gene duplication	dispersed
CsaV3_2G029340	chr2	19211202	19212920	-	1719	35.14	nucleus	--	--
CsaV3_3G000560	chr3	502251	502568	-	318	41.19	chloroplast	overlapping gene	--
CsaV3_3G006590	chr3	5734600	5735625	-	1026	37.91	chloroplast thylakoid lumen	--	--
CsaV3_3G013330	chr3	10084392	10084709	+	318	44.34	nucleus	--	--
CsaV3_3G033850	chr3	28948157	28948474	+	318	37.42	chloroplast	--	--
CsaV3_3G043650	chr3	35482106	35484647	-	2542	33.32	chloroplast	--	--
CsaV3_4G028250	chr4	17656073	17656474	-	402	42.29	chloroplast	--	--
CsaV3_6G003550	chr6	2860303	2860659	+	357	45.38	chloroplast	overlapping gene	--
[truncated: 456 more rows]

## Sheet: e.melon
Gene accession	Chromosome name	Gene start (bp)	Gene end (bp)	Strand	Gene length	%GC content	Subcellular locations	Origin of models	Models of gene duplication
MELO3C027763.2	chr00	15767882	15768291	+	410	42.44	nucleus	--	--
MELO3C028050.2	chr00	26880154	26880432	-	279	59.5	nucleus	--	--
MELO3C001571.2	chr00	30306862	30307099	+	238	47.48	nucleus	Gene duplication	transposed
MELO3C001755.2	chr00	33179920	33180108	+	189	58.73	extracellular space	Gene duplication	dispersed
MELO3C028365.2	chr00	38889720	38889874	+	155	60	extracellular space	--	--
MELO3C027657.2	chr00	11128611	11128867	-	257	47.08	nucleus	Gene duplication	dispersed
MELO3C000294.2	chr00	12166273	12166434	+	162	50.62	nucleus	--	--
MELO3C027858.2	chr00	19915718	19915923	-	206	50.97	nucleus	Gene duplication	dispersed
MELO3C027908.2	chr00	22032133	22032338	-	206	52.43	nucleus	Gene duplication	dispersed
MELO3C027915.2	chr00	22344230	22344358	+	129	57.36	extracellular space	--	--
MELO3C028099.2	chr00	28785475	28785639	+	165	61.82	nucleus	--	--
MELO3C028211.2	chr00	33005306	33005473	-	168	47.62	endomembrane system	overlapping gene	--
MELO3C028286.2	chr00	37454366	37454505	+	140	51.43	nucleus	Gene duplication	dispersed
MELO3C027848.2	chr00	19337348	19337557	-	210	42.86	extracellular space	Gene duplication	dispersed
MELO3C027922.2	chr00	23064374	23064670	-	297	42.76	extracellular space	Gene duplication	dispersed
MELO3C027984.2	chr00	24890814	24890977	-	164	55.49	chloroplast	transposable element	--
MELO3C028104.2	chr00	28918982	28919278	-	297	42.76	extracellular space	Gene duplication	dispersed
MELO3C028107.2	chr00	29029255	29029449	-	195	58.46	extracellular space	--	--
MELO3C028406.2	chr00	40186812	40186939	-	128	65.62	nucleus	transposable element	--
MELO3C028397.2	chr00	40208344	40208471	+	128	69.53	nucleus	transposable element	--
MELO3C027456.2	chr00	1441683	1441897	-	215	54.42	nucleus	--	--
MELO3C001469.2	chr00	28734203	28734385	+	183	60.66	nucleus	--	--
MELO3C028162.2	chr00	31729320	31729450	+	131	65.65	nucleus	Gene duplication	wgd
MELO3C028385.2	chr00	39754365	39754506	+	142	48.59	nucleus	Gene duplication	wgd
MELO3C028387.2	chr00	39771510	39771640	+	131	58.78	extracellular space	--	--
MELO3C027557.2	chr00	6478087	6478402	+	316	41.14	chloroplast	Gene duplication	dispersed
MELO3C027562.2	chr00	6808167	6808303	+	137	49.64	chloroplast	Gene duplication	proximal
MELO3C027584.2	chr00	8152433	8154626	+	2194	34.05	nucleus	overlapping gene	--
MELO3C028280.2	chr00	36940465	36940619	+	155	60	mitochondrion	--	--
MELO3C027109.2	chr00	2772427	2772633	-	207	37.2	extracellular space	overlapping gene	--
MELO3C027580.2	chr00	8220148	8220341	-	194	48.97	chloroplast	Gene duplication	tandem
MELO3C027738.2	chr00	14514189	14514374	-	186	48.39	nucleus	Gene duplication	dispersed
MELO3C000543.2	chr00	15509324	15509497	+	174	43.68	extracellular space	Gene duplication	dispersed
MELO3C027768.2	chr00	15844549	15844725	+	177	49.72	nucleus	Gene duplication	dispersed
MELO3C027997.2	chr00	25364501	25364744	+	244	42.21	organelle membrane	overlapping gene	--
MELO3C028301.2	chr00	37478314	37478480	-	167	65.87	nucleus	--	--
MELO3C028298.2	chr00	37671717	37671852	+	136	68.38	extracellular space	--	--
MELO3C027556.2	chr00	6448620	6448981	-	362	43.37	nucleus	--	--
MELO3C027656.2	chr00	11227068	11227256	+	189	50.26	nucleus	Gene duplication	dispersed
MELO3C001567.2	chr00	34235667	34235852	+	186	62.37	extracellular space	--	--
MELO3C028282.2	chr00	36940479	36940620	-	142	60.56	chloroplast thylakoid lumen	Gene duplication	dispersed
MELO3C028294.2	chr00	37454366	37454503	-	138	50.72	extracellular space	Gene duplication	dispersed
MELO3C000965.2	chr00	616335	616737	+	403	36.48	organelle membrane	overlapping gene	--
MELO3C027026.2	chr00	881206	881432	+	227	47.14	extracellular space	--	--
MELO3C028032.2	chr00	25974769	25974951	+	183	47.54	nucleus	Gene duplication	dispersed
MELO3C028384.2	chr00	39707473	39707615	+	143	65.73	nucleus	Gene duplication	wgd
MELO3C027504.2	chr00	3908976	3909142	+	167	54.49	nucleus	--	--
MELO3C027546.2	chr00	5831039	5831337	+	299	54.18	extracellular space	Gene duplication	dispersed
MELO3C001541.2	chr00	31791655	31791887	-	233	63.52	extracellular space	Gene duplication	wgd
MELO3C028390.2	chr00	39693733	39693877	-	145	69.66	nucleus	transposable element	--
MELO3C027056.2	chr00	1979366	1979581	+	216	50	nucleus	--	--
MELO3C027851.2	chr00	6478398	6478709	+	312	42.31	nucleus	--	--
MELO3C027745.2	chr00	14784156	14784303	+	148	45.27	extracellular space	--	--
MELO3C001276.2	chr00	25049861	25050028	+	168	50.6	extracellular space	Gene duplication	dispersed
MELO3C028067.2	chr00	27300673	27300820	+	148	49.32	nucleus	Gene duplication	dispersed
MELO3C028340.2	chr00	38376658	38376804	-	147	73.47	extracellular space	Gene duplication	dispersed
MELO3C028388.2	chr00	39575691	39575837	-	147	67.35	nucleus	transposable element	--
MELO3C027640.2	chr00	10574899	10575308	+	410	31.46	organelle membrane	overlapping gene	--
MELO3C000414.2	chr00	13730344	13730495	-	152	52.63	extracellular space	--	--
MELO3C027723.2	chr00	13931810	13932002	-	193	50.26	nucleus	Gene duplication	dispersed
MELO3C027725.2	chr00	14042990	14043178	-	189	67.2	mitochondrion	--	--
MELO3C027789.2	chr00	16799454	16799657	-	204	41.67	nucleus	Gene duplication	dispersed
MELO3C027974.2	chr00	24304746	24305015	-	270	49.26	nucleus	Gene duplication	dispersed
MELO3C028109.2	chr00	28841460	28841611	+	152	66.45	extracellular space	Gene duplication	dispersed
MELO3C028241.2	chr00	34935670	34935900	+	231	66.67	nucleus	transposable element	--
MELO3C028362.2	chr00	38857142	38857291	+	150	60	nucleus	Gene duplication	dispersed
MELO3C027072.2	chr00	2279792	2279945	+	154	46.75	extracellular space	--	--
MELO3C000349.2	chr00	12754632	12754863	-	232	50.86	nucleus	--	--
MELO3C001251.2	chr00	25353491	25353643	+	153	47.06	nucleus	--	--
MELO3C000243.2	chr00	31411010	31411166	+	157	67.52	nucleus	Gene duplication	dispersed
MELO3C028288.2	chr00	37393324	37393478	-	155	68.39	nucleus	--	--
MELO3C000545.2	chr00	15487948	15488106	-	159	53.46	extracellular space	--	--
MELO3C000745.2	chr00	18254707	18254864	+	158	42.41	chloroplast	Gene duplication	dispersed
MELO3C000905.2	chr00	19325775	19325996	+	222	65.32	extracellular space	--	--
MELO3C000977.2	chr00	21560745	21560900	+	156	52.56	nucleus	--	--
MELO3C016606.2	chr00	21720664	21720819	-	156	60.9	extracellular space	Gene duplication	dispersed
MELO3C028169.2	chr00	31791776	31791932	+	157	67.52	extracellular space	Gene duplication	dispersed
MELO3C028200.2	chr00	32700811	32700968	-	158	63.92	chloroplast	Gene duplication	transposed
MELO3C028335.2	chr00	38261461	38261616	+	156	67.95	extracellular space	Gene duplication	transposed
MELO3C027123.2	chr00	3129635	3130280	-	646	37	chloroplast	transposable element	--
MELO3C027520.2	chr00	4642675	4642859	+	185	62.16	chloroplast	Gene duplication	dispersed
MELO3C027677.2	chr00	12136948	12137106	-	159	50.94	nucleus	Gene duplication	dispersed
MELO3C000456.2	chr00	14209442	14209601	+	160	51.88	extracellular space	Gene duplication	dispersed
MELO3C027966.2	chr00	24491179	24491338	-	160	51.88	extracellular space	Gene duplication	dispersed
MELO3C028077.2	chr00	27482543	27482744	-	202	60.4	nucleus	Gene duplication	dispersed
MELO3C001758.2	chr00	33427874	33428035	-	162	53.7	nucleus	Gene duplication	dispersed
MELO3C028219.2	chr00	33556901	33557144	+	244	62.7	nucleus	Gene duplication	dispersed
MELO3C028269.2	chr00	35985354	35985588	+	235	62.55	nucleus	--	--
MELO3C028336.2	chr00	38268530	38268692	+	163	67.48	nucleus	Gene duplication	wgd
MELO3C027494.2	chr00	3778579	3778904	-	326	55.21	extracellular space	Gene duplication	dispersed
MELO3C027607.2	chr00	9176789	9176952	-	164	70.12	extracellular space	--	--
MELO3C027688.2	chr00	12750212	12750426	+	215	60.93	chloroplast	Gene duplication	dispersed
MELO3C001561.2	chr00	30149998	30150260	-	263	50.19	extracellular space	overlapping gene	--
MELO3C028268.2	chr00	36048398	36048559	-	162	68.52	nucleus	--	--
MELO3C028267.2	chr00	36103888	36104050	+	163	66.87	nucleus	--	--
MELO3C001806.2	chr00	38847821	38847983	+	163	63.19	nucleus	Gene duplication	transposed
MELO3C027511.2	chr00	4267345	4267696	-	352	55.11	extracellular space	Gene duplication	dispersed
MELO3C027306.2	chr00	6322827	6323075	+	249	53.01	extracellular space	Gene duplication	dispersed
MELO3C027338.2	chr00	6799898	6800065	-	168	51.79	chloroplast	Gene duplication	proximal
MELO3C000851.2	chr00	20771468	20771686	+	219	51.6	nucleus	--	--
MELO3C027992.2	chr00	25111400	25111566	+	167	59.28	nucleus	Gene duplication	dispersed
MELO3C027994.2	chr00	25423252	25423500	-	249	51.81	extracellular space	Gene duplication	dispersed
MELO3C001754.2	chr00	33133888	33134055	-	168	63.1	extracellular space	--	--
MELO3C001889.2	chr00	36585756	36585939	-	184	57.61	nucleus	Gene duplication	dispersed
MELO3C027649.2	chr00	11009652	11009905	-	254	64.96	nucleus	--	--
MELO3C000443.2	chr00	14003369	14003536	+	168	44.64	chloroplast	Gene duplication	proximal
MELO3C028007.2	chr00	25724922	25725457	-	536	39.74	chloroplast	Gene duplication	dispersed
MELO3C001315.2	chr00	26730187	26730357	+	171	49.12	extracellular space	Gene duplication	dispersed
MELO3C028062.2	chr00	27100887	27102913	+	2027	13.42	nucleus	Gene duplication	dispersed
MELO3C001376.2	chr00	27322662	27322831	+	170	65.88	nucleus	--	--
MELO3C001635.2	chr00	31294350	31294517	+	168	54.76	nucleus	--	--
MELO3C028257.2	chr00	35849266	35849465	+	200	63	nucleus	--	--
MELO3C001905.2	chr00	37393284	37393452	+	169	69.23	mitochondrion	transposable element	--
MELO3C028345.2	chr00	38596957	38597125	-	169	75.15	nucleus	transposable element	--
MELO3C027437.2	chr00	577107	577322	-	216	45.83	nucleus	Gene duplication	dispersed
MELO3C027041.2	chr00	1782907	1783080	+	174	52.3	extracellular space	--	--
MELO3C000395.2	chr00	13465781	13465954	+	174	51.72	nucleus	--	--
MELO3C027726.2	chr00	13891078	13891248	+	171	43.27	chloroplast	Gene duplication	proximal
MELO3C001365.2	chr00	27121899	27122072	-	174	39.08	extracellular space	Gene duplication	dispersed
MELO3C027532.2	chr00	5153708	5153884	+	177	49.15	extracellular space	--	--
MELO3C000894.2	chr00	20465055	20465325	+	271	48.34	chloroplast	Gene duplication	dispersed
MELO3C001577.2	chr00	30420632	30420808	+	177	59.89	nucleus	Gene duplication	dispersed
MELO3C028192.2	chr00	32651660	32651930	+	271	48.34	chloroplast	Gene duplication	dispersed
MELO3C028229.2	chr00	34012660	34012835	+	176	68.18	nucleus	Gene duplication	wgd
MELO3C028349.2	chr00	12826415	12827377	-	963	32.71	extracellular space	transposable element	--
MELO3C028073.2	chr00	27322651	27322829	-	179	65.92	chloroplast thylakoid lumen	--	--
MELO3C028134.2	chr00	30142691	30142868	-	178	69.1	extracellular space	Gene duplication	dispersed
MELO3C027843.2	chr00	6427423	6436226	+	8804	27.61	nucleus	--	--
MELO3C000146.2	chr00	17373054	17373280	+	227	61.23	mitochondrion	--	--
MELO3C001077.2	chr00	22788234	22788416	-	183	67.76	extracellular space	--	--
MELO3C001741.2	chr00	33000861	33001043	-	183	61.75	extracellular space	--	--
MELO3C001902.2	chr00	37383694	37383873	+	180	69.44	chloroplast thylakoid lumen	transposable element	--
MELO3C028311.2	chr00	37544030	37544212	+	183	60.66	nucleus	--	--
MELO3C000421.2	chr00	13623782	13623967	-	186	63.98	nucleus	Gene duplication	dispersed
MELO3C000553.2	chr00	15628090	15628275	+	186	54.84	nucleus	Gene duplication	dispersed
MELO3C000565.2	chr00	15830666	15830902	+	237	41.77	nucleus	Gene duplication	dispersed
MELO3C028488.2	chr00	21065284	21067453	+	2170	18.34	extracellular space	--	--
MELO3C001319.2	chr00	26472146	26472331	+	186	62.9	chloroplast	--	--
MELO3C001373.2	chr00	27241434	27241619	-	186	46.77	nucleus	Gene duplication	tandem
MELO3C028057.2	chr00	27241894	27242079	-	186	46.77	nucleus	Gene duplication	tandem
MELO3C028089.2	chr00	28147288	28147492	+	205	62.93	mitochondrion	Gene duplication	dispersed
MELO3C028174.2	chr00	31865682	31865913	+	232	64.22	nucleus	Gene duplication	wgd
MELO3C001795.2	chr00	33910921	33911122	+	202	63.86	nucleus	Gene duplication	dispersed
MELO3C028230.2	chr00	34135844	34136048	+	205	64.39	mitochondrion	Gene duplication	dispersed
MELO3C028319.2	chr00	37950922	37951106	-	185	61.08	nucleus	Gene duplication	dispersed
MELO3C001407.2	chr00	185158	185346	+	189	53.97	chloroplast	Gene duplication	dispersed
MELO3C027274.2	chr00	5901377	5901562	+	186	60.75	nucleus	Gene duplication	dispersed
MELO3C028022.2	chr00	8630752	8630940	-	189	35.45	nucleus	de novo	--
MELO3C000790.2	chr00	18893421	18893608	-	188	69.15	nucleus	--	--
MELO3C028270.2	chr00	36103833	36104020	-	188	65.43	nucleus	--	--
MELO3C027367.2	chr00	7192878	7193066	-	189	59.79	extracellular space	--	--
MELO3C000022.2	chr00	8220497	8220688	-	192	49.48	nucleus	Gene duplication	tandem
MELO3C027645.2	chr00	10471624	10471899	-	276	50.72	extracellular space	Gene duplication	dispersed
MELO3C000402.2	chr00	13532691	13532881	+	191	53.4	extracellular space	--	--
MELO3C001395.2	chr00	27478161	27478352	+	192	61.98	nucleus	Gene duplication	transposed
MELO3C028142.2	chr00	30644537	30644726	+	190	68.42	mitochondrion	Gene duplication	wgd
MELO3C028305.2	chr00	37705010	37705199	-	190	73.16	nucleus	transposable element	--
MELO3C027438.2	chr00	579579	579864	-	286	48.6	chloroplast	Gene duplication	dispersed
MELO3C028132.2	chr00	10061023	10061823	+	801	34.08	nucleus	--	--
MELO3C028019.2	chr00	25989392	25989607	+	216	64.81	chloroplast thylakoid lumen	--	--
MELO3C028173.2	chr00	31886119	31886354	-	236	68.64	nucleus	Gene duplication	dispersed
MELO3C027542.2	chr00	5621872	5622162	-	291	48.11	extracellular space	--	--
MELO3C028502.2	chr00	22030836	22031036	+	201	44.78	chloroplast	--	--
MELO3C001403.2	chr00	27492648	27492921	+	274	57.3	nucleus	Gene duplication	proximal
MELO3C028559.2	chr00	30966413	30966613	-	201	58.71	nucleus	--	--
MELO3C001803.2	chr00	34099908	34100141	-	234	59.4	nucleus	--	--
MELO3C027160.2	chr00	4013172	4013372	-	201	48.76	organelle membrane	de novo	--
MELO3C027606.2	chr00	9220274	9220527	+	254	53.54	nucleus	Gene duplication	dispersed
MELO3C028186.2	chr00	32183618	32185004	-	1387	14.42	nucleus	--	--
MELO3C027091.2	chr00	1919968	1920174	-	207	44.93	extracellular space	--	--
MELO3C027707.2	chr00	4479410	4479616	+	207	47.83	mitochondrion	--	--
MELO3C027353.2	chr00	7022763	7022966	+	204	50	nucleus	--	--
MELO3C001094.2	chr00	30966375	30972701	+	6327	15.39	chloroplast	Gene duplication	dispersed
MELO3C028266.2	chr00	36058222	36058427	+	206	61.65	nucleus	--	--
MELO3C028273.2	chr00	36554015	36554228	+	214	57.48	chloroplast thylakoid lumen	Gene duplication	dispersed
MELO3C027864.2	chr00	20021702	20022075	+	374	65.51	nucleus	Gene duplication	dispersed
MELO3C027672.2	chr00	4018501	4018713	+	213	34.27	nucleus	de novo	--
MELO3C028464.2	chr00	18301105	18304694	+	3590	18.94	nucleus	--	--
MELO3C027862.2	chr00	20020484	20020694	-	211	61.61	chloroplast thylakoid lumen	--	--
MELO3C028552.2	chr00	29092262	29092474	-	213	46.48	nucleus	--	--
MELO3C000499.2	chr00	14841055	14841270	+	216	54.17	extracellular space	--	--
MELO3C000706.2	chr00	17692325	17692540	-	216	44.44	extracellular space	Gene duplication	dispersed
MELO3C027329.2	chr00	6706175	6706396	+	222	52.7	nucleus	Gene duplication	dispersed
MELO3C027627.2	chr00	10147613	10148326	+	714	48.6	nucleus	Gene duplication	dispersed
MELO3C001232.2	chr00	25000148	25000366	+	219	66.67	nucleus	Gene duplication	dispersed
MELO3C028041.2	chr00	26149250	26149678	-	429	64.34	nucleus	Gene duplication	wgd
MELO3C028558.2	chr00	30864558	30864779	-	222	37.84	nucleus	--	--
MELO3C028324.2	chr00	38074000	38080089	+	6090	9.84	nucleus	--	--
MELO3C000102.2	chr00	9296692	9296914	+	223	57.4	chloroplast	--	--
MELO3C000519.2	chr00	15174367	15174591	+	225	47.56	extracellular space	--	--
[truncated: 2,097 more rows]

## Sheet: f.pumpkin
Gene accession	Chromosome name	Gene start (bp)	Gene end (bp)	Strand	Gene length	%GC content	Subcellular locations	Origin of models	Models of gene duplication
[truncated: 2,498 more rows]

[truncated: 2 more sheets: g.snake gourd, h.wax gourd]
