# Supplementary material for: Identification, Characterization and Function of Orphan Genes Among the Current Cucurbitaceae Genomes
Source: Front Plant Sci. 2022 May 4;13:872137. doi: 10.3389/fpls.2022.872137 (PMC9114813; doi:10.3389/fpls.2022.872137)
Supplement: Supplementary file 7 [file Table_5.XLSX]

## Sheet: Sheet1
Table S5. List of orphan genes (OGs) in the green module in melon
Gene accession	kME	Tissue	Module	Root	Leaf	Male flower	Famale flower	Fruit
MELO3C001365.2	0.814696	male flower	green	1.195	1.77	2.905	0.45	0
MELO3C001094.2	0.991846	male flower	green	0	0	6.115	0	0
MELO3C028494.2	0.855519	male flower	green	1.98	0	4.07	2.215	0
MELO3C028499.2	0.998875	male flower	green	1.095	0	11.025	1.355	0
MELO3C028954.2	0.991846	male flower	green	0	0	5.515	0	0
MELO3C028632.2	0.991086	male flower	green	0.395	1.185	8.74	1.495	0
MELO3C030082.2	0.902814	male flower	green	9.765	3.195	18.21	10.275	5.47
MELO3C030151.2	0.994252	male flower	green	0	0	7.985	0.31	0
MELO3C029789.2	0.966364	male flower	green	0.305	0	4.26	1.49	0
MELO3C030740.2	0.975724	male flower	green	0.78	0.47	3.645	0.455	0.845
MELO3C030568.2	0.991846	male flower	green	0	0	9.54	0	0
MELO3C006161.2	0.992732	male flower	green	0	0	13.41	0.16	0
MELO3C032297.2	0.99244	male flower	green	0	0	10.255	0.08	0
MELO3C033867.2	0.991846	male flower	green	0	0	5.38	0	0
MELO3C012346.2	0.943038	male flower	green	1.78	0.18	4.825	1.815	0
MELO3C034072.2	0.891778	male flower	green	2.97	0.63	5.305	1.895	0
MELO3C034350.2	0.988769	male flower	green	0.055	0.215	6.825	0.305	0.355
MELO3C035239.2	0.889584	male flower	green	0.6	0	3.455	0.845	1.495
