# Supplementary material for: Identification, Characterization and Function of Orphan Genes Among the Current Cucurbitaceae Genomes
Source: Front Plant Sci. 2022 May 4;13:872137. doi: 10.3389/fpls.2022.872137 (PMC9114813; doi:10.3389/fpls.2022.872137)
Supplement: Supplementary file 8 [file Table_6.XLSX]

## Sheet: a.osmotic stress
Table S6.Orphan genes (OGs) differentially expressed under three different abiotic stresses
GeneID	baseMean	log2FoldChange	lfcSE	stat	pvalue	padj	Type	baseMean	log2FoldChange	lfcSE	stat	pvalue	padj	Type
Cla97C02G035990	23.1534	-1.25565	0.443785	-2.81984	0.00480471	0.0195588	2_0h_down	21.1505	-1.34974	0.437551	-3.06052	0.00220953	0.0129182	4_0h_down
Cla97C03G060600	12.7282	1.86655	0.481989	3.71861	0.000200319	0.00140489	2_0h_up	--	--	--	--	--	--	--
Cla97C05G088050	160.528	-1.49365	0.275956	-5.40642	6.43e-08	1.22e-06	2_0h_down	--	--	--	--	--	--	--
Cla97C05G098270	--	--	--	--	--	--	--	4.80431	-1.32024	0.485814	-2.63064	0.00852235	0.0388203	4_0h_down
Cla97C05G104330	21.8604	1.20303	0.480968	2.50093	0.0123866	0.0417659	2_0h_up	--	--	--	--	--	--	--
Cla97C06G111460	49.4652	-1.46297	0.339098	-4.29625	1.74e-05	0.000170891	2_0h_down	42.2532	-1.85594	0.393229	-4.67524	2.94e-06	3.89e-05	4_0h_down
Cla97C09G166660	61.9539	-1.43629	0.384354	-3.72748	0.000193406	0.00136394	2_0h_down	--	--	--	--	--	--	--
Cla97C09G173390	11.8611	1.53156	0.492028	3.07234	0.00212384	0.0100532	2_0h_up	--	--	--	--	--	--	--
Cla97C11G215700	11.2859	1.48828	0.488029	2.99263	0.00276587	0.0124605	2_0h_up	--	--	--	--	--	--	--

## Sheet: b.drought stress
GeneID	baseMean	log2FoldChange	lfcSE	stat	pvalue	padj	Type	baseMean	log2FoldChange	lfcSE	stat	pvalue	padj	Type
Cla97C01G002530	--	--	--	--	--	--	--	82.1991	-1.50481	0.339525	-4.42374	9.7e-06	5.58e-05	drought_8_Down
Cla97C01G004840	--	--	--	--	--	--	--	34.3214	2.0606	0.48862	4.13186	3.6e-05	0.00018615	drought_8_UP
Cla97C01G010960	--	--	--	--	--	--	--	25.4604	-1.39123	0.51657	-2.68056	0.00734996	0.0224606	drought_8_Down
Cla97C02G028900	56.2372	-1.19643	0.312235	-3.81149	0.000138131	0.00111506	drought_4_Down	235.303	-3.03388	0.279434	-10.7957	3.61e-27	1.34e-25	drought_8_Down
Cla97C02G029540	192.796	2.95978	0.233101	12.2961	9.5e-35	1.28e-32	drought_4_UP	340.227	2.20611	0.217064	10.1389	3.71e-24	1.14e-22	drought_8_UP
Cla97C02G032460	37.538	1.44975	0.333334	4.26545	1.99e-05	0.000196929	drought_4_UP	--	--	--	--	--	--	--
Cla97C02G035940	32.9978	1.8067	0.348607	4.97038	6.68e-07	8.7e-06	drought_4_UP	197.533	5.49316	0.406624	11.2952	1.39e-29	5.76e-28	drought_8_UP
Cla97C02G035990	36.3928	-1.20523	0.333321	-3.58396	0.000338424	0.00247174	drought_4_Down	27.9303	-2.78455	0.529251	-5.03366	4.81e-07	3.33e-06	drought_8_Down
Cla97C02G040120	26.8673	-1.11812	0.349798	-3.1676	0.00153704	0.0093768	drought_4_Down	16.933	-1.72288	0.570759	-2.98045	0.00287823	0.00985855	drought_8_Down
Cla97C03G063530	--	--	--	--	--	--	--	3.87336	-1.304	0.602826	-2.5618	0.0104131	0.0302602	drought_8_Down
Cla97C05G085130	--	--	--	--	--	--	--	4.59956	-1.66791	0.628355	-2.9506	0.00317159	0.010723	drought_8_Down
Cla97C05G095200	--	--	--	--	--	--	--	28.7806	-1.3782	0.48778	-2.8139	0.0048945	0.015723	drought_8_Down
Cla97C05G099800	--	--	--	--	--	--	--	39.1257	-1.34842	0.451011	-2.98193	0.00286435	0.00982087	drought_8_Down
Cla97C05G107860	--	--	--	--	--	--	--	64.482	-1.82721	0.379112	-4.79921	1.59e-06	1.03e-05	drought_8_Down
Cla97C06G114290	--	--	--	--	--	--	--	5.21665	1.70169	0.634752	2.8977	0.0037591	0.0124629	drought_8_UP
Cla97C06G117380	--	--	--	--	--	--	--	37.6958	-1.59628	0.451926	-3.51449	0.000440603	0.00183121	drought_8_Down
Cla97C06G121560	--	--	--	--	--	--	--	56.4724	-1.2728	0.394668	-3.21999	0.00128193	0.00478788	drought_8_Down
Cla97C07G143210	--	--	--	--	--	--	--	27.164	1.3099	0.508016	2.55938	0.010486	0.0304255	drought_8_UP
Cla97C08G146950	--	--	--	--	--	--	--	18.6492	1.44884	0.565729	2.52368	0.0116135	0.0330946	drought_8_UP
Cla97C08G147070	--	--	--	--	--	--	--	48.9584	-1.0362	0.409767	-2.52642	0.0115232	0.0328703	drought_8_Down
Cla97C08G150670	--	--	--	--	--	--	--	49.9176	1.54708	0.443397	3.46389	0.000532433	0.00217109	drought_8_UP
Cla97C08G153830	124.135	1.09477	0.243386	4.48338	7.35e-06	7.91e-05	drought_4_UP	--	--	--	--	--	--	--
Cla97C08G154520	--	--	--	--	--	--	--	57.0348	-1.03698	0.381491	-2.71571	0.00661339	0.0204738	drought_8_Down
Cla97C08G154700	--	--	--	--	--	--	--	5.62444	-1.68305	0.640368	-2.48453	0.0129722	0.0364311	drought_8_Down
Cla97C09G164650	--	--	--	--	--	--	--	8.95023	1.6743	0.639133	2.50787	0.0121463	0.0344174	drought_8_UP
Cla97C09G166570	389.914	1.03668	0.160406	6.45655	1.07e-10	2.28e-09	drought_4_UP	568.389	1.32194	0.17702	7.46452	8.36e-14	1.23e-12	drought_8_UP
Cla97C09G166660	--	--	--	--	--	--	--	6.95044	-1.60907	0.642985	-2.45074	0.0142562	0.039491	drought_8_Down
Cla97C09G179740	--	--	--	--	--	--	--	30.0404	-1.43628	0.48575	-2.94435	0.00323631	0.0109206	drought_8_Down
Cla97C09G181600	24.078	-1.10135	0.357966	-3.05168	0.00227568	0.0130689	drought_4_Down	20.9758	-2.6784	0.564429	-4.49372	7e-06	4.12e-05	drought_8_Down
Cla97C10G187920	--	--	--	--	--	--	--	26.2179	-1.26237	0.502627	-2.5029	0.012318	0.0348288	drought_8_Down
Cla97C10G189060	--	--	--	--	--	--	--	72.7228	-1.08267	0.349013	-3.09946	0.00193876	0.00694546	drought_8_Down
Cla97C10G190290	--	--	--	--	--	--	--	41.0443	-1.04349	0.44175	-2.35984	0.0182828	0.0488294	drought_8_Down
Cla97C10G196840	--	--	--	--	--	--	--	82.0775	-2.22422	0.353266	-6.25683	3.93e-10	3.98e-09	drought_8_Down
Cla97C11G206410	--	--	--	--	--	--	--	40.2896	1.11132	0.450633	2.45688	0.014015	0.0389368	drought_8_UP
Cla97C11G222840	--	--	--	--	--	--	--	81.574	-1.31424	0.338374	-3.87902	0.00010488	0.00049732	drought_8_Down
Cla97C11G223210	74.3372	-1.67974	0.284173	-5.84342	5.11e-09	8.95e-08	drought_4_Down	95.3286	-1.05156	0.325011	-3.23387	0.00122123	0.00458628	drought_8_Down
Cla97C11G223250	--	--	--	--	--	--	--	44.371	-2.14618	0.44163	-4.80985	1.51e-06	9.76e-06	drought_8_Down

## Sheet: c.nitrogen stress
GeneID	baseMean	log2FoldChange	lfcSE	stat	pvalue	padj	type
Cla97C06G126600	123.087	-1.05437	0.193473	-5.44205	5.26703e-08	9.74705e-07	nitrogen_root_Down
Cla97C09G171550	34.1104	-1.09882	0.293592	-3.72145	0.000198085	0.00135539	nitrogen_root_Down
Cla97C02G028900	260.977	-2.67033	0.194614	-13.6602	1.76e-42	6.49e-41	nitrogen_leaf_Down
Cla97C05G099800	16.187	1.28174	0.429163	2.96012	0.00307517	0.00750166	nitrogen_leaf_UP
Cla97C09G167820	51.8067	1.18391	0.281113	4.20135	2.65e-05	9.47e-05	nitrogen_leaf_UP
