# Supplementary material for: Identification, Characterization and Function of Orphan Genes Among the Current Cucurbitaceae Genomes
Source: Front Plant Sci. 2022 May 4;13:872137. doi: 10.3389/fpls.2022.872137 (PMC9114813; doi:10.3389/fpls.2022.872137)
Supplement: Supplementary file 9 [file Table_7.XLSX]

## Sheet: Sheet1
Table S8. GO enrichments in the two significant gene co-expression modules
ID	enrichment	description	P-value	namespace
GO:0043617	e	cellular response to sucrose starvation	1.36639e-05	biological_process
GO:0016054	e	organic acid catabolic process	6.20357e-05	biological_process
GO:0046395	e	carboxylic acid catabolic process	6.20357e-05	biological_process
GO:0032787	e	monocarboxylic acid metabolic process	7.85209e-05	biological_process
GO:0006090	e	pyruvate metabolic process	0.000170418	biological_process
GO:0009063	e	cellular amino acid catabolic process	0.000216103	biological_process
GO:0006082	e	organic acid metabolic process	0.000256785	biological_process
GO:0043436	e	oxoacid metabolic process	0.000256785	biological_process
GO:0019752	e	carboxylic acid metabolic process	0.000300591	biological_process
GO:0009853	e	photorespiration	0.000417064	biological_process
GO:0044282	e	small molecule catabolic process	0.000473997	biological_process
GO:0072330	e	monocarboxylic acid biosynthetic process	0.00059348	biological_process
GO:0009266	e	response to temperature stimulus	0.00083565	biological_process
GO:0071454	e	cellular response to anoxia	0.000985101	biological_process
GO:0043094	e	cellular metabolic compound salvage	0.00102257	biological_process
GO:0044281	e	small molecule metabolic process	0.00111308	biological_process
GO:0042866	e	pyruvate biosynthetic process	0.00113426	biological_process
GO:0009409	e	response to cold	0.00113694	biological_process
GO:0010037	e	response to carbon dioxide	0.00129151	biological_process
GO:0072347	e	response to anesthetic	0.00129151	biological_process
GO:0046496	e	nicotinamide nucleotide metabolic process	0.00157318	biological_process
GO:0019362	e	pyridine nucleotide metabolic process	0.00175052	biological_process
GO:0006096	e	glycolytic process	0.0018958	biological_process
GO:0006757	e	ATP generation from ADP	0.0018958	biological_process
GO:0009083	e	branched-chain amino acid catabolic process	0.00224417	biological_process
GO:0019359	e	nicotinamide nucleotide biosynthetic process	0.00257683	biological_process
GO:0046031	e	ADP metabolic process	0.00257683	biological_process
GO:0072524	e	pyridine-containing compound metabolic process	0.00261998	biological_process
GO:0044712	e	single-organism catabolic process	0.00283422	biological_process
GO:0019363	e	pyridine nucleotide biosynthetic process	0.00297679	biological_process
GO:0009081	e	branched-chain amino acid metabolic process	0.00311357	biological_process
GO:0034059	e	response to anoxia	0.00313179	biological_process
GO:0006165	e	nucleoside diphosphate phosphorylation	0.00341971	biological_process
GO:0009135	e	purine nucleoside diphosphate metabolic process	0.00341971	biological_process
GO:0009179	e	purine ribonucleoside diphosphate metabolic process	0.00341971	biological_process
GO:0009185	e	ribonucleoside diphosphate metabolic process	0.00341971	biological_process
GO:0006733	e	oxidoreduction coenzyme metabolic process	0.00346506	biological_process
GO:0009414	e	response to water deprivation	0.00347928	biological_process
GO:0009415	e	response to water	0.00395143	biological_process
GO:0036293	e	response to decreased oxygen levels	0.0041186	biological_process
GO:0070482	e	response to oxygen levels	0.00443685	biological_process
GO:0046939	e	nucleotide phosphorylation	0.0044444	biological_process
GO:0034404	e	nucleobase-containing small molecule biosynthetic process	0.00450339	biological_process
GO:0009124	e	nucleoside monophosphate biosynthetic process	0.00489693	biological_process
GO:0072525	e	pyridine-containing compound biosynthetic process	0.00503114	biological_process
GO:0055114	e	oxidation-reduction process	0.0052469	biological_process
GO:0009642	e	response to light intensity	0.00536803	biological_process
GO:0007612	e	learning	0.00566733	biological_process
GO:0009961	e	response to 1-aminocyclopropane-1-carboxylic acid	0.00566733	biological_process
GO:0010111	e	glyoxysome organization	0.00566733	biological_process
GO:0009744	e	response to sucrose	0.00576104	biological_process
GO:0034285	e	response to disaccharide	0.00576104	biological_process
GO:0015979	e	photosynthesis	0.00594099	biological_process
GO:0009127	e	purine nucleoside monophosphate biosynthetic process	0.00608749	biological_process
GO:0009168	e	purine ribonucleoside monophosphate biosynthetic process	0.00608749	biological_process
GO:0009657	e	plastid organization	0.0063458	biological_process
GO:1901361	e	organic cyclic compound catabolic process	0.00672527	biological_process
GO:0044283	e	small molecule biosynthetic process	0.00675333	biological_process
GO:0009132	e	nucleoside diphosphate metabolic process	0.00711812	biological_process
GO:0009628	e	response to abiotic stimulus	0.00766781	biological_process
GO:0072522	e	purine-containing compound biosynthetic process	0.00771089	biological_process
GO:0009416	e	response to light stimulus	0.00813055	biological_process
GO:0010035	e	response to inorganic substance	0.00883144	biological_process
GO:0010555	e	response to mannitol	0.00924989	biological_process
GO:1901959	e	positive regulation of cutin biosynthetic process	0.00924989	biological_process
GO:0006006	e	glucose metabolic process	0.00949159	biological_process
GO:0019439	e	aromatic compound catabolic process	0.00994393	biological_process
GO:0009743	e	response to carbohydrate	0.010039	biological_process
GO:0019725	e	cellular homeostasis	0.0104348	biological_process
GO:0006094	e	gluconeogenesis	0.0105692	biological_process
GO:0009166	e	nucleotide catabolic process	0.0107504	biological_process
GO:0009631	e	cold acclimation	0.0108052	biological_process
GO:0006631	e	fatty acid metabolic process	0.0108513	biological_process
GO:0009314	e	response to radiation	0.011313	biological_process
GO:0009646	e	response to absence of light	0.011825	biological_process
GO:0016053	e	organic acid biosynthetic process	0.0129181	biological_process
GO:0046394	e	carboxylic acid biosynthetic process	0.0129181	biological_process
GO:0006754	e	ATP biosynthetic process	0.0129703	biological_process
GO:1901292	e	nucleoside phosphate catabolic process	0.0129703	biological_process
GO:0055082	e	cellular chemical homeostasis	0.0131726	biological_process
GO:0009152	e	purine ribonucleotide biosynthetic process	0.013518	biological_process
GO:2000574	e	regulation of microtubule motor activity	0.0135882	biological_process
GO:2000576	e	positive regulation of microtubule motor activity	0.0135882	biological_process
GO:2000580	e	regulation of ATP-dependent microtubule motor activity, plus-end-directed	0.0135882	biological_process
GO:2000582	e	positive regulation of ATP-dependent microtubule motor activity, plus-end-directed	0.0135882	biological_process
GO:0009156	e	ribonucleoside monophosphate biosynthetic process	0.0138923	biological_process
GO:0009108	e	coenzyme biosynthetic process	0.0140312	biological_process
GO:0019318	e	hexose metabolic process	0.0141884	biological_process
GO:0006164	e	purine nucleotide biosynthetic process	0.0143953	biological_process
GO:0006091	e	generation of precursor metabolites and energy	0.0146679	biological_process
GO:0046434	e	organophosphate catabolic process	0.0149375	biological_process
GO:0005992	e	trehalose biosynthetic process	0.0150808	biological_process
GO:0019319	e	hexose biosynthetic process	0.0150808	biological_process
GO:0006635	e	fatty acid beta-oxidation	0.0154297	biological_process
GO:0009145	e	purine nucleoside triphosphate biosynthetic process	0.015481	biological_process
GO:0009206	e	purine ribonucleoside triphosphate biosynthetic process	0.015481	biological_process
GO:0009163	e	nucleoside biosynthetic process	0.0162706	biological_process
GO:0042451	e	purine nucleoside biosynthetic process	0.0171894	biological_process
GO:0046129	e	purine ribonucleoside biosynthetic process	0.0171894	biological_process
GO:0003008	e	system process	0.0182969	biological_process
GO:0009051	e	pentose-phosphate shunt, oxidative branch	0.0186315	biological_process
GO:0019048	e	modulation by virus of host morphology or physiology	0.0186315	biological_process
GO:1901957	e	regulation of cutin biosynthetic process	0.0186315	biological_process
GO:0009312	e	oligosaccharide biosynthetic process	0.0191106	biological_process
GO:1901606	e	alpha-amino acid catabolic process	0.0191106	biological_process
GO:0044270	e	cellular nitrogen compound catabolic process	0.0200974	biological_process
GO:0046700	e	heterocycle catabolic process	0.0208282	biological_process
GO:0009201	e	ribonucleoside triphosphate biosynthetic process	0.0214314	biological_process
GO:1901568	e	fatty acid derivative metabolic process	0.022372	biological_process
GO:0007610	e	behavior	0.0235925	biological_process
GO:0009165	e	nucleotide biosynthetic process	0.0242324	biological_process
GO:1901293	e	nucleoside phosphate biosynthetic process	0.0242324	biological_process
GO:0006544	e	glycine metabolic process	0.0243314	biological_process
GO:0006613	e	cotranslational protein targeting to membrane	0.0243314	biological_process
GO:0007611	e	learning or memory	0.0243314	biological_process
GO:0042793	e	transcription from plastid promoter	0.0243314	biological_process
GO:0009142	e	nucleoside triphosphate biosynthetic process	0.0267559	biological_process
GO:0005991	e	trehalose metabolic process	0.0268993	biological_process
GO:0009056	e	catabolic process	0.0280377	biological_process
GO:0006875	e	cellular metal ion homeostasis	0.0282844	biological_process
GO:0001666	e	response to hypoxia	0.0285165	biological_process
GO:0044723	e	single-organism carbohydrate metabolic process	0.0290564	biological_process
GO:0044248	e	cellular catabolic process	0.0294441	biological_process
GO:0016051	e	carbohydrate biosynthetic process	0.0302232	biological_process
GO:0051781	e	positive regulation of cell division	0.0304401	biological_process
GO:0010166	e	wax metabolic process	0.0305303	biological_process
GO:0006098	e	pentose-phosphate shunt	0.030642	biological_process
GO:0050890	e	cognition	0.030642	biological_process
GO:0009658	e	chloroplast organization	0.0310684	biological_process
GO:0002320	e	lymphoid progenitor cell differentiation	0.0314373	biological_process
GO:0002328	e	pro-B cell differentiation	0.0314373	biological_process
GO:0006086	e	acetyl-CoA biosynthetic process from pyruvate	0.0314373	biological_process
GO:0006111	e	regulation of gluconeogenesis	0.0314373	biological_process
GO:0006177	e	GMP biosynthetic process	0.0314373	biological_process
GO:0006218	e	uridine catabolic process	0.0314373	biological_process
GO:0006548	e	histidine catabolic process	0.0314373	biological_process
GO:0006723	e	cuticle hydrocarbon biosynthetic process	0.0314373	biological_process
GO:0006850	e	mitochondrial pyruvate transport	0.0314373	biological_process
GO:0010110	e	regulation of photosynthesis, dark reaction	0.0314373	biological_process
GO:0010221	e	negative regulation of vernalization response	0.0314373	biological_process
GO:0015727	e	lactate transport	0.0314373	biological_process
GO:0018149	e	peptide cross-linking	0.0314373	biological_process
GO:0018316	e	peptide cross-linking via L-cystine	0.0314373	biological_process
GO:0018991	e	oviposition	0.0314373	biological_process
GO:0019516	e	lactate oxidation	0.0314373	biological_process
GO:0031437	e	regulation of mRNA cleavage	0.0314373	biological_process
GO:0031439	e	positive regulation of mRNA cleavage	0.0314373	biological_process
GO:0035019	e	somatic stem cell population maintenance	0.0314373	biological_process
GO:0035873	e	lactate transmembrane transport	0.0314373	biological_process
GO:0046108	e	uridine metabolic process	0.0314373	biological_process
GO:0051881	e	regulation of mitochondrial membrane potential	0.0314373	biological_process
GO:0052805	e	imidazole-containing compound catabolic process	0.0314373	biological_process
GO:0070574	e	cadmium ion transmembrane transport	0.0314373	biological_process
GO:0072708	e	response to sorbitol	0.0314373	biological_process
GO:0080152	e	regulation of reductive pentose-phosphate cycle	0.0314373	biological_process
GO:0080153	e	negative regulation of reductive pentose-phosphate cycle	0.0314373	biological_process
GO:0090228	e	positive regulation of red or far-red light signaling pathway	0.0314373	biological_process
GO:1900365	e	positive regulation of mRNA polyadenylation	0.0314373	biological_process
GO:1901534	e	positive regulation of hematopoietic progenitor cell differentiation	0.0314373	biological_process
GO:1902334	e	fructose export from vacuole to cytoplasm	0.0314373	biological_process
GO:1990120	e	messenger ribonucleoprotein complex assembly	0.0314373	biological_process
GO:2000973	e	regulation of pro-B cell differentiation	0.0314373	biological_process
GO:2000975	e	positive regulation of pro-B cell differentiation	0.0314373	biological_process
GO:0046364	e	monosaccharide biosynthetic process	0.033206	biological_process
GO:0006732	e	coenzyme metabolic process	0.0340372	biological_process
GO:0006520	e	cellular amino acid metabolic process	0.0340393	biological_process
GO:0006458	e	'de novo' protein folding	0.0342134	biological_process
GO:0051259	e	protein oligomerization	0.034435	biological_process
GO:0010431	e	seed maturation	0.0350676	biological_process
GO:0005996	e	monosaccharide metabolic process	0.0356813	biological_process
GO:0009062	e	fatty acid catabolic process	0.0360144	biological_process
GO:0044708	e	single-organism behavior	0.0375196	biological_process
GO:0009126	e	purine nucleoside monophosphate metabolic process	0.0376376	biological_process
GO:0009167	e	purine ribonucleoside monophosphate metabolic process	0.0376376	biological_process
GO:0009260	e	ribonucleotide biosynthetic process	0.0378195	biological_process
GO:0046390	e	ribose phosphate biosynthetic process	0.0378195	biological_process
GO:0046351	e	disaccharide biosynthetic process	0.0382172	biological_process
GO:0072527	e	pyrimidine-containing compound metabolic process	0.0397596	biological_process
GO:0005975	e	carbohydrate metabolic process	0.0403497	biological_process
GO:0048609	e	multicellular organismal reproductive process	0.0405074	biological_process
GO:0055065	e	metal ion homeostasis	0.0406197	biological_process
GO:0042278	e	purine nucleoside metabolic process	0.0414159	biological_process
GO:0019395	e	fatty acid oxidation	0.0420308	biological_process
GO:0044724	e	single-organism carbohydrate catabolic process	0.0422419	biological_process
GO:0003013	e	circulatory system process	0.0424488	biological_process
GO:0008015	e	blood circulation	0.0424488	biological_process
GO:0036294	e	cellular response to decreased oxygen levels	0.0424488	biological_process
GO:0071453	e	cellular response to oxygen levels	0.0424488	biological_process
GO:0009123	e	nucleoside monophosphate metabolic process	0.0432947	biological_process
GO:0006108	e	malate metabolic process	0.0449225	biological_process
GO:0042455	e	ribonucleoside biosynthetic process	0.0461411	biological_process
GO:0009116	e	nucleoside metabolic process	0.0466952	biological_process
GO:0042335	e	cuticle development	0.0469047	biological_process
GO:0006081	e	cellular aldehyde metabolic process	0.0485804	biological_process

## Sheet: Sheet2
ID	enrichment	description	P-value	namespace
GO:0010286	e	heat acclimation	2.86e-09	biological_process
GO:0009408	e	response to heat	5.24e-08	biological_process
GO:0009644	e	response to high light intensity	1.24e-06	biological_process
GO:0042542	e	response to hydrogen peroxide	2.59e-06	biological_process
GO:0000302	e	response to reactive oxygen species	6.26e-06	biological_process
GO:0009266	e	response to temperature stimulus	7.51e-06	biological_process
GO:0009642	e	response to light intensity	4.43e-05	biological_process
GO:0010035	e	response to inorganic substance	7.66e-05	biological_process
GO:0006979	e	response to oxidative stress	0.000343456	biological_process
GO:0034605	e	cellular response to heat	0.000365891	biological_process
GO:0009628	e	response to abiotic stimulus	0.000565255	biological_process
GO:0009636	e	response to toxic substance	0.00135782	biological_process
GO:0046677	e	response to antibiotic	0.00163877	biological_process
GO:0055081	e	anion homeostasis	0.00712695	biological_process
GO:0030163	e	protein catabolic process	0.00774757	biological_process
GO:0010336	e	gibberellic acid homeostasis	0.00849319	biological_process
GO:0009416	e	response to light stimulus	0.00879708	biological_process
GO:0010685	e	tetracyclic triterpenoid metabolic process	0.0113088	biological_process
GO:0010686	e	tetracyclic triterpenoid biosynthetic process	0.0113088	biological_process
GO:0046475	e	glycerophospholipid catabolic process	0.0113088	biological_process
GO:0009314	e	response to radiation	0.0117899	biological_process
GO:1901565	e	organonitrogen compound catabolic process	0.0130543	biological_process
GO:0030643	e	cellular phosphate ion homeostasis	0.0141167	biological_process
GO:0055047	e	generative cell mitosis	0.0141167	biological_process
GO:0072502	e	cellular trivalent inorganic anion homeostasis	0.0141167	biological_process
GO:0031035	e	myosin filament disassembly	0.0169169	biological_process
GO:0031037	e	myosin II filament disassembly	0.0169169	biological_process
GO:0070370	e	cellular heat acclimation	0.0169169	biological_process
GO:1901700	e	response to oxygen-containing compound	0.019506	biological_process
GO:0006268	e	DNA unwinding involved in DNA replication	0.0197095	biological_process
GO:0010304	e	PSII associated light-harvesting complex II catabolic process	0.0197095	biological_process
GO:0030002	e	cellular anion homeostasis	0.0197095	biological_process
GO:0030320	e	cellular monovalent inorganic anion homeostasis	0.0197095	biological_process
GO:0031038	e	myosin II filament organization	0.0197095	biological_process
GO:0072501	e	cellular divalent inorganic anion homeostasis	0.0197095	biological_process
GO:0009414	e	response to water deprivation	0.0201773	biological_process
GO:0042493	e	response to drug	0.0207284	biological_process
GO:0009415	e	response to water	0.0208958	biological_process
GO:0009056	e	catabolic process	0.0209701	biological_process
GO:0006880	e	intracellular sequestering of iron ion	0.0224944	biological_process
GO:0010148	e	transpiration	0.0224944	biological_process
GO:0010205	e	photoinhibition	0.0224944	biological_process
GO:0016104	e	triterpenoid biosynthetic process	0.0224944	biological_process
GO:0043155	e	negative regulation of photosynthesis, light reaction	0.0224944	biological_process
GO:0097577	e	sequestering of iron ion	0.0224944	biological_process
GO:0044257	e	cellular protein catabolic process	0.0227613	biological_process
GO:0006457	e	protein folding	0.0234504	biological_process
GO:0015840	e	urea transport	0.0252717	biological_process
GO:0006508	e	proteolysis	0.0257469	biological_process
GO:0050801	e	ion homeostasis	0.0263285	biological_process
GO:0006950	e	response to stress	0.0277259	biological_process
GO:0009057	e	macromolecule catabolic process	0.0295007	biological_process
GO:0009395	e	phospholipid catabolic process	0.0308035	biological_process
GO:0031033	e	myosin filament organization	0.0308035	biological_process
GO:0044248	e	cellular catabolic process	0.0347309	biological_process
GO:0010206	e	photosystem II repair	0.0363051	biological_process
GO:0019755	e	one-carbon compound transport	0.0363051	biological_process
GO:0043161	e	proteasome-mediated ubiquitin-dependent protein catabolic process	0.0371315	biological_process
GO:1901575	e	organic substance catabolic process	0.0387296	biological_process
GO:0030091	e	protein repair	0.0390446	biological_process
GO:0042548	e	regulation of photosynthesis, light reaction	0.0390446	biological_process
GO:0010498	e	proteasomal protein catabolic process	0.0415507	biological_process
GO:0010469	e	regulation of receptor activity	0.0417766	biological_process
GO:0006722	e	triterpenoid metabolic process	0.0445011	biological_process
GO:0034620	e	cellular response to unfolded protein	0.0445011	biological_process
GO:0046503	e	glycerolipid catabolic process	0.0445011	biological_process
GO:0015979	e	photosynthesis	0.0485692	biological_process
