# Supplementary material for: Identification, Characterization and Function of Orphan Genes Among the Current Cucurbitaceae Genomes
Source: Front Plant Sci. 2022 May 4;13:872137. doi: 10.3389/fpls.2022.872137 (PMC9114813; doi:10.3389/fpls.2022.872137)
Supplement: Supplementary file 10 [file Table_8.XLSX]

## Sheet: Sheet1
Table S8. The genes in domestication sweep region
Gene ID	Chromsome	Start	End	flower	fruit	leaf	root	stem	IPR	GO	NR	AT	Swissprot
Bhi01G000413	chr1	10013227	10013421	0	0	0	0	0	-	-	-	-	-
Bhi01G000414	chr1	10015880	10016104	0	0	0	0	0	-	-	-	-	-
Bhi01G000610	chr1	15795211	15795390	0	0.03	0	0	0	-	-	-	-	-
Bhi01G000613	chr1	15895854	15896126	0	0	0	0	0	-	-	-	-	-
Bhi01G000629	chr1	16229676	16230428	0	0	0	0	0	-	-	-	-	-
Bhi01G000630	chr1	16241222	16241383	0	0	0	0	0	-	-	-	-	-
Bhi01G000667	chr1	17244189	17244641	0	0	0	0	0	-	-	-	-	-
Bhi01G000671	chr1	17368443	17368594	0	0	0	0	0	-	-	-	-	-
Bhi01G000808	chr1	21677171	21677528	0	0	0	0	0	-	-	-	-	-
Bhi01G000819	chr1	21929417	21929857	0.24	2.87	6.4	1.13	4.07	-	-	-	-	-
Bhi01G000821	chr1	21971178	21971394	0.27	2.53	2.95	0.4	0.8	-	-	-	-	-
Bhi01G000847	chr1	22774694	22774930	0	0	0	0	0	-	-	-	-	-
Bhi01G000848	chr1	22787239	22787478	0	0	0	0	0	-	-	-	-	-
Bhi01G000849	chr1	22810365	22810676	0	0	0	0	0	-	-	-	-	-
Bhi01G000914	chr1	25323579	25323761	0	0	0	0	0	-	-	-	-	-
Bhi01G000951	chr1	26412737	26413191	0	0	0	0	0	-	-	-	-	-
Bhi01G000952	chr1	26419217	26419396	0	0	0	0	0	-	-	-	-	-
Bhi01G000961	chr1	26531579	26531953	0	0	0	0	0	-	-	-	-	-
Bhi01G001084	chr1	29711905	29712123	1.71	1.55	1.15	0.49	0.75	-	-	-	-	-
Bhi01G001345	chr1	38541471	38541791	0	0	0	0	0	-	-	-	-	-
Bhi01G001350	chr1	38792754	38793044	0	0	0	0	0	-	-	-	-	-
Bhi01G001390	chr1	39821541	39822004	0	0	0	0	0	-	-	-	-	-
Bhi01G001403	chr1	40275427	40276081	0	0	0	0	0	-	-	-	-	-
Bhi01G001404	chr1	40310731	40310985	0	0	0	0	0	-	-	-	-	-
Bhi01G001419	chr1	40417750	40418404	0	0	0	0	0	-	-	-	-	-
Bhi01G001442	chr1	41137959	41138110	0	0	0	0	0	-	-	-	-	-
Bhi01G001443	chr1	41164231	41164449	0	0.07	0.06	0.02	0	-	-	-	-	-
Bhi01G001444	chr1	41302614	41302901	0	0	0	0	0	-	-	-	-	-
Bhi01G001459	chr1	41861415	41861622	0	0	0	0	0	-	-	-	-	-
Bhi01G001515	chr1	44300394	44301156	0.31	0.87	0.69	0.03	0.28	-	-	-	-	-
Bhi01G001541	chr1	45666141	45666463	0.06	0	0.15	0	0.07	-	-	-	-	-
Bhi01G001550	chr1	45982240	45982440	0	0	0	0	0	-	-	-	-	-
Bhi01G001553	chr1	46048903	46049392	0.67	1.14	0.75	0.61	0.63	-	-	-	-	-
Bhi01G001555	chr1	46152210	46152625	0	0	0	0	0	-	-	-	-	-
Bhi01G001557	chr1	46190962	46193269	0.96	0.02	0	0	0	-	-	-	-	-
Bhi01G001585	chr1	47177955	47178343	1.19	0.19	0.23	0.25	0.2	-	-	-	-	-
Bhi01G001605	chr1	47809327	47809551	0	0	0	0	0	-	-	-	-	-
Bhi01G001766	chr1	55960953	55961165	0	0	0	0	0	-	-	-	-	-
Bhi01G001769	chr1	56114305	56114585	0	0	0	0	0	-	-	-	-	-
Bhi01G001772	chr1	56181437	56181861	0.05	0	0.12	0.11	0.05	-	-	-	-	-
Bhi01G001773	chr1	56187912	56188331	0	0	0	0	0	-	-	-	-	-
Bhi01G001774	chr1	56201744	56201908	0	0	0	0	0	-	-	-	-	-
Bhi01G001892	chr1	59626929	59627337	0	0	0	0	0	-	-	-	-	-
Bhi01G001894	chr1	59632615	59633014	0	0.03	0.06	0.1	0	-	-	-	-	-
Bhi01G001899	chr1	59855771	59856019	0	0	0	0	0	-	-	-	-	-
Bhi01G001956	chr1	62174168	62174350	0.26	0.14	0.06	0.06	0.71	-	-	-	-	-
Bhi01G001961	chr1	62288026	62288191	15.64	6.39	3.13	12.48	5.65	-	-	-	-	-
Bhi01G002745	chr1	89900083	89900268	0	0	0	0	0	-	-	-	-	-
Bhi01G002750	chr1	90153112	90153444	0	0	0	0	0	-	-	-	-	-
Bhi01G002751	chr1	90158858	90159016	2.49	1.48	1.11	3.97	0.7	-	-	-	-	-
Bhi01G002854	chr1	93600468	93603054	0.24	0.53	1.44	0.41	0.66	-	-	-	-	-
Bhi10G000155	chr10	4348600	4348767	0	0	0	0	0	-	-	-	-	-
Bhi10G000156	chr10	4348852	4349052	0	0	0	0	0	-	-	-	-	-
Bhi10G000160	chr10	4485313	4485594	0	0	0	0	0	-	-	-	-	-
Bhi10G000161	chr10	4485812	4486063	0	0	0	0	0	-	-	-	-	-
Bhi10G000181	chr10	5493912	5494093	0	0	0	0	0	-	-	-	-	-
Bhi10G000201	chr10	5894369	5894700	0.5	3.1	2.32	2.59	1.28	-	-	-	-	-
Bhi10G000202	chr10	5934685	5934990	0	0	0	0	0	-	-	-	-	-
Bhi10G000215	chr10	6198137	6198434	0	0	0	0	0	-	-	-	-	-
Bhi10G000444	chr10	11998810	11999290	0	0	0	0	0	-	-	-	-	-
Bhi10G000449	chr10	12163642	12163836	0	0	0	0	0	-	-	-	-	-
Bhi10G000464	chr10	12511051	12511278	0	0.02	0	0	0	-	-	-	-	-
Bhi10G000509	chr10	13654721	13655400	0	0	0	0	0	-	-	-	-	-
Bhi10G000510	chr10	13660602	13661119	0.01	0.08	0.1	0	0.04	-	-	-	-	-
Bhi10G000511	chr10	13676278	13677560	40.37	1.09	0.96	0.27	0.37	-	-	-	-	-
Bhi10G000599	chr10	15809167	15809322	4.46	2.56	6.62	20.03	8.8	-	-	-	-	-
Bhi10G000664	chr10	17330878	17331458	0	0	0	0	0	-	-	-	-	-
Bhi10G000697	chr10	18229134	18229314	0	0	0	0	0	-	-	-	-	-
Bhi10G001272	chr10	40113278	40113592	0	0	0	0	0	-	-	-	-	-
Bhi10G001290	chr10	40675822	40676079	1.1	0.52	0.48	0.7	0.78	-	-	-	-	-
Bhi10G001294	chr10	40778748	40779062	0	1.61	0.55	0.13	1.97	-	-	-	-	-
Bhi10G001365	chr10	43175868	43176161	7.91	0.29	0.67	0.17	0.35	-	-	-	-	-
Bhi10G001500	chr10	47045124	47045381	0	0	0	0	0	-	-	-	-	-
Bhi10G001539	chr10	47940518	47942266	0	0	0	0	0	-	-	-	-	-
Bhi10G001543	chr10	48191256	48191812	0.6	0	0.1	0.7	0.04	-	-	-	-	-
Bhi10G001545	chr10	48232362	48232571	0	0	0	0	0	-	-	-	-	-
Bhi10G001634	chr10	50777225	50777389	2.26	10.85	8.23	5.36	3.05	-	-	-	-	-
Bhi10G001635	chr10	50791741	50792023	0	0	0	0	0	-	-	-	-	-
Bhi10G001660	chr10	51321055	51321222	0.02	0	0	0	0	-	-	-	-	-
Bhi10G001663	chr10	51357797	51358245	0.59	0.49	0.34	0.17	0.55	-	-	-	-	-
Bhi10G001684	chr10	52011806	52011979	0	0	0	0	0	-	-	-	-	-
Bhi10G001747	chr10	54585694	54585849	0	0	0	0	0	-	-	-	-	-
Bhi11G000026	chr11	730996	731196	0	0	0	0.07	0	-	-	-	-	-
Bhi11G000061	chr11	1760413	1760613	0	0.04	0	0	0	-	-	-	-	-
Bhi11G000066	chr11	1855518	1855739	0.05	0.04	0.04	0.02	0.08	-	-	-	-	-
Bhi11G000067	chr11	1862740	1863278	0.19	0.22	0.14	0.05	0.09	-	-	-	-	-
Bhi11G000122	chr11	3257606	3257926	0	0	0	0	0	-	-	-	-	-
Bhi11G000155	chr11	3992714	3992908	0.03	0	0	0	0	-	-	-	-	-
Bhi11G000157	chr11	4021652	4022145	0	0	0	0	0	-	-	-	-	-
Bhi11G000160	chr11	4086735	4087057	0	0	0	0	0	-	-	-	-	-
Bhi11G000166	chr11	4208687	4209109	0	0	0	0.06	0	-	-	-	-	-
Bhi11G000767	chr11	27244061	27244234	0	0	0	0	0	-	-	-	-	-
Bhi11G000771	chr11	27296545	27296724	0	0	0	0	0	-	-	-	-	-
Bhi11G000772	chr11	27333383	27343803	0	0	0	0	0	-	-	-	-	-
Bhi11G000773	chr11	27357889	27358182	0	0	0	0	0	-	-	-	-	-
Bhi11G000774	chr11	27363220	27363674	0.3	0.22	0	0	0	-	-	-	-	-
Bhi11G000782	chr11	27515165	27515431	0	0	0	0	0	-	-	-	-	-
Bhi11G000785	chr11	27674560	27674826	0	0	0	0.25	0	-	-	-	-	-
Bhi11G000795	chr11	27889674	27890063	0	0	0	0	0	-	-	-	-	-
Bhi11G000796	chr11	27890076	27890438	0	0	0	0	0	-	-	-	-	-
Bhi11G000940	chr11	33308116	33308340	0	0	0	0	0	-	-	-	-	-
Bhi11G001048	chr11	36493219	36493626	0	0	0	0	0	-	-	-	-	-
Bhi11G001049	chr11	36493684	36493956	0	0	0	0	0	-	-	-	-	-
Bhi11G001131	chr11	38996670	38996855	0	0	0	0	0	-	-	-	-	-
Bhi11G001138	chr11	39248372	39249298	0.23	0.64	0.83	1.97	0.71	-	-	-	-	-
Bhi11G001210	chr11	41324073	41324368	0	0	0	0	0	-	-	-	-	-
Bhi11G001220	chr11	41412691	41412981	2.69	0.86	1.22	1.2	0.55	-	-	-	-	-
Bhi11G001224	chr11	41499862	41500255	0	0	0	0	0	-	-	-	-	-
Bhi11G001682	chr11	56729935	56730126	0	0	0	0	0	-	-	-	-	-
Bhi11G001684	chr11	56808736	56809311	0	0	0	0	0	-	-	-	-	-
Bhi11G002155	chr11	70014685	70014872	0	0	0	0	0	-	-	-	-	-
Bhi11G002159	chr11	70084558	70084815	30.9	1.14	2.66	0.63	2.04	-	-	-	-	-
Bhi11G002162	chr11	70117709	70117965	0	0	0	0	0	-	-	-	-	-
Bhi11G002171	chr11	70336859	70337050	0	0	0	0	0	-	-	-	-	-
Bhi11G002175	chr11	70519970	70520164	0	0	0	0	0	-	-	-	-	-
Bhi11G002181	chr11	70635864	70636025	0	0	0	0	0	-	-	-	-	-
Bhi11G002191	chr11	70756058	70756291	0	0	0	0	0	-	-	-	-	-
Bhi11G002196	chr11	71001762	71002929	3.21	5.51	4.7	2.65	3.54	-	-	-	-	-
Bhi11G002199	chr11	71089648	71090011	0.17	0.91	0.35	0.34	0.61	-	-	-	-	-
Bhi11G002274	chr11	73497974	73498123	0	0	0	0	0	-	-	-	-	-
Bhi11G002304	chr11	74404554	74404778	0	0	0	0	0	-	-	-	-	-
Bhi11G002305	chr11	74494197	74494403	0	0	0	0	0	-	-	-	-	-
Bhi11G002307	chr11	74577505	74578001	0	0	0	0	0	-	-	-	-	-
Bhi11G002309	chr11	74627537	74627761	0	0	0	0.4	0	-	-	-	-	-
Bhi11G002310	chr11	74635437	74640601	0.19	0.73	0.97	0.25	0.77	-	-	-	-	-
Bhi11G002317	chr11	74869505	74869756	0	0	0	0	0	-	-	-	-	-
Bhi11G002334	chr11	75468247	75468510	0	0	0	0	0	-	-	-	-	-
Bhi11G002336	chr11	75525415	75525660	0	0	0	0	0	-	-	-	-	-
Bhi11G002338	chr11	75544727	75545018	0	0	0	0	0	-	-	-	-	-
Bhi11G002457	chr11	79728423	79728602	5.83	2.17	0.58	0.42	0.39	-	-	-	-	-
Bhi11G002479	chr11	80734662	80734850	0	0	0	0	0	-	-	-	-	-
Bhi11G002503	chr11	81731668	81731910	0.28	6.3	1.55	0.54	3.93	-	-	-	-	-
Bhi11G002508	chr11	81860616	81861746	0	0	0	0	0	-	-	-	-	-
Bhi12G000078	chr12	2769471	2769699	0	0	0	0	0	IPR011993 PH domain-like	-	-	-	-
Bhi12G000079	chr12	2915955	2916263	0	0	0	0.22	0	-	-	-	-	-
Bhi12G000249	chr12	7921079	7921372	0.2	0.8	0.84	0.32	0.7	-	-	-	-	-
Bhi12G000252	chr12	7975762	7976001	0	0.13	0	0	0	-	-	-	-	-
Bhi12G000715	chr12	25076049	25076276	0	0	0	0	0	-	-	-	-	-
Bhi12G000717	chr12	25131097	25131858	0.32	0.03	0.01	6.41	0.05	-	-	-	-	-
Bhi12G000722	chr12	25300261	25300491	0	0.91	0.02	0	0.17	-	-	-	-	-
Bhi12G000723	chr12	25326207	25326603	0	0	0	0	0	-	-	-	-	-
Bhi12G000724	chr12	25337504	25337686	0	0	0	0	0	-	-	-	-	-
Bhi12G000750	chr12	26189569	26189760	0	0	0	0	0	-	-	-	-	-
Bhi12G000798	chr12	27836426	27836920	0	0	0	0	0	-	-	-	-	-
Bhi12G000799	chr12	27871293	27871479	0	0	0	0	0	-	-	-	-	-
Bhi12G000807	chr12	28117797	28118090	0	0	0	0	0	-	-	-	-	-
Bhi12G000845	chr12	29409571	29409813	0.1	0.08	0	0.06	0	-	-	-	-	-
Bhi12G000858	chr12	29889178	29889507	0	0.29	0.04	0	0.24	-	-	-	-	-
Bhi12G000861	chr12	29997365	29997556	0.99	0.06	0.24	0.01	0.18	-	-	-	-	-
Bhi12G000869	chr12	30305975	30306585	1.49	1.25	0.42	0.87	0.43	-	-	-	-	-
Bhi12G001010	chr12	34786656	34788478	6.6	6.61	12.08	8.21	5.45	-	-	-	-	-
Bhi12G001012	chr12	34830383	34830601	0.6	1.11	1.76	1.21	0.37	-	-	-	-	-
Bhi12G001014	chr12	34880732	34880953	0	0	0	0	0	-	-	-	-	-
Bhi12G001395	chr12	51086222	51086552	0	0	0	0	0	-	-	-	-	-
Bhi12G001653	chr12	59305530	59305742	0	0	0	0	0	-	-	-	-	-
Bhi12G001662	chr12	59463382	59463600	0	0	0	0	0	-	-	-	-	-
Bhi12G001706	chr12	60968009	60968323	0	0	0	0	0	-	-	-	-	-
Bhi12G001781	chr12	62921775	62921963	0	0	0	0	0	-	-	-	-	-
Bhi12G001787	chr12	63095874	63096110	0	0	0	0	0	-	-	-	-	-
Bhi12G001789	chr12	63263468	63263939	2.91	8.89	2.35	2.35	1.93	-	-	-	-	-
Bhi12G001791	chr12	63326256	63326462	0	0	0	0	0	-	-	-	-	-
Bhi12G001923	chr12	67300124	67300360	0	0	0	0	0	-	-	-	-	-
Bhi12G001932	chr12	67555680	67555903	0.1	0.11	0.14	0.01	0.16	-	-	-	-	-
Bhi12G001961	chr12	69793228	69793708	0	0	0	0	0	-	-	-	-	-
Bhi12G001964	chr12	69845543	69848616	0.02	0	0	0.11	0	-	-	-	-	-
Bhi12G001974	chr12	70190682	70192174	0	0.39	1.3	0.01	0.24	-	-	-	-	-
Bhi12G002014	chr12	71897783	71898135	0	0	0	0	0	-	-	-	-	-
Bhi12G002020	chr12	71985840	71986048	17.52	34.37	20.57	20.25	16.27	-	-	-	-	-
Bhi12G002039	chr12	72675008	72675192	0	0	0	0	0	-	-	-	-	-
Bhi12G002041	chr12	72773191	72773718	0	0	0	0	0	-	-	-	-	-
Bhi12G002049	chr12	73182970	73183313	0.02	0.14	0.2	0.02	0.09	-	-	-	-	-
Bhi12G002050	chr12	73193103	73193297	0	0	0	0	0	-	-	-	-	-
Bhi12G002066	chr12	73757779	73757985	0	0	0	0	0	-	-	-	-	-
Bhi12G002231	chr12	78963725	78964604	0	0.02	0	0	0	-	-	-	-	-
Bhi12G002232	chr12	78971506	78971793	0.08	0	0	0	0.14	-	-	-	-	-
Bhi12G002244	chr12	79425641	79425871	0	0	0	0	0	-	-	-	-	-
Bhi12G002250	chr12	79561070	79561282	0	0	0	0	0	-	-	-	-	-
Bhi12G002255	chr12	79721270	79721489	0	0	0	0	0	-	-	-	-	-
Bhi12G002256	chr12	79742611	79742805	0	0	0	0	0	-	-	-	-	-
Bhi12G002279	chr12	80159897	80160091	0	1.91	3.11	0.49	1.67	-	-	-	-	-
Bhi12G002302	chr12	81097991	81098305	0	0	0	0	0	-	-	-	-	-
Bhi12G002306	chr12	81185969	81186211	0	0	0	0	0	-	-	-	-	-
Bhi12G002307	chr12	81193730	81193930	0	0	0	0	0	-	-	-	-	-
Bhi02G000101	chr2	2675322	2675506	0	0	0	0	0	-	-	-	-	-
Bhi02G000159	chr2	4503690	4504512	1.52	12.95	2.76	1.84	2.21	-	-	-	-	-
Bhi02G000163	chr2	4613990	4614151	0	0	0	0	0	-	-	-	-	-
Bhi02G000164	chr2	4654199	4654477	0	0.02	0	0	0	-	-	-	-	-
Bhi02G000171	chr2	4833355	4834216	4.31	16.98	5.77	7.32	6.9	-	-	-	-	-
Bhi02G000232	chr2	6029442	6029648	0	0	0	0	0	-	-	-	-	-
Bhi02G000308	chr2	7619468	7620001	0.24	0.03	0.09	0.16	0	-	-	-	-	-
Bhi02G000742	chr2	19982039	19982244	0	0	0	0	0	-	-	-	-	-
Bhi02G000939	chr2	25990272	25990430	0.13	0.03	0	0.06	0.05	-	-	-	-	-
Bhi02G000944	chr2	26183050	26183253	0	0	0	0	0	-	-	-	-	-
Bhi02G000952	chr2	26234459	26234641	0	0	0	0	0	-	-	-	-	-
Bhi02G000977	chr2	27124371	27125570	0	0	0	0	0	-	-	-	-	-
Bhi02G001001	chr2	28063105	28063449	0	0	0	0	0	-	-	-	-	-
Bhi02G001007	chr2	28267055	28267231	0	0	0	0	0	-	-	-	-	-
Bhi02G001105	chr2	32885760	32886047	0.23	0	0	0.06	0.13	-	-	-	-	-
Bhi02G001109	chr2	33078112	33078288	0	0	0	0	0	-	-	-	-	-
Bhi02G001221	chr2	38266881	38267039	0	0	0	0	0	-	-	-	-	-
Bhi02G001224	chr2	38322519	38322773	0	0	0	0	0	-	-	-	-	-
Bhi02G001259	chr2	40086212	40086776	3.1	8.59	7.66	4.21	6.36	-	-	-	-	-
Bhi02G001297	chr2	41710914	41711325	0	0.05	0.04	0.62	0	-	-	-	-	-
Bhi03G000043	chr3	1104048	1104353	0	0	0	0	0	-	-	-	-	-
Bhi03G000051	chr3	1210425	1210610	0	0	0	0	0	-	-	-	-	-
Bhi03G000052	chr3	1213356	1213592	0	0	0	0	0	-	-	-	-	-
Bhi03G000064	chr3	1648657	1648830	1.86	0.33	0.3	0.46	0.12	-	-	-	-	-
Bhi03G000065	chr3	1649977	1650136	0	0	0	0.02	0	-	-	-	-	-
Bhi03G000066	chr3	1669791	1669979	0	0	0	0	0	-	-	-	-	-
Bhi03G000071	chr3	1856713	1856889	0	0	0	0	0	-	-	-	-	-
Bhi03G000082	chr3	2240970	2241212	0	0	0	0	0	-	-	-	-	-
Bhi03G000090	chr3	2468100	2481525	4.35	6.76	6.61	4.11	1.01	-	-	-	-	-
Bhi03G000093	chr3	2527696	2529173	3.62	4.71	0.47	0.22	0.75	-	-	-	-	-
Bhi03G000128	chr3	3461858	3462103	10.73	32.15	17.01	16.73	17.84	-	-	-	-	-
Bhi03G000134	chr3	3636316	3637034	0	0	0.07	0.07	0	-	-	-	-	-
Bhi03G000135	chr3	3639621	3640229	0	0	0	0	0	-	-	-	-	-
Bhi03G000136	chr3	3643564	3643823	0	0	0	0.05	0	-	-	-	-	-
Bhi03G000179	chr3	4549597	4549752	0	0	0	0	0	-	-	-	-	-
Bhi03G000186	chr3	4731850	4732056	0	0	0.07	0	0	-	-	-	-	-
Bhi03G000201	chr3	5224559	5224836	0	0	0	0	0	-	-	-	-	-
Bhi03G000207	chr3	5374136	5374410	0	0	0	0	0	-	-	-	-	-
Bhi03G000278	chr3	7395987	7396169	3.44	0.1	0	0	0	-	-	-	-	-
Bhi03G000280	chr3	7427897	7428090	0	0	0	0	0	-	-	-	-	-
Bhi03G000471	chr3	11827559	11827867	0	0	0	0	0	-	-	-	-	-
Bhi03G000472	chr3	11840500	11840787	0	0	0	0	0	-	-	-	-	-
Bhi03G000476	chr3	11918526	11918708	0	0	0	0	0	-	-	-	-	-
Bhi03G000505	chr3	12749184	12749429	0	0	0	0	0	-	-	-	-	-
Bhi03G000713	chr3	18108633	18109529	0	0	0	0	0	-	-	-	-	-
Bhi03G000727	chr3	18401027	18401221	0	0	0	0	0	-	-	-	-	-
Bhi03G000728	chr3	18449708	18449881	0	0	0	0	0	-	-	-	-	-
Bhi03G000729	chr3	18469463	18469708	0	0	0	0	0	-	-	-	-	-
Bhi03G001089	chr3	29591280	29591525	0.06	0.13	0.39	0	0.37	-	-	-	-	-
Bhi03G001402	chr3	37951029	37952279	4.13	1.24	2.39	0.36	1.25	-	-	-	-	-
Bhi03G001405	chr3	38006590	38007512	0	0	0	0	0	-	-	-	-	-
Bhi03G001438	chr3	39034019	39034209	0	0	0	0	0	-	-	-	-	-
Bhi03G001439	chr3	39038167	39038355	0	0	0	0	0	-	-	-	-	-
Bhi03G001440	chr3	39049124	39049479	0	0	0	0	0	-	-	-	-	-
Bhi03G001454	chr3	39594037	39594186	0	0	0	0	0	-	-	-	-	-
Bhi03G001456	chr3	39665068	39665230	13.54	7.04	9.26	22.92	8.01	-	-	-	-	-
Bhi03G001460	chr3	39739456	39739662	0.37	0.96	0.56	0.07	0.27	-	-	-	-	-
Bhi03G001465	chr3	39851597	39851922	0	0	0	0	0	-	-	-	-	-
Bhi03G001613	chr3	44396997	44398762	1.89	2.32	2.21	0.64	1.2	-	-	-	-	-
Bhi03G001721	chr3	47452575	47452726	0	0.03	0	0	0	-	-	-	-	-
Bhi03G001739	chr3	47963712	47968680	0.9	2.86	1.22	0.85	0.64	-	-	-	-	-
Bhi03G001740	chr3	47971064	47971441	0.28	0.16	0.04	0	0.07	-	-	-	-	-
Bhi03G001743	chr3	48094364	48094666	97.78	52	21.85	27.02	32.11	-	-	-	-	-
Bhi03G001751	chr3	48230184	48230363	0	0	0	0	0	-	-	-	-	-
Bhi03G001754	chr3	48401966	48402181	0	0	0	0	0	-	-	-	-	-
Bhi03G001917	chr3	52996373	52996882	0	0	0	0	0	-	-	-	-	-
Bhi03G001923	chr3	53074017	53074181	0	0	0	0	0	-	-	-	-	-
Bhi03G001925	chr3	53187031	53187240	0	0	0	0.02	0	-	-	-	-	-
Bhi03G001958	chr3	55209336	55209590	0	0	0	0	0	-	-	-	-	-
Bhi03G001961	chr3	55305568	55305774	0	0	0	0	0	-	-	-	-	-
Bhi03G001968	chr3	55705075	55705248	0	0	0	0	0	-	-	-	-	-
Bhi03G001969	chr3	55789176	55789427	0	0	0	0	0	-	-	-	-	-
Bhi03G002057	chr3	60350784	60351718	0.02	0.5	1.51	0.1	0.12	-	-	-	-	-
Bhi03G002058	chr3	60392139	60392318	0	0	0	0	0	-	-	-	-	-
Bhi03G002059	chr3	60392739	60392936	0	0	0	0	0	-	-	-	-	-
Bhi03G002064	chr3	60622018	60622260	0	0	0	0	0	-	-	-	-	-
Bhi04G000078	chr4	2399305	2399529	0	0	0	0	0	-	-	-	-	-
Bhi04G000134	chr4	3800514	3800696	0	0	0	0	0	-	-	-	-	-
Bhi04G000137	chr4	3821845	3822321	0.2	0.22	0.02	0.78	0.11	-	-	-	-	-
Bhi04G000142	chr4	3931040	3931486	0	0	0	0	0	-	-	-	-	-
Bhi04G000204	chr4	5483452	5483631	0	0	0	0	0	-	-	-	-	-
Bhi04G000207	chr4	5562777	5563875	0.14	2.3	1.6	0.92	0.9	-	-	-	-	-
Bhi04G000214	chr4	5789237	5789652	0	0	0	0	0	-	-	-	-	-
Bhi04G000243	chr4	6472802	6473772	0.07	0.66	0.41	0.17	0.76	-	-	-	-	-
Bhi04G000278	chr4	7115927	7116261	0	0	0	0	0	-	-	-	-	-
Bhi04G000279	chr4	7137265	7137573	0	0	0	0	0	-	-	-	-	-
Bhi04G000280	chr4	7155896	7156344	0	0	0	0	0	-	-	-	-	-
Bhi04G000288	chr4	7499091	7499261	0	0	0	0	0	-	-	-	-	-
Bhi04G000289	chr4	7544734	7544931	0.96	0.12	0.08	0.05	0.05	-	-	-	-	-
Bhi04G000292	chr4	7551968	7553038	0.06	0	0	0	0	-	-	-	-	-
Bhi04G000293	chr4	7560893	7561072	0	0	0	0	0	-	-	-	-	-
Bhi04G000308	chr4	8041637	8042175	0	0	0	0	0	-	-	-	-	-
Bhi04G000310	chr4	8065137	8065288	0	0	0	0	0	-	-	-	-	-
Bhi04G000311	chr4	8137513	8137725	0	0	0	0	0	-	-	-	-	-
Bhi04G000316	chr4	8226867	8227220	0.09	0	0.72	0	0.1	-	-	-	-	-
Bhi04G000318	chr4	8329558	8329813	0	0	0	0	0	-	-	-	-	-
Bhi04G000436	chr4	12250315	12250593	0	0	0	0	0	-	-	-	-	-
Bhi04G000440	chr4	12364260	12365343	63.8	29.76	105.03	228.48	203.72	-	-	-	-	-
Bhi04G000442	chr4	12370816	12371199	0.72	0.8	1.07	0.35	1.36	-	-	-	-	-
Bhi04G000633	chr4	18899615	18899869	0	0	0	0	0	-	-	-	-	-
Bhi04G000637	chr4	18962757	18962942	0.01	0	0.03	0	0	-	-	-	-	-
Bhi04G000649	chr4	19413601	19414121	0	0	0	0	0	-	-	-	-	-
Bhi04G000812	chr4	25243152	25247834	0.17	0	0.02	0.01	1.65	-	-	-	-	-
Bhi04G000815	chr4	25351949	25352486	0	0	0	0	0	-	-	-	-	-
Bhi04G001512	chr4	48045549	48045698	0	0	0	0	0	-	-	-	-	-
Bhi04G001535	chr4	48786123	48786313	0	0	0	0	0	-	-	-	-	-
Bhi04G001575	chr4	50845507	50845758	0	0	0	0	0	-	-	-	-	-
Bhi04G001579	chr4	50995086	50995267	0.08	0.03	0	0	0	-	-	-	-	-
Bhi04G001691	chr4	57611507	57611750	0	0	0	0	0	-	-	-	-	-
Bhi04G001692	chr4	57611977	57612911	0	0	0	0	0	-	-	-	-	-
Bhi04G001693	chr4	57665483	57665821	0	0	0	0	0	-	-	-	-	-
Bhi04G001694	chr4	57666359	57666578	0	0	0	0	0	-	-	-	-	-
Bhi04G001696	chr4	57720822	57721037	16.89	6.13	4.46	1.37	6.15	-	-	-	-	-
Bhi04G001878	chr4	62976621	62976825	0	0	0	0	0	-	-	-	-	-
Bhi04G001883	chr4	63093075	63093264	0	0	0	0	0	-	-	-	-	-
Bhi04G001972	chr4	66065728	66066198	0	0	0	0	0	-	-	-	-	-
Bhi04G001977	chr4	66145809	66146187	0	0	0	0	0	-	-	-	-	-
Bhi04G001978	chr4	66148558	66148722	0	0	0	0	0	-	-	-	-	-
Bhi05G000004	chr5	290075	290461	0	0	0	0	0	-	-	-	-	-
Bhi05G000012	chr5	464821	465234	0	0	0	0	0	-	-	-	-	-
Bhi05G000013	chr5	480903	481265	0	0	0	0	0	-	-	-	-	-
Bhi05G000016	chr5	557729	557899	0	0	0	0	0	-	-	-	-	-
Bhi05G000026	chr5	905125	905379	0	0	0	0	0	-	-	-	-	-
Bhi05G000028	chr5	930605	931538	0	0.02	0.16	0.01	0.02	-	-	-	-	-
Bhi05G000050	chr5	1402100	1402261	17.26	40.39	11.88	24	6.22	-	-	-	-	-
Bhi05G000169	chr5	4654414	4654876	2.16	4.01	6.91	3.64	3.58	-	-	-	-	-
Bhi05G000299	chr5	9597888	9598060	0.03	0.24	0.03	0.09	0.08	-	-	-	-	-
Bhi05G000500	chr5	19763234	19763524	0	0	0	0	0	-	-	-	-	-
Bhi05G000502	chr5	19838747	19839025	0	0	0	0	0	-	-	-	-	-
Bhi05G000508	chr5	20129380	20129613	0	0	0	0	0	-	-	-	-	-
Bhi05G000765	chr5	32395726	32396052	3.62	15.8	6.99	1.48	6.14	-	-	-	-	-
Bhi05G000838	chr5	35179213	35179416	0	0.03	0.07	0.42	2.31	-	-	-	-	-
Bhi05G000875	chr5	36315024	36315343	0	0	0	0	0	-	-	-	-	-
Bhi05G000877	chr5	36352721	36353047	0	0	0	0	0	-	-	-	-	-
Bhi05G000896	chr5	37067394	37067618	0	0	0	0	0	-	-	-	-	-
Bhi05G000950	chr5	39298290	39298453	0	0.32	0	0	0.37	-	-	-	-	-
Bhi05G001110	chr5	44721877	44722030	0	0	0	0	0	-	-	-	-	-
Bhi05G001111	chr5	44779698	44779871	0.05	0	0.03	0	0.06	-	-	-	-	-
Bhi05G001122	chr5	45369786	45369943	0	0	0	0	0	-	-	-	-	-
Bhi05G001125	chr5	45438665	45438883	0	0	0	0	0	-	-	-	-	-
Bhi05G001133	chr5	45537917	45538845	0	0	0	0	0	-	-	-	-	-
Bhi05G001190	chr5	47297684	47297936	0.1	0.01	0.12	0.51	0.01	-	-	-	-	-
Bhi05G001193	chr5	47359006	47359236	0.24	0.25	0.13	0.07	0.23	-	-	-	-	-
Bhi05G001194	chr5	47365684	47365971	0	0	0	0	0	-	-	-	-	-
Bhi05G001290	chr5	50840746	50841361	0	0.08	0.49	0.04	0.96	-	-	-	-	-
Bhi05G001297	chr5	50963308	50963493	0	0	0	0	0	-	-	-	-	-
Bhi05G001494	chr5	55963024	55963215	0	0	0	0	0	-	-	-	-	-
Bhi06G000086	chr6	2065619	2065796	0.02	0	0	0	0.34	-	-	-	-	-
Bhi06G000092	chr6	2144708	2145085	0	0	0	0	0	-	-	-	-	-
Bhi06G000249	chr6	6850452	6850739	0	0	0	0	0	-	-	-	-	-
Bhi06G000354	chr6	9465589	9465775	0	0.7	0.3	0	0.18	-	-	-	-	-
Bhi06G000360	chr6	9526658	9527107	0	0	0	0	0	-	-	-	-	-
Bhi06G000363	chr6	9551572	9551751	0.08	0	0	0	0	-	-	-	-	-
Bhi06G000365	chr6	9641630	9641867	0	0	0	0	0	-	-	-	-	-
Bhi06G000432	chr6	11845084	11845268	6.79	4.54	2.67	1.55	2.67	-	-	-	-	-
Bhi06G000435	chr6	11905022	11905179	0	0	0	0	0	-	-	-	-	-
Bhi06G000449	chr6	12239067	12239402	0	0	0	0	0	-	-	-	-	-
Bhi06G000452	chr6	12304536	12305255	0	0	0	0	0	-	-	-	-	-
Bhi06G000453	chr6	12309085	12309357	0	0	0	0	0	-	-	-	-	-
Bhi06G000458	chr6	12313662	12313841	0	0	0	0	0	-	-	-	-	-
Bhi06G000459	chr6	12314303	12314584	0	0	0	0	0	-	-	-	-	-
Bhi06G000470	chr6	12742195	12742380	0	0.2	0.06	0	0.01	-	-	-	-	-
Bhi06G000472	chr6	12809977	12810173	0	0	0	0	0	-	-	-	-	-
Bhi06G000476	chr6	12879213	12879389	0	0	0	0	0	-	-	-	-	-
Bhi06G000478	chr6	12914407	12914619	0	0	0	0	0	-	-	-	-	-
Bhi06G000670	chr6	18766268	18766465	0	0	0	0	0	-	-	-	-	-
Bhi06G000834	chr6	25592087	25593330	0	0	0	0	0	-	-	-	-	-
Bhi06G000897	chr6	27843025	27849355	0.08	0.65	0.88	0.36	0.53	-	-	-	-	-
Bhi06G000920	chr6	28911137	28911300	0	0	0	0	0	-	-	-	-	-
Bhi06G000946	chr6	29889176	29889505	0.03	0	0	0	0	-	-	-	-	-
Bhi06G000956	chr6	30254798	30255142	0	0	0	0	0	-	-	-	-	-
Bhi06G000960	chr6	30476208	30476528	0	0	0	0	0	-	-	-	-	-
Bhi06G000962	chr6	30654272	30654580	0	0	0	0	0	-	-	-	-	-
Bhi06G000971	chr6	30815086	30815250	0.16	0	0	0	0	-	-	-	-	-
Bhi06G000973	chr6	30919094	30919300	0	0	0	0	0	-	-	-	-	-
Bhi06G000980	chr6	31216413	31216655	0	0	0	0	0	-	-	-	-	-
Bhi06G000985	chr6	31686772	31686965	0	0	0	0	0	-	-	-	-	-
Bhi06G000988	chr6	31781036	31781212	0.17	0.73	0.37	0.18	0.46	-	-	-	-	-
Bhi06G000990	chr6	31835129	31835368	0	0	0	0	0	-	-	-	-	-
Bhi06G000991	chr6	31865400	31865816	0	0	0	0	0	-	-	-	-	-
Bhi06G000994	chr6	31944762	31944965	0.06	0.28	0.21	0	0	-	-	-	-	-
Bhi06G001003	chr6	32308858	32309037	0	0	0	0	0	-	-	-	-	-
Bhi06G001699	chr6	54946404	54946700	0	0	0	0	0	-	-	-	-	-
Bhi06G001701	chr6	54973181	54973423	0	0	0	0	0	-	-	-	-	-
Bhi06G001702	chr6	54997867	54998076	0.06	7.39	9.86	3.08	2.54	-	-	-	-	-
Bhi07G000268	chr7	14425628	14425902	0	0	0	0	0	-	-	-	-	-
Bhi07G000271	chr7	14511297	14511534	0	0	0	0	0	-	-	-	-	-
Bhi07G000429	chr7	20565088	20565279	0	0	0	0	0	-	-	-	-	-
Bhi07G000445	chr7	20960916	20961720	0	1.43	0.04	0	0.23	-	-	-	-	-
Bhi07G000446	chr7	20977292	20977609	0	0	0	0	0	-	-	-	-	-
Bhi07G000451	chr7	21059277	21059453	0	0	0	0	0	-	-	-	-	-
Bhi07G000452	chr7	21059965	21060264	0	0	0	0	0	-	-	-	-	-
Bhi07G000462	chr7	21246194	21246460	0	0.03	0	0.25	0	-	-	-	-	-
Bhi07G000463	chr7	21257067	21257261	0	0	0	0	0	-	-	-	-	-
Bhi07G000496	chr7	22492246	22492503	0	0	0	0	0	-	-	-	-	-
Bhi07G000501	chr7	22595490	22595666	3.31	0.46	10.39	4.21	4.47	-	-	-	-	-
Bhi07G000505	chr7	22839849	22840007	0.6	0	0	0	0	-	-	-	-	-
Bhi07G000507	chr7	22882420	22882696	0.71	5	7.27	1.38	2.81	-	-	-	-	-
Bhi07G000518	chr7	23303805	23304011	0.03	0	0	0	0	-	-	-	-	-
Bhi07G000539	chr7	24004292	24004474	0.31	0.42	1.19	0.1	0.36	-	-	-	-	-
Bhi07G000552	chr7	24235571	24236080	0	0	0	0	0	-	-	-	-	-
Bhi07G000559	chr7	24503668	24504115	0	0	0	0	0	-	-	-	-	-
Bhi07G000599	chr7	25881630	25881974	0	0	0	0	0	-	-	-	-	-
Bhi07G000603	chr7	25911605	25912071	0	0	0	0	0	-	-	-	-	-
Bhi07G000614	chr7	26188067	26188345	0	0	0	0	0	-	-	-	-	-
Bhi07G000621	chr7	26308823	26309092	0.11	0	0	0.37	0	-	-	-	-	-
Bhi07G000664	chr7	27569949	27570146	0	0	0	0	0	-	-	-	-	-
Bhi07G000732	chr7	29333077	29333484	0	0	0	0	0	-	-	-	-	-
Bhi07G000735	chr7	29362045	29362215	0	0	0	0	0	-	-	-	-	-
Bhi07G000737	chr7	29390111	29390298	0	0	0	0	0	-	-	-	-	-
Bhi07G000918	chr7	34930641	34930918	0.89	8.09	9.61	4.6	5.66	-	-	-	-	-
Bhi07G000920	chr7	34936706	34940229	4.88	3.9	1.82	0.12	1.35	-	-	-	-	-
Bhi07G000923	chr7	34953739	34953990	0	0	0.09	0	0	-	-	-	-	-
Bhi07G000930	chr7	35097527	35097720	0.29	5.67	0.78	0.37	1.17	-	-	-	-	-
Bhi07G000963	chr7	36183261	36183461	0	0	0	0	0	-	-	-	-	-
Bhi07G000964	chr7	36186725	36186925	0	0	0	0	0	-	-	-	-	-
Bhi07G000967	chr7	36214743	36214928	7.8	0.61	1.99	5.15	1.31	-	-	-	-	-
Bhi07G000968	chr7	36215049	36215237	6.19	0.64	1.66	4.26	2.06	-	-	-	-	-
Bhi07G000972	chr7	36296639	36296866	0	0	0	0	0	-	-	-	-	-
Bhi07G000973	chr7	36313294	36313464	0	0	0	0	0	-	-	-	-	-
Bhi07G000974	chr7	36315322	36315701	0.05	0.12	0.15	0	0.03	-	-	-	-	-
Bhi07G000979	chr7	36392869	36393096	0	0	0	0	0	-	-	-	-	-
Bhi07G001067	chr7	39637431	39637730	0	0	0	0	0	-	-	-	-	-
Bhi07G001297	chr7	45343413	45343766	0	0	0	0	0	-	-	-	-	-
Bhi07G001298	chr7	45370334	45370688	0	0	0.06	0	0	-	-	-	-	-
Bhi07G001312	chr7	45694919	45695158	0	0	0	0	0	-	-	-	-	-
Bhi08G000072	chr8	3029987	3030175	0	0	0	0	0	-	-	-	-	-
Bhi08G000503	chr8	19486283	19486621	0	0	0	0	0	-	-	-	-	-
Bhi08G000504	chr8	19500405	19500596	0	0	0	0	0	-	-	-	-	-
Bhi08G000505	chr8	19541097	19541509	0	0	0	0	0	-	-	-	-	-
Bhi08G000632	chr8	25016922	25017532	0.1	0.9	2.1	0.98	4.24	-	-	-	-	-
Bhi08G000635	chr8	25076629	25082593	5.13	5.42	8.18	1.53	3.18	-	-	-	-	-
Bhi08G000712	chr8	27631322	27631570	0	1.1	0.77	0.19	0.24	-	-	-	-	-
Bhi08G000722	chr8	27847899	27848261	0.01	0	0	0	0	-	-	-	-	-
Bhi08G000724	chr8	27879989	27880223	0	0	0	0	0	-	-	-	-	-
Bhi08G000727	chr8	28035792	28036061	0	0	0	0	0	-	-	-	-	-
Bhi08G000783	chr8	30562214	30562429	0	0	0	0	0	-	-	-	-	-
Bhi08G000923	chr8	35358182	35358525	0	0	0	0	0	-	-	-	-	-
Bhi08G001188	chr8	42390654	42390947	0	0	0	0	0	-	-	-	-	-
Bhi08G001239	chr8	43530800	43530949	0	0.05	0	0	0	-	-	-	-	-
Bhi08G001762	chr8	61592572	61592747	0	0	0	0	0	-	-	-	-	-
Bhi09G000056	chr9	1204067	1204252	0	0	0	0	0	-	-	-	-	-
Bhi09G000060	chr9	1288213	1288670	0	0	0	0	0	-	-	-	-	-
Bhi09G000177	chr9	4896054	4896306	0	0	0	0	0	-	-	-	-	-
Bhi09G000184	chr9	5042340	5042519	0	0	0	0	0	-	-	-	-	-
Bhi09G000185	chr9	5048124	5048510	0	0	0.01	0	0	-	-	-	-	-
Bhi09G000186	chr9	5054371	5054595	0	0	0.08	0.23	0.09	-	-	-	-	-
Bhi09G000199	chr9	5308622	5308822	0.13	0	0	0	0	-	-	-	-	-
Bhi09G000206	chr9	5428286	5428448	0	0.03	0	0	0	-	-	-	-	-
Bhi09G000223	chr9	6141583	6141949	3.14	18.92	10.1	5.05	13.09	-	-	-	-	-
Bhi09G000227	chr9	6185653	6185826	0	0	0	0	0	-	-	-	-	-
Bhi09G000235	chr9	6418734	6419021	0	0	0	0	0	-	-	-	-	-
Bhi09G000280	chr9	7125050	7125232	0	0	0	0	0	-	-	-	-	-
Bhi09G000285	chr9	7339702	7339929	0	0	0	0	0	-	-	-	-	-
Bhi09G000314	chr9	7965143	7965367	0.03	0	0	0	0	-	-	-	-	-
Bhi09G000333	chr9	8488375	8488746	0	0	0	0	0	-	-	-	-	-
Bhi09G000341	chr9	8797359	8797775	0	0	0	0	0	-	-	-	-	-
Bhi09G000376	chr9	9963919	9964068	0	0	0	0	0	-	-	-	-	-
Bhi09G000379	chr9	10071629	10071970	1.61	5.17	10.22	6.14	3.37	-	-	-	-	-
Bhi09G000382	chr9	10106411	10106611	0	0.1	0.26	0.09	0.08	-	-	-	-	-
Bhi09G000392	chr9	10338631	10339131	0	0	0	0	0	-	-	-	-	-
Bhi09G000396	chr9	10411746	10412196	0	0	0	0	0	-	-	-	-	-
Bhi09G000471	chr9	12378202	12378372	0.02	0	0.16	0	0	-	-	-	-	-
Bhi09G000472	chr9	12381980	12382261	0.7	36.44	10.11	5.3	17.71	-	-	-	-	-
Bhi09G000473	chr9	12403034	12403393	0.02	0.13	0.16	0	0.07	-	-	-	-	-
Bhi09G000474	chr9	12412136	12412396	2.91	68	46.87	16.26	34.3	-	-	-	-	-
Bhi09G000484	chr9	12625477	12625953	9.86	0.27	0.28	0.75	0.31	-	-	-	-	-
Bhi09G000486	chr9	12662806	12663099	0.12	0.04	0.02	0	0	-	-	-	-	-
Bhi09G000496	chr9	12917854	12919105	0	0.01	0.02	0.84	0	-	-	-	-	-
Bhi09G000500	chr9	12995266	12995502	0	0	0	0	0	-	-	-	-	-
Bhi09G000505	chr9	13070666	13076016	0.86	22.86	102.23	29.4	20.69	-	-	-	-	-
Bhi09G000509	chr9	13077963	13078259	0	0	0	0.31	0	-	-	-	-	-
Bhi09G000584	chr9	15660958	15661272	0	0	0	0	0.02	-	-	-	-	-
Bhi09G000587	chr9	15721505	15721798	0	0	0	0	0	-	-	-	-	-
Bhi09G000644	chr9	17431658	17432020	0.27	0.93	4.26	0	1.21	-	-	-	-	-
Bhi09G000873	chr9	24557914	24558102	0	0	0	0	0	-	-	-	-	-
Bhi09G000878	chr9	24710901	24711447	0.83	1.85	2.62	11.24	3.73	-	-	-	-	-
Bhi09G000882	chr9	24760019	24761203	1.65	1.63	1.38	0.5	0.66	-	-	-	-	-
Bhi09G000994	chr9	29199438	29199665	0	0	0	0	0	-	-	-	-	-
Bhi09G001002	chr9	29409118	29409313	0	0	0	0	0	-	-	-	-	-
Bhi09G001161	chr9	35291314	35329284	0	0	0	0	0	-	-	-	-	-
Bhi09G001164	chr9	35533735	35533925	0	0	0	0	0	-	-	-	-	-
Bhi09G001363	chr9	43669408	43696017	0.04	0.01	0.01	0	0	-	-	-	-	-
Bhi09G001379	chr9	44309253	44309462	0	0	0	0	0	-	-	-	-	-
Bhi09G001381	chr9	44377358	44380013	0	0	0	0	0	-	-	-	-	-
Bhi09G001382	chr9	44380077	44380727	0	0	0	0	0	-	-	-	-	-
Bhi09G001385	chr9	44450084	44450284	0	0	0	0	0	-	-	-	-	-
Bhi09G001388	chr9	44498135	44498350	0	0.1	0.09	0	0	-	-	-	-	-
Bhi09G001667	chr9	55270301	55270471	0.16	0.02	0.06	0	0	-	-	-	-	-
Bhi09G001668	chr9	55276497	55276804	0	0	0	0	0	-	-	-	-	-
Bhi09G001683	chr9	55733715	55733899	0	0	0	0	0	-	-	-	-	-
Bhi09G001694	chr9	55923673	55923934	0	0	0	0	0	-	-	-	-	-
Bhi09G001695	chr9	56028617	56028792	2.47	5.42	5.13	4.96	3.99	-	-	-	-	-
Bhi09G001803	chr9	59828156	59828309	0	0	0	0	0	-	-	-	-	-
Bhi09G001811	chr9	60005281	60005514	0	0	0	0	0	-	-	-	-	-
Bhi09G001817	chr9	60058981	60059250	0	0	0	0	0	-	-	-	-	-
Bhi09G001845	chr9	60824360	60825143	0	0	0	0	0	-	-	-	-	-
Bhi09G001848	chr9	60849611	60849823	0	0	0	0	0	-	-	-	-	-
Bhi09G001855	chr9	60953794	60954081	19.26	42.76	66.41	13.29	52.39	-	-	-	-	-
Bhi09G001857	chr9	60983514	60983747	0.75	0.52	0.9	0.02	0.2	-	-	-	-	-
Bhi09G001858	chr9	60990396	60990549	0.14	0.04	0.33	0.01	0.01	-	-	-	-	-
Bhi09G001860	chr9	61026189	61026476	0.05	0	0.09	0	0.08	-	-	-	-	-
Bhi09G001944	chr9	63441941	63442144	0	0	0	0	0	-	-	-	-	-
Bhi09G001945	chr9	63445117	63445302	0	0	0	0	0	-	-	-	-	-
Bhi09G001974	chr9	64039499	64039705	0	0	0	0	0	-	-	-	-	-
Bhi09G001975	chr9	64049542	64049919	0	0	0	0	0	-	-	-	-	-
Bhi09G001976	chr9	64050185	64050367	0	0	0	0	0	-	-	-	-	-
Bhi09G001982	chr9	64152312	64152672	0	0	0	0	0	-	-	-	-	-
Bhi09G001989	chr9	64267024	64267374	0	0	0	0	0	-	-	-	-	-
Bhi09G002007	chr9	64654241	64654477	0	0	0	0	0	-	-	-	-	-
Bhi09G002008	chr9	64674842	64675209	0	0	0	0	0	-	-	-	-	-
Bhi09G002010	chr9	64695513	64696472	2.05	1.44	2.4	1.68	1.81	-	-	-	-	-
Bhi09G002027	chr9	65112902	65113859	0.26	0.75	0.47	0.77	0.26	-	-	-	-	-
Bhi09G002029	chr9	65120900	65121097	0.01	0.01	0.55	0	0.06	-	-	-	-	-
Bhi09G002034	chr9	65282032	65282316	0	0	0	0	0	-	-	-	-	-
Bhi09G002070	chr9	66493991	66494194	0	0	0	0	0	-	-	-	-	-
Bhi09G002084	chr9	66903659	66903976	0	0	0	0	0	-	-	-	-	-
Bhi09G002270	chr9	72660578	72660742	1.4	6.67	2.94	0.89	1.35	-	-	-	-	-
Bhi09G002271	chr9	72673386	72673568	0	0	0	0	0	-	-	-	-	-
Bhi09G002274	chr9	72743085	72743264	0	0	0	0	0	-	-	-	-	-
Bhi09G002275	chr9	72743859	72744035	0	0	0	0	0	-	-	-	-	-
Bhi09G002278	chr9	72794126	72794329	0	0	0	0	0	-	-	-	-	-
Bhi09G002299	chr9	73294667	73294849	1.02	2.72	0.65	8.92	0.53	-	-	-	-	-
Bhi09G002305	chr9	73449011	73449574	13.16	31.8	21.34	9.68	16.55	-	-	-	-	-
Bhi09G002306	chr9	73449857	73450054	0	0	0	0	0	-	-	-	-	-
Bhi09G002311	chr9	73488399	73488644	0	0	0	0.22	0	-	-	-	-	-
Bhi09G002312	chr9	73490471	73490674	0	0	0	0.25	0	-	-	-	-	-
Bhi09G002341	chr9	74703876	74707223	1.43	7.4	4.72	1.79	3.22	-	-	-	-	-
Bhi09G002418	chr9	76430439	76430618	0	0	0	0	0	-	-	-	-	-
Bhi09G002424	chr9	76562371	76564339	2.53	3.62	2.49	2.37	3.77	-	-	-	-	-
Bhi09G002505	chr9	78866591	78874246	1.69	6.16	3.54	1.39	3.66	-	-	-	-	-
Bhi09G002509	chr9	78988662	78988838	0	0	0	0	0	-	-	-	-	-
Bhi09G002522	chr9	79268542	79268931	0	0	0	0	0	-	-	-	-	-
Bhi09G002529	chr9	79473342	79473522	2.65	1.75	1.21	2.11	0.91	-	-	-	-	-
Bhi09G002614	chr9	81654684	81655076	0	0	0	0	0	-	-	-	-	-
Bhi09G002615	chr9	81655607	81655885	0.04	0	0	0	0	-	-	-	-	-
Bhi09G002620	chr9	81813420	81813704	0	0	0	0.17	0	-	-	-	-	-
